# Supplementary material for: Cu Transport by the Extended Family of CcoA-like Transporters (CalT) in Proteobacteria
Source: Sci Rep. 2019 Feb 4;9:1208. doi: 10.1038/s41598-018-37988-4 (PMC6362234; doi:10.1038/s41598-018-37988-4)
Supplement: Supplementary file 2 — Supplementary Table S1 [file 41598_2018_37988_MOESM2_ESM.xlsx]

## Sheet: Fig1_PSN
																		presence in genome of rep node organism
name	List of IDs in Rep Node	Number of IDs in Rep Node	Organism	Superkingdom	Phylum	Order	Family	Genus	Taxonomy ID	Taxonomy ID (rep node)	Gene Name	Description	Sequence Length	NCBI IDs	PFAM	IPRO	cluster #	IPR004677 (CcoN)	IPR003468 (CcoO)	IPR032858 (CcoP)	IPR004678 (CcoP)	CcoNOP
A0A0F9TC20	A0A0F9TC20	1	marine sediment metagenome.	NA	NA	NA	NA	NA	412755	412755	LCGC14_0672400	Uncharacterized protein	408	EMBL-CDS:KKN46506.1	PF07690 MFS_1	IPR011701 MFS|IPR020846 MFS_dom|IPR036259 MFS_trans_sf	1	NA	NA	NA	NA	NA
A0A0F9JY53	A0A0F9JY53	1	marine sediment metagenome.	NA	NA	NA	NA	NA	412755	412755	LCGC14_1702010	Uncharacterized protein	230	EMBL-CDS:KKM14848.1	PF07690 MFS_1	IPR011701 MFS|IPR020846 MFS_dom|IPR036259 MFS_trans_sf	1	NA	NA	NA	NA	NA
A0A0F9U4N9	A0A0F9U4N9|A0A1H0SCU1	2	marine sediment metagenome.|Sulfitobacter litoralis.	NA|Bacteria	NA|Proteobacteria	NA|Rhodobacterales	NA|Rhodobacteraceae	NA|Sulfitobacter	412755|335975	412755	LCGC14_0250260|SAMN04488512_11530	Uncharacterized protein |Predicted arabinose efflux permease| MFS family	449	EMBL-CDS:KKN88200.1|EMBL-CDS:SDP39583.1	PF07690 MFS_1|None	IPR011701 MFS|IPR020846 MFS_dom|IPR036259 MFS_trans_sf|None	1	NA	NA	NA	NA	NA
A0A1J5PJ38	A0A1J5PJ38	1	mine drainage metagenome.	NA	NA	NA	NA	NA	410659	410659	GALL_508630	Multidrug resistance protein MdtL	286	EMBL-CDS:OIQ67556.1	PF07690 MFS_1	IPR011701 MFS|IPR020846 MFS_dom|IPR036259 MFS_trans_sf	1	NA	NA	NA	NA	NA
A0A1Z9GD03	A0A1Z9GD03	1	Alphaproteobacteria bacterium TMED150.	Bacteria	Proteobacteria	NA	NA	NA	1986628	1986628	CBD10_00875	MFS transporter	406	GI:1200476646|EMBL-CDS:OUV91718.1	None	None	1	no	no	no	no	no
A0A212AWK9	A0A212AWK9|A0A212A903|A0A086YD60	3	Haematobacter missouriensis.|Haematobacter genomosp. 1.|Haematobacter massiliensis.	Bacteria	Proteobacteria	Rhodobacterales	Rhodobacteraceae	Haematobacter	366616|366618|195105	366616	CDV52_01525|CDV49_15240|CN97_07325	MFS transporter |Multidrug MFS transporter	400	GI:737772613|GI:1207790648|GI:672904273|GI:1207775296|EMBL-CDS:OWJ85872.1|REFSEQ:WP_035740626.1|GI:1207780669|EMBL-CDS:OWJ76402.1|GI:1207790618|GI:737738019|GI:672902591|GI:1207776810|EMBL-CDS:KFI32210.1|REFSEQ:WP_035706726.1	PF07690 MFS_1	IPR011701 MFS|IPR020846 MFS_dom|IPR036259 MFS_trans_sf	1	no	no	no	no	no
A0A0M6YKV7	A0A0M6YKV7	1	Jannaschia donghaensis.	Bacteria	Proteobacteria	Rhodobacterales	Rhodobacteraceae	Jannaschia	420998	420998	JDO7802_02558	Major Facilitator Superfamily protein	406	GI:941219293|EMBL-CDS:CTQ50534.1|REFSEQ:WP_055086124.1	PF07690 MFS_1	IPR011701 MFS|IPR020846 MFS_dom|IPR036259 MFS_trans_sf	1	yes	yes	no	no	no
A0A1M4TJQ7	A0A1M4TJQ7	1	Loktanella atrilutea.	Bacteria	Proteobacteria	Rhodobacterales	Rhodobacteraceae	Loktanella	366533	366533	SAMN05444339_101388	Predicted arabinose efflux permease| MFS family	404	GI:1119977986|EMBL-CDS:SHE44700.1	PF07690 MFS_1	IPR011701 MFS|IPR020846 MFS_dom|IPR036259 MFS_trans_sf	1	no	no	no	no	no
A0A1M5LQS2	A0A1M5LQS2	1	Loktanella sediminum.	Bacteria	Proteobacteria	Rhodobacterales	Rhodobacteraceae	Loktanella	1508389	1508389	SAMN05444003_0424	Predicted arabinose efflux permease| MFS family	405	EMBL-CDS:SHG67316.1	PF07690 MFS_1	IPR011701 MFS|IPR020846 MFS_dom|IPR036259 MFS_trans_sf	1	no	no	no	no	no
A0A1X6ZXK9	A0A1X6ZXK9	1	Loktanella soesokkakensis.	Bacteria	Proteobacteria	Rhodobacterales	Rhodobacteraceae	Loktanella	1343159	1343159	LOS8367_03122	Major Facilitator Superfamily protein	410	EMBL-CDS:SLN63988.1	PF07690 MFS_1	IPR011701 MFS|IPR020846 MFS_dom|IPR036259 MFS_trans_sf	1	no	no	no	no	no
Q2CG91	Q2CG91	1	Oceanicola granulosus (strain ATCC BAA-861 / DSM 15982 / KCTC 12143 /HTCC2516)	Bacteria	Proteobacteria	Rhodobacterales	Rhodobacteraceae	Oceanicola	314256	314256	OG2516_03600	Transporter| putative	409	GI:494464776|GI:89045575|EMBL-CDS:EAR51638.1|REFSEQ:WP_007254302.1	PF07690 MFS_1	IPR011701 MFS|IPR020846 MFS_dom|IPR036259 MFS_trans_sf	1	no	no	no	no	no
M9R6M9	M9R6M9	1	Octadecabacter antarcticus 307.	Bacteria	Proteobacteria	Rhodobacterales	Rhodobacteraceae	Octadecabacter	391626	391626	OAN307_c22630	Putative major facilitator superfamily transporter	422	GI:505312807|GI:476509876|EMBL-CDS:AGI67887.1|REFSEQ:WP_015499909.1	PF07690 MFS_1	IPR011701 MFS|IPR020846 MFS_dom|IPR036259 MFS_trans_sf	1	no	yes	no	yes	no
M9RKI2	M9RKI2	1	Octadecabacter arcticus 238.	Bacteria	Proteobacteria	Rhodobacterales	Rhodobacteraceae	Octadecabacter	391616	391616	OA238_c22150	Putative major facilitator superfamily transporter	422	GI:476514284|GI:505308286|EMBL-CDS:AGI72293.1|REFSEQ:WP_015495388.1	PF07690 MFS_1	IPR011701 MFS|IPR020846 MFS_dom|IPR036259 MFS_trans_sf	1	no	yes	yes	yes	no
A0A1N7MEE2	A0A1N7MEE2	1	Paracoccus saliphilus.	Bacteria	Proteobacteria	Rhodobacterales	Rhodobacteraceae	Paracoccus	405559	405559	SAMN05421772_106121	Predicted arabinose efflux permease| MFS family	401	GI:1134285328|EMBL-CDS:SIS84369.1|REFSEQ:WP_076525708.1	PF07690 MFS_1	IPR011701 MFS|IPR020846 MFS_dom|IPR036259 MFS_trans_sf	1	no	no	no	no	no
A0A0D6TAC2	A0A0D6TAC2|A0A1E4EX18	2	Paracoccus sp. 228.|Paracoccus sp. SCN 68-21.	Bacteria	Proteobacteria	Rhodobacterales	Rhodobacteraceae	Paracoccus	1192054|1660154	1192054	SY26_14395|ABS73_01970	Multidrug MFS transporter	398	GI:759846335|GI:800974448|EMBL-CDS:KIX17158.1|REFSEQ:WP_046001067.1|GI:1064058242|EMBL-CDS:ODT61240.1	PF07690 MFS_1	IPR011701 MFS|IPR020846 MFS_dom|IPR036259 MFS_trans_sf	1	no	no	no	no	no
A0A076K0R0	A0A076K0R0	1	Planktomarina temperata RCA23.	Bacteria	Proteobacteria	Rhodobacterales	Rhodobacteraceae	Planktomarina	666509	666509	RCA23_c16640	Putative major facilitator superfamily transporter	407	GI:671754325|GI:763170300|EMBL-CDS:AII87200.1|REFSEQ:WP_044049952.1	PF07690 MFS_1	IPR011701 MFS|IPR020846 MFS_dom|IPR036259 MFS_trans_sf	1	no	no	no	no	no
A0A0R2WKP2	A0A0R2WKP2	1	Rhodobacter sp. BACL10 MAG-120419-bin15.	Bacteria	Proteobacteria	Rhodobacterales	Rhodobacteraceae	Rhodobacter	1655557	1655557	ABR97_15215	Multidrug MFS transporter	286	GI:949148440|EMBL-CDS:KRP22908.1	PF07690 MFS_1	IPR011701 MFS|IPR036259 MFS_trans_sf	1	no	no	no	no	no
A0A0R2THM6	A0A0R2THM6|A0A0R2TQR7	2	Rhodobacter sp. BACL10 MAG-121220-bin24.|Rhodobacter sp. BACL10 MAG-120910-bin24.	Bacteria	Proteobacteria	Rhodobacterales	Rhodobacteraceae	Rhodobacter	1655559|1655597	1655559	ABR99_06005|ABR89_04710	Multidrug MFS transporter	410	GI:949099073|EMBL-CDS:KRO86879.1|GI:949102712|EMBL-CDS:KRO89633.1	PF07690 MFS_1	IPR011701 MFS|IPR020846 MFS_dom|IPR036259 MFS_trans_sf	1	no	no	no	no	no
U4V5V8	U4V5V8	1	Rhodobacteraceae bacterium HIMB11.	Bacteria	Proteobacteria	Rhodobacterales	Rhodobacteraceae	NA	1366046	1366046	HIMB11_01438	Arabinose efflux permease family protein	410	GI:548324097|EMBL-CDS:ERL98125.1	PF07690 MFS_1	IPR011701 MFS|IPR020846 MFS_dom|IPR036259 MFS_trans_sf	1	no	no	no	no	no
A0A177H7G0	A0A177H7G0	1	Rhodobacteraceae bacterium SB2.	Bacteria	Proteobacteria	Rhodobacterales	Rhodobacteraceae	NA	1689867	1689867	pfor_33c2929	Major Facilitator Superfamily protein	427	GI:1027539670|EMBL-CDS:OAH06168.1	PF07690 MFS_1	IPR011701 MFS|IPR020846 MFS_dom|IPR036259 MFS_trans_sf	1	no	no	no	no	no
A0A1Z9CJ87	A0A1Z9CJ87	1	Rhodobacteraceae bacterium TMED111.	Bacteria	Proteobacteria	Rhodobacterales	Rhodobacteraceae	NA	1986859	1986859	CBC71_00980	MFS transporter	406	GI:1200428437|EMBL-CDS:OUV45053.1	None	None	1	no	no	no	no	no
A0A1Z9IJQ1	A0A1Z9IJQ1	1	Rhodobacteraceae bacterium TMED160.	Bacteria	Proteobacteria	Rhodobacterales	Rhodobacteraceae	NA	1986860	1986860	CBD20_02370	MFS transporter	406	GI:1200504795|EMBL-CDS:OUW18636.1	None	None	1	no	no	no	no	no
Q0FG55	Q0FG55	1	Rhodobacterales bacterium HTCC2255.	Bacteria	Proteobacteria	Rhodobacterales	NA	NA	367336	367336	OM2255_04630	Transporter| putative	401	GI:114549903|GI:495309241|EMBL-CDS:EAU52784.1|REFSEQ:WP_008033989.1	PF07690 MFS_1	IPR011701 MFS|IPR020846 MFS_dom|IPR036259 MFS_trans_sf	1	no	no	no	no	no
A0A1Z9TTK5	A0A1Z9TTK5	1	Rhodobacterales bacterium TMED271.	Bacteria	Proteobacteria	Rhodobacterales	NA	NA	1986637	1986637	CBE31_02745	Uncharacterized protein	390	GI:1200636499|EMBL-CDS:OUX44343.1	None	None	1	no	no	no	no	no
W8S8N5	W8S8N5	1	Roseibacterium elongatum DSM 19469.	Bacteria	Proteobacteria	Rhodobacterales	Rhodobacteraceae	Roseibacterium	1294273	1294273	roselon_03063	Putative membrane protein	413	GI:594550317|GI:644425665|EMBL-CDS:AHM05336.1|REFSEQ:WP_025313008.1	PF07690 MFS_1	IPR011701 MFS|IPR020846 MFS_dom|IPR036259 MFS_trans_sf	1	yes	yes	no	no	no
F7ZBY8	F7ZBY8|Q164A8	2	Roseobacter litoralis (strain ATCC 49566 / DSM 6996 / JCM 21268 / NBRC15278 / OCh 149)|Roseobacter denitrificans (strain ATCC 33942 / OCh 114)	Bacteria	Proteobacteria	Rhodobacterales	Rhodobacteraceae	Roseobacter	391595|375451	391595	RLO149_c024050|RD1_3179	Putative major facilitator superfamily transporter |MSF transporter protein| permease component| putative	403	GI:338757910|GI:503728221|EMBL-CDS:AEI94374.1|REFSEQ:WP_013962297.1|GI:109456480|GI:499888567|EMBL-CDS:ABG32685.1|REFSEQ:WP_011569301.1	PF07690 MFS_1	IPR011701 MFS|IPR020846 MFS_dom|IPR036259 MFS_trans_sf	1	yes	yes	no	yes	yes
A0A1J5MHR7	A0A1J5MHR7	1	Roseobacter sp. MedPE-SW.	Bacteria	Proteobacteria	Rhodobacterales	Rhodobacteraceae	Roseobacter	1860088	1860088	BM558_03830	MFS transporter	405	GI:1101454202|EMBL-CDS:OIQ45468.1	PF07690 MFS_1	IPR011701 MFS|IPR020846 MFS_dom|IPR036259 MFS_trans_sf	1	no	no	no	no	no
A3SJK3	A3SJK3	1	Roseovarius nubinhibens (strain ATCC BAA-591 / DSM 15170 / ISM)	Bacteria	Proteobacteria	Rhodobacterales	Rhodobacteraceae	Roseovarius	89187	89187	ISM_04555	Transporter| putative	386	GI:83838238|EMBL-CDS:EAP77534.1	PF07690 MFS_1	IPR011701 MFS|IPR020846 MFS_dom|IPR036259 MFS_trans_sf	1	no	no	no	no	no
A0A246QVY4	A0A246QVY4	1	Roseovarius sp. 22II1-1F6A.	Bacteria	Proteobacteria	Rhodobacterales	Rhodobacteraceae	Roseovarius	1317112	1317112	ATO2_02020	Multidrug MFS transporter	389	GI:1212234474|EMBL-CDS:OWU71369.1	PF07690 MFS_1	IPR011701 MFS|IPR020846 MFS_dom|IPR036259 MFS_trans_sf	1	yes	yes	no	no	no
S9R3E5	S9R3E5	1	Rubellimicrobium thermophilum DSM 16684.	Bacteria	Proteobacteria	Rhodobacterales	Rhodobacteraceae	Rubellimicrobium	1123069	1123069	ruthe_01257	Arabinose efflux permease	411	GI:544663979|GI:528104866|EMBL-CDS:EPX86442.1|REFSEQ:WP_021097350.1	PF07690 MFS_1	IPR011701 MFS|IPR020846 MFS_dom|IPR036259 MFS_trans_sf	1	yes	yes	no	no	no
A0A166QB66	A0A166QB66	1	Sulfitobacter sp. HI0023.	Bacteria	Proteobacteria	Rhodobacterales	Rhodobacteraceae	Sulfitobacter	1822225	1822225	A3721_09350	Multidrug MFS transporter	405	GI:1056486863|GI:1024462987|EMBL-CDS:KZX94986.1|REFSEQ:WP_067926851.1	PF07690 MFS_1	IPR011701 MFS|IPR020846 MFS_dom|IPR036259 MFS_trans_sf	1	no	no	no	no	no
C7DET0	C7DET0	1	Thalassobium sp. R2A62.	Bacteria	Proteobacteria	Rhodobacterales	Rhodobacteraceae	Thalassobium	633131	633131	TR2A62_0512	Major facilitator superfamily protein	407	GI:496451298|GI:255106412|EMBL-CDS:EET49086.1|REFSEQ:WP_009160143.1	PF07690 MFS_1	IPR011701 MFS|IPR020846 MFS_dom|IPR036259 MFS_trans_sf	1	no	no	no	no	no
A0A0P1IU42	A0A0P1IU42	1	Thalassobius sp. CECT 5114.	Bacteria	Proteobacteria	Rhodobacterales	Rhodobacteraceae	Thalassobius	1715690	1715690	TA5114_01219	Arabinose efflux permease	409	GI:960422457|EMBL-CDS:CUK25420.1|REFSEQ:WP_058314377.1	PF07690 MFS_1	IPR011701 MFS|IPR020846 MFS_dom|IPR036259 MFS_trans_sf	1	no	no	no	no	no
A0A058ZQX9	A0A058ZQX9	1	Actibacterium atlanticum.	Bacteria	Proteobacteria	Rhodobacterales	Rhodobacteraceae	Actibacterium	1461693	1461693	ATO10_02415	MFS transporter	406	GI:628971083|GI:737263570|EMBL-CDS:KCV83577.1|REFSEQ:WP_035247510.1	PF07690 MFS_1	IPR011701 MFS|IPR020846 MFS_dom|IPR036259 MFS_trans_sf	1	yes	yes	yes	yes	yes
A0A037ZLY3	A0A037ZLY3	1	Actibacterium mucosum KCTC 23349.	Bacteria	Proteobacteria	Rhodobacterales	Rhodobacteraceae	Actibacterium	1454373	1454373	ACMU_06870	Multidrug MFS transporter	405	GI:737272992|GI:619157699|EMBL-CDS:KAJ56659.1|REFSEQ:WP_035256877.1	PF07690 MFS_1	IPR011701 MFS|IPR020846 MFS_dom|IPR036259 MFS_trans_sf	1	yes	yes	yes	yes	yes
A0A0L1JMC8	A0A0L1JMC8	1	Aestuariivita atlantica.	Bacteria	Proteobacteria	Rhodobacterales	Rhodobacteraceae	Aestuariivita	1317121	1317121	ATO11_15770	Multidrug MFS transporter	405	GI:910302258|GI:914215618|EMBL-CDS:KNG92911.1|REFSEQ:WP_050531863.1	PF07690 MFS_1	IPR011701 MFS|IPR020846 MFS_dom|IPR036259 MFS_trans_sf	1	yes	yes	yes	yes	yes
A0A1G9BGQ1	A0A1G9BGQ1	1	Albidovulum xiamenense.	Bacteria	Proteobacteria	Rhodobacterales	Rhodobacteraceae	Albidovulum	990712	990712	SAMN05216257_102520	Predicted arabinose efflux permease| MFS family	408	EMBL-CDS:SDK38025.1	None	None	1	yes	yes	yes	yes	yes
A0A1H3A5A3	A0A1H3A5A3	1	Albimonas donghaensis.	Bacteria	Proteobacteria	Rhodobacterales	Rhodobacteraceae	Albimonas	356660	356660	SAMN05444336_10462	Predicted arabinose efflux permease| MFS family	417	EMBL-CDS:SDX24785.1	None	None	1	yes	yes	yes	yes	yes
A0A1I3I018	A0A1I3I018	1	Albimonas pacifica.	Bacteria	Proteobacteria	Rhodobacterales	Rhodobacteraceae	Albimonas	1114924	1114924	SAMN05216258_106268	Predicted arabinose efflux permease| MFS family	410	EMBL-CDS:SFI41291.1	None	None	1	yes	yes	yes	yes	yes
A0A0P7ISV4	A0A0P7ISV4	1	Aliiroseovarius crassostreae.	Bacteria	Proteobacteria	Rhodobacterales	Rhodobacteraceae	Aliiroseovarius	154981	154981	AKJ29_04535	Multidrug MFS transporter	408	GI:937397691|GI:941816682|EMBL-CDS:KPN61890.1|REFSEQ:WP_055192540.1	PF07690 MFS_1	IPR011701 MFS|IPR020846 MFS_dom|IPR036259 MFS_trans_sf	1	yes	yes	yes	yes	yes
A0A1I0PHG6	A0A1I0PHG6	1	Aliiroseovarius sediminilitoris.	Bacteria	Proteobacteria	Rhodobacterales	Rhodobacteraceae	Aliiroseovarius	1173584	1173584	SAMN05444851_1646	Predicted arabinose efflux permease| MFS family	410	EMBL-CDS:SEW13849.1	None	None	1	yes	yes	yes	yes	yes
A0A1J5LHA5	A0A1J5LHA5	1	Alphaproteobacteria bacterium MedPE-SWcel.	Bacteria	Proteobacteria	NA	NA	NA	1860092	1860092	BM562_10960	MFS transporter	407	GI:1101432553|EMBL-CDS:OIQ29464.1	PF07690 MFS_1	IPR011701 MFS|IPR020846 MFS_dom|IPR036259 MFS_trans_sf	1	yes	yes	yes	yes	yes
A0A222E5X1	A0A222E5X1	1	Antarctobacter heliothermus.	Bacteria	Proteobacteria	Rhodobacterales	Rhodobacteraceae	Antarctobacter	74033	74033	ANTHELSMS3_02942	Major facilitator superfamily protein	406	GI:1226099804|EMBL-CDS:ASP21595.1	PF07690 MFS_1	IPR011701 MFS|IPR020846 MFS_dom|IPR036259 MFS_trans_sf	1	yes	yes	yes	yes	yes
A0A239ANL7	A0A239ANL7	1	Antarctobacter heliothermus.	Bacteria	Proteobacteria	Rhodobacterales	Rhodobacteraceae	Antarctobacter	74033	74033	SAMN04488078_100135	Predicted arabinose efflux permease| MFS family	405	EMBL-CDS:SNR97237.1	PF07690 MFS_1	IPR011701 MFS|IPR020846 MFS_dom|IPR036259 MFS_trans_sf	1	yes	yes	yes	yes	yes
A0A1Y5SJS7	A0A1Y5SJS7	1	Aquimixticola soesokkakensis.	Bacteria	Proteobacteria	Rhodobacterales	Rhodobacteraceae	Aquimixticola	1519096	1519096	AQS8620_01661	Major Facilitator Superfamily protein	410	EMBL-CDS:SLN42042.1	PF07690 MFS_1	IPR011701 MFS|IPR020846 MFS_dom|IPR036259 MFS_trans_sf	1	yes	yes	yes	yes	yes
A0A238IUR9	A0A238IUR9	1	Boseongicola aestuarii.	Bacteria	Proteobacteria	Rhodobacterales	Rhodobacteraceae	Boseongicola	1470561	1470561	BOA8489_00249	Major Facilitator Superfamily protein	407	EMBL-CDS:SMX22159.1	PF07690 MFS_1	IPR011701 MFS|IPR020846 MFS_dom|IPR036259 MFS_trans_sf	1	yes	yes	yes	yes	yes
A0A0J9E479	A0A0J9E479	1	Candidatus Rhodobacter lobularis.	Bacteria	Proteobacteria	Rhodobacterales	Rhodobacteraceae	Rhodobacter	1675527	1675527	AIOL_002487	Putative membrane protein	406	GI:893672136|GI:902772144|EMBL-CDS:KMW57522.1|REFSEQ:WP_049643241.1	PF07690 MFS_1	IPR011701 MFS|IPR020846 MFS_dom|IPR036259 MFS_trans_sf	1	yes	yes	yes	yes	yes
A0A1G7FE26	A0A1G7FE26|K2JCP4	2	Celeribacter baekdonensis.|Celeribacter baekdonensis B30.	Bacteria	Proteobacteria	Rhodobacterales	Rhodobacteraceae	Celeribacter	875171|1208323	875171	SAMN04488117_10146|B30_06111	Predicted arabinose efflux permease| MFS family |Major facilitator superfamily transporter	410	EMBL-CDS:SDE74168.1|GI:407202542|EMBL-CDS:EKE72532.1	PF07690 MFS_1	IPR011701 MFS|IPR020846 MFS_dom|IPR036259 MFS_trans_sf	1	yes	yes	yes	yes	yes
A0A1I3TGT4	A0A1I3TGT4	1	Celeribacter halophilus.	Bacteria	Proteobacteria	Rhodobacterales	Rhodobacteraceae	Celeribacter	576117	576117	SAMN04488138_10868	Predicted arabinose efflux permease| MFS family	408	GI:1054837847|EMBL-CDS:SFJ68836.1|REFSEQ:WP_066600114.1	PF07690 MFS_1	IPR011701 MFS|IPR020846 MFS_dom|IPR036259 MFS_trans_sf	1	yes	yes	yes	yes	yes
A0A0B5E1G0	A0A0B5E1G0	1	Celeribacter indicus.	Bacteria	Proteobacteria	Rhodobacterales	Rhodobacteraceae	Celeribacter	1208324	1208324	P73_2520	MFS transporter	405	GI:761813944|GI:748264653|EMBL-CDS:AJE47235.1|REFSEQ:WP_043869844.1	PF07690 MFS_1	IPR011701 MFS|IPR020846 MFS_dom|IPR036259 MFS_trans_sf	1	yes	yes	yes	yes	yes
A0A0N7HI70	A0A0N7HI70	1	Celeribacter marinus.	Bacteria	Proteobacteria	Rhodobacterales	Rhodobacteraceae	Celeribacter	1397108	1397108	IMCC12053_448	Putative membrane protein	413	GI:937543629|GI:1011298063|EMBL-CDS:ALI54397.1|REFSEQ:WP_062215334.1	PF07690 MFS_1	IPR011701 MFS|IPR020846 MFS_dom|IPR036259 MFS_trans_sf	1	yes	yes	yes	yes	yes
A0A1I3KRJ2	A0A1I3KRJ2	1	Celeribacter neptunius.	Bacteria	Proteobacteria	Rhodobacterales	Rhodobacteraceae	Celeribacter	588602	588602	SAMN04487991_0777	Predicted arabinose efflux permease| MFS family	404	EMBL-CDS:SFI75123.1	None	None	1	yes	yes	yes	yes	yes
A0A1E5A612	A0A1E5A612	1	Chromatiales bacterium	Bacteria	Proteobacteria	Chromatiales	NA	NA	1868282	1868282	AB833_02040	Multidrug MFS transporter	418	GI:1067251713|EMBL-CDS:OED44161.1	PF07690 MFS_1	IPR011701 MFS|IPR020846 MFS_dom|IPR036259 MFS_trans_sf	1	yes	yes	yes	yes	yes
A0A1G8R9M5	A0A1G8R9M5	1	Citreicella marina.	Bacteria	Proteobacteria	Rhodobacterales	Rhodobacteraceae	Citreicella	555512	555512	SAMN04487993_101948	Predicted arabinose efflux permease| MFS family	405	EMBL-CDS:SDJ13629.1	None	None	1	yes	yes	yes	yes	yes
I1AYS6	I1AYS6	1	Citreicella sp. 357.	Bacteria	Proteobacteria	Rhodobacterales	Rhodobacteraceae	Citreicella	766499	766499	C357_07771	Major facilitator transporter	399	GI:384467166|GI:497189657|EMBL-CDS:EIE51647.1|REFSEQ:WP_009503919.1	PF07690 MFS_1	IPR011701 MFS|IPR020846 MFS_dom|IPR036259 MFS_trans_sf	1	yes	yes	yes	yes	yes
A0A1G7B9X7	A0A1G7B9X7|D0D0T9	2	Citreicella thiooxidans.|Citreicella sp. SE45.	Bacteria	Proteobacteria	Rhodobacterales	Rhodobacteraceae	Citreicella	282683|501479	282683	SAMN04488105_10236|CSE45_1349	Predicted arabinose efflux permease| MFS family |Major facilitator superfamily protein	404	EMBL-CDS:SDE23687.1|GI:260422375|GI:496161077|EMBL-CDS:EEX15626.1|REFSEQ:WP_008885584.1	None|PF07690 MFS_1	None|IPR011701 MFS|IPR020846 MFS_dom|IPR036259 MFS_trans_sf	1	yes	yes	yes	yes	yes
A0A1H3G2W0	A0A1H3G2W0	1	Citreimonas salinaria.	Bacteria	Proteobacteria	Rhodobacterales	Rhodobacteraceae	Citreimonas	321339	321339	SAMN05444340_102131	Predicted arabinose efflux permease| MFS family	409	EMBL-CDS:SDX97672.1	None	None	1	yes	yes	yes	yes	yes
A0A238KHY5	A0A238KHY5	1	Confluentimicrobium lipolyticum.	Bacteria	Proteobacteria	Rhodobacterales	Rhodobacteraceae	Confluentimicrobium	1524263	1524263	COL8621_01799	Major Facilitator Superfamily protein	407	EMBL-CDS:SMX41652.1	PF07690 MFS_1	IPR011701 MFS|IPR020846 MFS_dom|IPR036259 MFS_trans_sf	1	yes	yes	yes	yes	yes
A0A0N9NEP7	A0A0N9NEP7|A0A095F1P8	2	Confluentimicrobium sp. EMB200-NS6.|Rhodovulum sp. NI22.	Bacteria	Proteobacteria	Rhodobacterales	Rhodobacteraceae	Confluentimicrobium|Rhodovulum	1609966|1469613	1609966	TQ29_07770|JT55_04890	Multidrug MFS transporter	408	GI:936204601|GI:933692264|EMBL-CDS:ALG90104.1|REFSEQ:WP_054538692.1|GI:686654175|GI:739343363|EMBL-CDS:KGB82973.1|REFSEQ:WP_037205635.1	PF07690 MFS_1	IPR011701 MFS|IPR020846 MFS_dom|IPR036259 MFS_trans_sf	1	yes	yes	yes	yes	yes
A0A1H7DYT8	A0A1H7DYT8	1	Cribrihabitans marinus.	Bacteria	Proteobacteria	Rhodobacterales	Rhodobacteraceae	Cribrihabitans	1227549	1227549	SAMN05444007_11718	Predicted arabinose efflux permease| MFS family	408	EMBL-CDS:SEK06906.1	None	None	1	yes	yes	yes	yes	yes
A0A159Z2B9	A0A159Z2B9	1	Defluviimonas alba.	Bacteria	Proteobacteria	Rhodobacterales	Rhodobacteraceae	Defluviimonas	1335048	1335048	AKL17_1875	Major facilitator superfamily protein	450	GI:1018800197|EMBL-CDS:AMY69125.1	PF07690 MFS_1	IPR011701 MFS|IPR020846 MFS_dom|IPR036259 MFS_trans_sf	1	yes	yes	yes	yes	yes
A0A059IN79	A0A059IN79	1	Defluviimonas sp. 20V17.	Bacteria	Proteobacteria	Rhodobacterales	Rhodobacteraceae	Defluviimonas	1417296	1417296	U879_10820	Multidrug MFS transporter	313	GI:632828563|EMBL-CDS:KDB03671.1	PF07690 MFS_1	IPR011701 MFS|IPR020846 MFS_dom|IPR036259 MFS_trans_sf	1	yes	yes	yes	yes	yes
A8LLQ8	A8LLQ8	1	Dinoroseobacter shibae (strain DSM 16493 / NCIMB 14021 / DFL 12)	Bacteria	Proteobacteria	Rhodobacterales	Rhodobacteraceae	Dinoroseobacter	398580	398580	Dshi_1694	Major facilitator superfamiy transporter	408	GI:157912003|GI:501129443|EMBL-CDS:ABV93436.1|REFSEQ:WP_012178366.1	PF07690 MFS_1	IPR011701 MFS|IPR020846 MFS_dom|IPR036259 MFS_trans_sf	1	yes	yes	yes	yes	yes
A0A1B7Z6U7	A0A1B7Z6U7	1	Donghicola sp. JL3646.	Bacteria	Proteobacteria	Rhodobacterales	Rhodobacteraceae	Donghicola	1836468	1836468	A9199_14125	Multidrug MFS transporter	416	GI:1056017111|GI:1039453353|EMBL-CDS:OBR38443.1|REFSEQ:WP_067547811.1	PF07690 MFS_1	IPR011701 MFS|IPR020846 MFS_dom|IPR036259 MFS_trans_sf	1	yes	yes	yes	yes	yes
A0A1M4MZ13	A0A1M4MZ13	1	Donghicola sp. KarMa.	Bacteria	Proteobacteria	Rhodobacterales	Rhodobacteraceae	Donghicola	1779855	1779855	KARMA_1997	Multidrug MFS transporter	405	GI:1119812704|EMBL-CDS:SCM67791.1|REFSEQ:WP_072706434.1	PF07690 MFS_1	IPR011701 MFS|IPR020846 MFS_dom|IPR036259 MFS_trans_sf	1	yes	yes	yes	yes	yes
A0A1G5Q819	A0A1G5Q819	1	Epibacterium ulvae.	Bacteria	Proteobacteria	Rhodobacterales	Rhodobacteraceae	Epibacterium	1156985	1156985	SAMN04488118_103108	Predicted arabinose efflux permease| MFS family	401	EMBL-CDS:SCZ57610.1	None	None	1	yes	yes	yes	yes	yes
A0A1H8GBT0	A0A1H8GBT0	1	Gemmobacter aquatilis.	Bacteria	Proteobacteria	Rhodobacterales	Rhodobacteraceae	Gemmobacter	933059	933059	SAMN04488103_10511	Predicted arabinose efflux permease| MFS family	406	EMBL-CDS:SEN41205.1	None	None	1	yes	yes	yes	yes	yes
A0A1N7P9T7	A0A1N7P9T7	1	Gemmobacter megaterium.	Bacteria	Proteobacteria	Rhodobacterales	Rhodobacteraceae	Gemmobacter	1086013	1086013	SAMN05421774_10580	Predicted arabinose efflux permease| MFS family	407	GI:1134291598|EMBL-CDS:SIT07308.1|REFSEQ:WP_076531894.1	PF07690 MFS_1	IPR011701 MFS|IPR020846 MFS_dom|IPR036259 MFS_trans_sf	1	yes	yes	yes	yes	yes
A0A0D1EJR3	A0A0D1EJR3	1	Jannaschia aquimarina.	Bacteria	Proteobacteria	Rhodobacterales	Rhodobacteraceae	Jannaschia	935700	935700	jaqu_23110	Major Facilitator Superfamily protein	410	GI:763034990|GI:758003515|EMBL-CDS:KIT16040.1|REFSEQ:WP_043919094.1	PF07690 MFS_1	IPR011701 MFS|IPR020846 MFS_dom|IPR036259 MFS_trans_sf	1	yes	yes	yes	yes	yes
A0A1H3NXQ0	A0A1H3NXQ0	1	Jannaschia faecimaris.	Bacteria	Proteobacteria	Rhodobacterales	Rhodobacteraceae	Jannaschia	1244108	1244108	SAMN05444004_104144	Predicted arabinose efflux permease| MFS family	407	EMBL-CDS:SDY93325.1	None	None	1	yes	yes	yes	yes	yes
A0A1H7KYI7	A0A1H7KYI7	1	Jannaschia helgolandensis.	Bacteria	Proteobacteria	Rhodobacterales	Rhodobacteraceae	Jannaschia	188906	188906	SAMN04488526_1546	Predicted arabinose efflux permease| MFS family	407	EMBL-CDS:SEK91630.1	None	None	1	yes	yes	yes	yes	yes
A0A1I3GGE8	A0A1I3GGE8	1	Jannaschia pohangensis.	Bacteria	Proteobacteria	Rhodobacterales	Rhodobacteraceae	Jannaschia	390807	390807	SAMN04488095_0187	Predicted arabinose efflux permease| MFS family	408	EMBL-CDS:SFI22546.1	None	None	1	yes	yes	yes	yes	yes
A0A0M6XV76	A0A0M6XV76	1	Jannaschia rubra.	Bacteria	Proteobacteria	Rhodobacterales	Rhodobacteraceae	Jannaschia	282197	282197	JAN5088_02954	Major Facilitator Superfamily protein	407	GI:944202072|EMBL-CDS:CTQ34161.1|REFSEQ:WP_055683544.1	PF07690 MFS_1	IPR011701 MFS|IPR020846 MFS_dom|IPR036259 MFS_trans_sf	1	yes	yes	yes	yes	yes
A0A0M7BHM9	A0A0M7BHM9	1	Jannaschia seosinensis.	Bacteria	Proteobacteria	Rhodobacterales	Rhodobacteraceae	Jannaschia	313367	313367	JSE7799_03635	Major Facilitator Superfamily protein	406	GI:944176006|EMBL-CDS:CUH40895.1|REFSEQ:WP_055664887.1	PF07690 MFS_1	IPR011701 MFS|IPR020846 MFS_dom|IPR036259 MFS_trans_sf	1	yes	yes	yes	yes	yes
Q28QY2	Q28QY2	1	Jannaschia sp. (strain CCS1)	Bacteria	Proteobacteria	Rhodobacterales	Rhodobacteraceae	Jannaschia	290400	290400	Jann_1963	Major facilitator superfamily MFS_1	409	GI:499774351|GI:88864003|EMBL-CDS:ABD54880.1|REFSEQ:WP_011455085.1	PF07690 MFS_1	IPR011701 MFS|IPR020846 MFS_dom|IPR036259 MFS_trans_sf	1	yes	yes	yes	yes	yes
A0A1B6Z2L4	A0A1B6Z2L4	1	Jannaschia sp. EhC01.	Bacteria	Proteobacteria	Rhodobacterales	Rhodobacteraceae	Jannaschia	1849359	1849359	A8B78_07855	Multidrug MFS transporter	410	GI:1032110612|GI:1056940334|EMBL-CDS:OAN83008.1|REFSEQ:WP_068354075.1	PF07690 MFS_1	IPR011701 MFS|IPR020846 MFS_dom|IPR036259 MFS_trans_sf	1	yes	yes	yes	yes	yes
A0A1H5Y1V9	A0A1H5Y1V9	1	Jhaorihella thermophila.	Bacteria	Proteobacteria	Rhodobacterales	Rhodobacteraceae	Jhaorihella	488547	488547	SAMN05421751_11410	Predicted arabinose efflux permease| MFS family	414	EMBL-CDS:SEG17842.1	PF07690 MFS_1|PF00083 Sugar_tr	IPR011701 MFS|IPR020846 MFS_dom|IPR005828 MFS_sugar_transport|IPR036259 MFS_trans_sf	1	yes	yes	yes	yes	yes
V9VPT3	V9VPT3	1	Leisingera methylohalidivorans DSM 14336.	Bacteria	Proteobacteria	Rhodobacterales	Rhodobacteraceae	Leisingera	999552	999552	METH_08445	Multidrug MFS transporter	405	GI:568321399|GI:568224799|EMBL-CDS:AHD00721.1|REFSEQ:WP_024089952.1	PF07690 MFS_1	IPR011701 MFS|IPR020846 MFS_dom|IPR036259 MFS_trans_sf	1	yes	yes	yes	yes	yes
A0A0C1HAY8	A0A0C1HAY8	1	Leisingera sp. ANG-M1.	Bacteria	Proteobacteria	Rhodobacterales	Rhodobacteraceae	Leisingera	1577895	1577895	RA19_08670	Multidrug MFS transporter	405	GI:746095112|GI:742699134|EMBL-CDS:KIC11397.1|REFSEQ:WP_039161591.1	PF07690 MFS_1	IPR011701 MFS|IPR020846 MFS_dom|IPR036259 MFS_trans_sf	1	yes	yes	yes	yes	yes
A0A0B4DZ44	A0A0B4DZ44|A0A0C1G5M6|A0A1B8S3G9	3	Leisingera sp. ANG1.|Leisingera sp. ANG-M7.|Leisingera sp. JC1.	Bacteria	Proteobacteria	Rhodobacterales	Rhodobacteraceae	Leisingera	1002340|1577902|1855282	1002340	GC1_02065|RA26_09490|A9D60_02770	Multidrug MFS transporter	405	GI:743078333|GI:518127635|EMBL-CDS:KID10496.1|REFSEQ:WP_019297843.1|GI:742726189|GI:746117256|EMBL-CDS:KIC37486.1|REFSEQ:WP_039183062.1|GI:1042176129|GI:1042212602|EMBL-CDS:OBY27287.1|REFSEQ:WP_065267223.1	PF07690 MFS_1	IPR011701 MFS|IPR020846 MFS_dom|IPR036259 MFS_trans_sf	1	yes	yes	yes	yes	yes
A0A1H3KGE0	A0A1H3KGE0	1	Lentibacter algarum.	Bacteria	Proteobacteria	Rhodobacterales	Rhodobacteraceae	Lentibacter	576131	576131	SAMN05444486_102533	Predicted arabinose efflux permease| MFS family	397	EMBL-CDS:SDY51241.1	None	None	1	yes	yes	yes	yes	yes
A0A1H2SXL7	A0A1H2SXL7	1	Litoreibacter albidus.	Bacteria	Proteobacteria	Rhodobacterales	Rhodobacteraceae	Litoreibacter	670155	670155	SAMN04488001_0985	Predicted arabinose efflux permease| MFS family	410	EMBL-CDS:SDW36338.1	None	None	1	yes	yes	yes	yes	yes
A0A1M4SF71	A0A1M4SF71|S9RLC4	2	Litoreibacter ascidiaceicola.|Litoreibacter arenae DSM 19593.	Bacteria	Proteobacteria	Rhodobacterales	Rhodobacteraceae	Litoreibacter	1486859|1123360	1486859	SAMN05444273_10153|thalar_01756	Predicted arabinose efflux permease| MFS family |Putative membrane protein	410	GI:1120272383|EMBL-CDS:SHE30873.1|REFSEQ:WP_073138674.1|GI:544666961|GI:528097218|EMBL-CDS:EPX78940.1|REFSEQ:WP_021100320.1	PF07690 MFS_1	IPR011701 MFS|IPR020846 MFS_dom|IPR036259 MFS_trans_sf	1	yes	yes	yes	yes	yes
A0A1I6H7L1	A0A1I6H7L1	1	Litoreibacter janthinus.	Bacteria	Proteobacteria	Rhodobacterales	Rhodobacteraceae	Litoreibacter	670154	670154	SAMN04488002_2642	Predicted arabinose efflux permease| MFS family	413	EMBL-CDS:SFR50483.1	None	None	1	yes	yes	yes	yes	yes
A0A1H8YTS7	A0A1H8YTS7	1	Litorimicrobium taeanense.	Bacteria	Proteobacteria	Rhodobacterales	Rhodobacteraceae	Litorimicrobium	657014	657014	SAMN04488092_10197	Predicted arabinose efflux permease| MFS family	405	EMBL-CDS:SEP55431.1	PF07690 MFS_1	IPR011701 MFS|IPR020846 MFS_dom|IPR036259 MFS_trans_sf	1	yes	yes	yes	yes	yes
U2YJG7	U2YJG7	1	Loktanella cinnabarina LL-001.	Bacteria	Proteobacteria	Rhodobacterales	Rhodobacteraceae	Loktanella	1337093	1337093	MBELCI_1048	Putative membrane protein	412	GI:545456164|EMBL-CDS:GAD54996.1|REFSEQ:WP_021693104.1	PF07690 MFS_1	IPR011701 MFS|IPR020846 MFS_dom|IPR036259 MFS_trans_sf	1	yes	yes	yes	yes	yes
A0A017HC08	A0A017HC08	1	Loktanella hongkongensis DSM 17492.	Bacteria	Proteobacteria	Rhodobacterales	Rhodobacteraceae	Loktanella	1122180	1122180	Lokhon_01741	Putative membrane protein	410	GI:516541152|GI:598658322|EMBL-CDS:EYD71673.1|REFSEQ:WP_017928777.1	PF07690 MFS_1	IPR011701 MFS|IPR020846 MFS_dom|IPR036259 MFS_trans_sf	1	yes	yes	yes	yes	yes
A0A1I0PHX2	A0A1I0PHX2	1	Loktanella koreensis.	Bacteria	Proteobacteria	Rhodobacterales	Rhodobacteraceae	Loktanella	364200	364200	SAMN04488515_1235	Major Facilitator Superfamily protein	417	EMBL-CDS:SEW13820.1	None	None	1	yes	yes	yes	yes	yes
A0A1I6M9R8	A0A1I6M9R8	1	Loktanella litorea.	Bacteria	Proteobacteria	Rhodobacterales	Rhodobacteraceae	Loktanella	1123755	1123755	SAMN05444714_1412	Predicted arabinose efflux permease| MFS family	405	EMBL-CDS:SFS12401.1	None	None	1	yes	yes	yes	yes	yes
A0A238LG99	A0A238LG99	1	Loktanella marina.	Bacteria	Proteobacteria	Rhodobacterales	Rhodobacteraceae	Loktanella	1819565	1819565	LOM8899_02132	Major Facilitator Superfamily protein	411	EMBL-CDS:SMY07986.1	PF07690 MFS_1	IPR011701 MFS|IPR020846 MFS_dom|IPR036259 MFS_trans_sf	1	yes	yes	yes	yes	yes
A0A1G6ZUP2	A0A1G6ZUP2	1	Loktanella pyoseonensis.	Bacteria	Proteobacteria	Rhodobacterales	Rhodobacteraceae	Loktanella	521013	521013	SAMN04488567_0693	Predicted arabinose efflux permease| MFS family	411	EMBL-CDS:SDE06504.1	None	None	1	yes	yes	yes	yes	yes
A0A1I4CAX7	A0A1I4CAX7	1	Loktanella salsilacus.	Bacteria	Proteobacteria	Rhodobacterales	Rhodobacteraceae	Loktanella	195913	195913	SAMN04488004_10257	Predicted arabinose efflux permease| MFS family	404	EMBL-CDS:SFK78292.1	None	None	1	yes	yes	yes	yes	yes
A0A0Q2UJI6	A0A0Q2UJI6|A0A1H9BT45	2	Loktanella sp. 3ANDIMAR09.|Loktanella sp. DSM 29012.	Bacteria	Proteobacteria	Rhodobacterales	Rhodobacteraceae	Loktanella	1225657|1881056	1225657	AN189_03995|SAMN05428995_10214	Multidrug MFS transporter |Predicted arabinose efflux permease| MFS family	411	GI:947363732|GI:943687036|EMBL-CDS:KQI69571.1|REFSEQ:WP_056031384.1|EMBL-CDS:SEP92029.1	PF07690 MFS_1|None	IPR011701 MFS|IPR020846 MFS_dom|IPR036259 MFS_trans_sf|None	1	yes	yes	yes	yes	yes
A0A0Q2UU68	A0A0Q2UU68|A0A0Q0UUJ4|A0A1R3WHL0	3	Loktanella sp. 5RATIMAR09.|Loktanella sp. 1ANDIMAR09.|Loktanella rosea.	Bacteria	Proteobacteria	Rhodobacterales	Rhodobacteraceae	Loktanella	1225655|1700845|287098	1225655	AN191_04645|AL073_02780|SAMN05421665_0545	Multidrug MFS transporter |Predicted arabinose efflux permease| MFS family	404	GI:944379705|GI:943690953|EMBL-CDS:KQI73179.1|REFSEQ:WP_055685564.1|GI:941332299|GI:942086846|EMBL-CDS:KQB97868.1|REFSEQ:WP_055292617.1|GI:1140798793|EMBL-CDS:SIT77322.1|REFSEQ:WP_076658263.1	PF07690 MFS_1	IPR011701 MFS|IPR020846 MFS_dom|IPR036259 MFS_trans_sf	1	yes	yes	yes	yes	yes
A0A0F4RJ86	A0A0F4RJ86	1	Loktanella sp. S4079.	Bacteria	Proteobacteria	Rhodobacterales	Rhodobacteraceae	Loktanella	579483	579483	TW80_03910	Multidrug MFS transporter	404	GI:800969347|GI:798773023|EMBL-CDS:KJZ20006.1|REFSEQ:WP_045996012.1	PF07690 MFS_1	IPR011701 MFS|IPR020846 MFS_dom|IPR036259 MFS_trans_sf	1	yes	yes	yes	yes	yes
A0A1I6G6W4	A0A1I6G6W4	1	Loktanella tamlensis.	Bacteria	Proteobacteria	Rhodobacterales	Rhodobacteraceae	Loktanella	390270	390270	SAMN04488005_1169	Predicted arabinose efflux permease| MFS family	405	EMBL-CDS:SFR37925.1	None	None	1	yes	yes	yes	yes	yes
A3V4F2	A3V4F2	1	Loktanella vestfoldensis SKA53.	Bacteria	Proteobacteria	Rhodobacterales	Rhodobacteraceae	Loktanella	314232	314232	SKA53_03146	Transporter| putative	406	GI:84510904|GI:494384613|EMBL-CDS:EAQ07359.1|REFSEQ:WP_007204589.1	PF07690 MFS_1	IPR011701 MFS|IPR020846 MFS_dom|IPR036259 MFS_trans_sf	1	yes	yes	yes	yes	yes
A0A1Y0EAS4	A0A1Y0EAS4	1	Loktanella vestfoldensis.	Bacteria	Proteobacteria	Rhodobacterales	Rhodobacteraceae	Loktanella	245188	245188	LOKVESSMR4R_01275	Major facilitator superfamily protein	406	GI:1198347856|EMBL-CDS:ARU00598.1	PF07690 MFS_1	IPR011701 MFS|IPR020846 MFS_dom|IPR036259 MFS_trans_sf	1	yes	yes	yes	yes	yes
A0A1H0EWA0	A0A1H0EWA0	1	Lutimaribacter pacificus.	Bacteria	Proteobacteria	Rhodobacterales	Rhodobacteraceae	Lutimaribacter	391948	391948	SAMN05216196_102376	Predicted arabinose efflux permease| MFS family	407	EMBL-CDS:SDN86586.1|EMBL-CDS:SHK41827.1	PF07690 MFS_1	IPR011701 MFS|IPR020846 MFS_dom|IPR036259 MFS_trans_sf	1	yes	yes	yes	yes	yes
A0A1G8GNL0	A0A1G8GNL0	1	Lutimaribacter saemankumensis.	Bacteria	Proteobacteria	Rhodobacterales	Rhodobacteraceae	Lutimaribacter	490829	490829	SAMN05421850_101162	Predicted arabinose efflux permease| MFS family	407	EMBL-CDS:SDH95880.1	None	None	1	yes	yes	yes	yes	yes
A0A238L4N4	A0A238L4N4	1	Maliponia aquimaris.	Bacteria	Proteobacteria	Rhodobacterales	Rhodobacteraceae	Maliponia	1673631	1673631	MAA8898_04574	Major Facilitator Superfamily protein	417	EMBL-CDS:SMX50045.1	PF07690 MFS_1	IPR011701 MFS|IPR020846 MFS_dom|IPR036259 MFS_trans_sf	1	yes	yes	yes	yes	yes
A0A0B3S643	A0A0B3S643|A0A1E3DID9	2	Mameliella alba.|Ruegeria sp. PBVC088.	Bacteria	Proteobacteria	Rhodobacterales	Rhodobacteraceae	Mameliella|Ruegeria	561184|1858797	561184	OA50_03172|A9320_14035	Putative Transporter |Multidrug MFS transporter	410	GI:737077741|EMBL-CDS:KHQ52156.1|GI:1061359743|EMBL-CDS:ODM49617.1	PF07690 MFS_1	IPR011701 MFS|IPR020846 MFS_dom|IPR036259 MFS_trans_sf	1	yes	yes	yes	yes	yes
A0A1M6AP42	A0A1M6AP42|A0A1H8BIE6	2	Maribius salinus.|Maribius pelagius.	Bacteria	Proteobacteria	Rhodobacterales	Rhodobacteraceae	Maribius	313368|387096	313368	SAMN04488012_101202|SAMN04488011_101608	Predicted arabinose efflux permease| MFS family	404	GI:1120259328|EMBL-CDS:SHI38260.1|REFSEQ:WP_073125751.1|EMBL-CDS:SEM82536.1	PF07690 MFS_1|None	IPR011701 MFS|IPR020846 MFS_dom|IPR036259 MFS_trans_sf|None	1	yes	yes	yes	yes	yes
A0A225NLJ1	A0A225NLJ1	1	Marinibacterium profundimaris.	Bacteria	Proteobacteria	Rhodobacterales	Rhodobacteraceae	Marinibacterium	1679460	1679460	ATO3_08450	Multidrug MFS transporter	412	GI:1212238207|EMBL-CDS:OWU75055.1	PF07690 MFS_1	IPR011701 MFS|IPR020846 MFS_dom|IPR036259 MFS_trans_sf	1	yes	yes	yes	yes	yes
A0A0H4KST3	A0A0H4KST3	1	Marinovum algicola DG 898.	Bacteria	Proteobacteria	Rhodobacterales	Rhodobacteraceae	Marinovum	988812	988812	MALG_01405	Arabinose efflux permease	408	GI:872585125|GI:868876025|EMBL-CDS:AKO96590.1|REFSEQ:WP_048533742.1	PF07690 MFS_1	IPR011701 MFS|IPR020846 MFS_dom|IPR036259 MFS_trans_sf	1	yes	yes	yes	yes	yes
A3VJU3	A3VJU3	1	Maritimibacter alkaliphilus HTCC2654.	Bacteria	Proteobacteria	Rhodobacterales	Rhodobacteraceae	Maritimibacter	314271	314271	RB2654_01770	Transporter| putative	406	GI:495603538|GI:84664968|EMBL-CDS:EAQ11449.1|REFSEQ:WP_008328117.1	PF07690 MFS_1	IPR011701 MFS|IPR020846 MFS_dom|IPR036259 MFS_trans_sf	1	yes	yes	yes	yes	yes
A0A1X7PWD0	A0A1X7PWD0	1	Maritimibacter sp. HL-12.	Bacteria	Proteobacteria	Rhodobacterales	Rhodobacteraceae	Maritimibacter	1162418	1162418	SAMN05661107_3154	Predicted arabinose efflux permease| MFS family	406	EMBL-CDS:SMH55849.1	PF07690 MFS_1|PF00083 Sugar_tr	IPR011701 MFS|IPR020846 MFS_dom|IPR005828 MFS_sugar_transport|IPR036259 MFS_trans_sf	1	yes	yes	yes	yes	yes
A0A1X4NWX6	A0A1X4NWX6	1	Marivita cryptomonadis.	Bacteria	Proteobacteria	Rhodobacterales	Rhodobacteraceae	Marivita	505252	505252	MCRY_11795	Multidrug MFS transporter	412	GI:1187761542|EMBL-CDS:OSQ59761.1	PF07690 MFS_1	IPR011701 MFS|IPR020846 MFS_dom|IPR036259 MFS_trans_sf	1	yes	yes	yes	yes	yes
A0A1X4NNJ7	A0A1X4NNJ7	1	Marivita geojedonensis.	Bacteria	Proteobacteria	Rhodobacterales	Rhodobacteraceae	Marivita	1123756	1123756	MGEO_06330	Multidrug MFS transporter	412	GI:1187753796|EMBL-CDS:OSQ52129.1	PF07690 MFS_1	IPR011701 MFS|IPR020846 MFS_dom|IPR036259 MFS_trans_sf	1	yes	yes	yes	yes	yes
A0A1M5R8Y0	A0A1M5R8Y0	1	Marivita hallyeonensis.	Bacteria	Proteobacteria	Rhodobacterales	Rhodobacteraceae	Marivita	996342	996342	SAMN05443551_1661	Predicted arabinose efflux permease| MFS family	412	GI:1119891328|EMBL-CDS:SHH22618.1|REFSEQ:WP_072777029.1	PF07690 MFS_1	IPR011701 MFS|IPR020846 MFS_dom|IPR036259 MFS_trans_sf	1	yes	yes	yes	yes	yes
A0A0H5DBJ8	A0A0H5DBJ8|B7QRX9	2	Nautella italica.|Ruegeria sp. R11.	Bacteria	Proteobacteria	Rhodobacterales	Rhodobacteraceae	Nautella|Ruegeria	481446|439497	481446	NIT7321_00736|RR11_902	Arabinose efflux permease |Major facilitator superfamily protein	408	GI:495835095|EMBL-CDS:CRL09899.1|REFSEQ:WP_008559674.1|GI:214029310|EMBL-CDS:EEB70145.1	PF07690 MFS_1	IPR011701 MFS|IPR020846 MFS_dom|IPR036259 MFS_trans_sf	1	yes	yes	yes	yes	yes
A0A0U1NH78	A0A0U1NH78	1	Nereida ignava.	Bacteria	Proteobacteria	Rhodobacterales	Rhodobacteraceae	Nereida	282199	282199	NIG5292_00115	Major Facilitator Superfamily protein	413	GI:873890786|EMBL-CDS:CRK74090.1|REFSEQ:WP_048597396.1	PF07690 MFS_1	IPR011701 MFS|IPR020846 MFS_dom|IPR036259 MFS_trans_sf	1	yes	yes	yes	yes	yes
A0A1M7S9D6	A0A1M7S9D6	1	Oceanicella actignis.	Bacteria	Proteobacteria	Rhodobacterales	Rhodobacteraceae	Oceanicella	1189325	1189325	SAMN05216200_102108	Predicted arabinose efflux permease| MFS family	420	EMBL-CDS:SHN55279.1	PF07690 MFS_1	IPR011701 MFS|IPR020846 MFS_dom|IPR036259 MFS_trans_sf	1	yes	yes	yes	yes	yes
A0A1N6FF60	A0A1N6FF60	1	Oceanicola litoreus.	Bacteria	Proteobacteria	Rhodobacterales	Rhodobacteraceae	Oceanicola	1217970	1217970	SAMN05444002_1625	Predicted arabinose efflux permease| MFS family	407	GI:1123550274|EMBL-CDS:SIN93902.1|REFSEQ:WP_074255671.1	PF07690 MFS_1	IPR011701 MFS|IPR020846 MFS_dom|IPR036259 MFS_trans_sf	1	yes	yes	yes	yes	yes
A0A254R1S4	A0A254R1S4	1	Oceanicola sp. 22II-s10i.	Bacteria	Proteobacteria	Rhodobacterales	Rhodobacteraceae	Oceanicola	1317116	1317116	ATO6_15965	Multidrug MFS transporter	402	GI:1212247117|EMBL-CDS:OWU83910.1	None	None	1	yes	yes	yes	yes	yes
K2I7Q0	K2I7Q0	1	Oceaniovalibus guishaninsula JLT2003.	Bacteria	Proteobacteria	Rhodobacterales	Rhodobacteraceae	Oceaniovalibus	1231392	1231392	OCGS_0735	Major facilitator superfamily protein	406	GI:407059107|GI:494667945|EMBL-CDS:EKE45040.1|REFSEQ:WP_007425888.1	PF07690 MFS_1	IPR011701 MFS|IPR020846 MFS_dom|IPR036259 MFS_trans_sf	1	yes	yes	yes	yes	yes
A0A238JMJ2	A0A238JMJ2	1	Octadecabacter ascidiaceicola.	Bacteria	Proteobacteria	Rhodobacterales	Rhodobacteraceae	Octadecabacter	1655543	1655543	OCA8868_00354	Major Facilitator Superfamily protein	417	EMBL-CDS:SMX31424.1	PF07690 MFS_1	IPR011701 MFS|IPR020846 MFS_dom|IPR036259 MFS_trans_sf	1	yes	yes	yes	yes	yes
A0A0K0Y5C7	A0A0K0Y5C7	1	Octadecabacter temperatus.	Bacteria	Proteobacteria	Rhodobacterales	Rhodobacteraceae	Octadecabacter	1458307	1458307	OSB_16200	Major Facilitator Superfamily protein	417	GI:906413597|GI:908702816|EMBL-CDS:AKS46169.1|REFSEQ:WP_049834486.1	PF07690 MFS_1	IPR011701 MFS|IPR020846 MFS_dom|IPR036259 MFS_trans_sf	1	yes	yes	yes	yes	yes
A0A1Y5T109	A0A1Y5T109	1	Pacificibacter marinus.	Bacteria	Proteobacteria	Rhodobacterales	Rhodobacteraceae	Pacificibacter	658057	658057	PAM7971_02724	Major Facilitator Superfamily protein	404	EMBL-CDS:SLN53450.1	PF07690 MFS_1	IPR011701 MFS|IPR020846 MFS_dom|IPR036259 MFS_trans_sf	1	yes	yes	yes	yes	yes
A0A1Y5TFI6	A0A1Y5TFI6	1	Palleronia marisminoris.	Bacteria	Proteobacteria	Rhodobacterales	Rhodobacteraceae	Palleronia	315423	315423	PAM7066_03145	Major Facilitator Superfamily protein	400	EMBL-CDS:SLN62898.1	PF07690 MFS_1	IPR011701 MFS|IPR020846 MFS_dom|IPR036259 MFS_trans_sf	1	yes	yes	yes	yes	yes
A0A1H8LPR3	A0A1H8LPR3	1	Paracoccus alcaliphilus.	Bacteria	Proteobacteria	Rhodobacterales	Rhodobacteraceae	Paracoccus	34002	34002	SAMN04489859_103244	Predicted arabinose efflux permease| MFS family	397	EMBL-CDS:SEO06838.1	None	None	1	yes	yes	yes	yes	yes
A0A1H6L148	A0A1H6L148	1	Paracoccus alkenifer.	Bacteria	Proteobacteria	Rhodobacterales	Rhodobacteraceae	Paracoccus	65735	65735	SAMN04488075_1132	Predicted arabinose efflux permease| MFS family	412	EMBL-CDS:SEH79981.1	None	None	1	yes	yes	yes	yes	yes
S5XU40	S5XU40	1	Paracoccus aminophilus JCM 7686.	Bacteria	Proteobacteria	Rhodobacterales	Rhodobacteraceae	Paracoccus	1367847	1367847	JCM7686_1601	Major facilitator transporter	450	GI:529581319|EMBL-CDS:AGT08702.1	PF07690 MFS_1	IPR011701 MFS|IPR020846 MFS_dom|IPR036259 MFS_trans_sf	1	yes	yes	yes	yes	yes
A0A1I2ZFH9	A0A1I2ZFH9	1	Paracoccus aminovorans.	Bacteria	Proteobacteria	Rhodobacterales	Rhodobacteraceae	Paracoccus	34004	34004	SAMN04488021_10891	Predicted arabinose efflux permease| MFS family	409	GI:1124688547|EMBL-CDS:SFH36484.1|REFSEQ:WP_074966800.1	PF07690 MFS_1	IPR011701 MFS|IPR020846 MFS_dom|IPR036259 MFS_trans_sf	1	yes	yes	yes	yes	yes
A0A1G9HC55	A0A1G9HC55	1	Paracoccus chinensis.	Bacteria	Proteobacteria	Rhodobacterales	Rhodobacteraceae	Paracoccus	525640	525640	SAMN04487971_106121	Predicted arabinose efflux permease| MFS family	408	EMBL-CDS:SDL10540.1	None	None	1	yes	yes	yes	yes	yes
A0A1W6D1B8	A0A1W6D1B8	1	Paracoccus contaminans.	Bacteria	Proteobacteria	Rhodobacterales	Rhodobacteraceae	Paracoccus	1945662	1945662	B0A89_11360	MFS transporter	386	GI:1184811863|EMBL-CDS:ARJ70885.1	PF07690 MFS_1	IPR011701 MFS|IPR020846 MFS_dom|IPR036259 MFS_trans_sf	1	yes	yes	yes	yes	yes
A0A099F5X6	A0A099F5X6	1	Paracoccus halophilus.	Bacteria	Proteobacteria	Rhodobacterales	Rhodobacteraceae	Paracoccus	376733	376733	IT41_02960	Multidrug MFS transporter	404	GI:694208361|GI:738849569|EMBL-CDS:KGJ06135.1|EMBL-CDS:SFA46108.1|REFSEQ:WP_036738676.1	PF07690 MFS_1	IPR011701 MFS|IPR020846 MFS_dom|IPR036259 MFS_trans_sf	1	yes	yes	yes	yes	yes
A0A1I0CMT8	A0A1I0CMT8	1	Paracoccus homiensis.	Bacteria	Proteobacteria	Rhodobacterales	Rhodobacteraceae	Paracoccus	364199	364199	SAMN04489858_103383	Predicted arabinose efflux permease| MFS family	406	EMBL-CDS:SET20961.1	None	None	1	yes	yes	yes	yes	yes
A0A1G7A840	A0A1G7A840	1	Paracoccus isoporae.	Bacteria	Proteobacteria	Rhodobacterales	Rhodobacteraceae	Paracoccus	591205	591205	SAMN05421538_10456	Predicted arabinose efflux permease| MFS family	398	EMBL-CDS:SDE10833.1	None	None	1	yes	yes	yes	yes	yes
A0A1K2C2N2	A0A1K2C2N2	1	Paracoccus pantotrophus	Bacteria	Proteobacteria	Rhodobacterales	Rhodobacteraceae	Paracoccus	82367	82367	SAMN04244548_02605	Predicted arabinose efflux permease| MFS family	398	EMBL-CDS:SFY05091.1	PF07690 MFS_1	IPR011701 MFS|IPR020846 MFS_dom|IPR036259 MFS_trans_sf	1	yes	yes	yes	yes	yes
A0A1I5L285	A0A1I5L285|A1B1F5	2	Paracoccus pantotrophus |Paracoccus denitrificans (strain Pd 1222)	Bacteria	Proteobacteria	Rhodobacterales	Rhodobacteraceae	Paracoccus	82367|318586	82367	SAMN04244567_03393|Pden_1244	Predicted arabinose efflux permease| MFS family |Major facilitator superfamily MFS_1	408	GI:640270931|EMBL-CDS:SFO90956.1|REFSEQ:WP_024845672.1|GI:119373756|EMBL-CDS:ABL69349.1	PF07690 MFS_1	IPR011701 MFS|IPR020846 MFS_dom|IPR036259 MFS_trans_sf	1	yes	yes	yes	yes	yes
A0A099GAZ4	A0A099GAZ4|A0A1H2RQ74	2	Paracoccus sanguinis.	Bacteria	Proteobacteria	Rhodobacterales	Rhodobacteraceae	Paracoccus	1545044	1545044	IX56_15460|SAMN05444276_101400	Multidrug MFS transporter |Predicted arabinose efflux permease| MFS family	408	GI:694223447|EMBL-CDS:KGJ19762.1|GI:738846406|GI:694218896|EMBL-CDS:SDW20779.1	PF07690 MFS_1	IPR011701 MFS|IPR020846 MFS_dom|IPR036259 MFS_trans_sf	1	yes	yes	yes	yes	yes
A0A238XCK5	A0A238XCK5	1	Paracoccus sediminis.	Bacteria	Proteobacteria	Rhodobacterales	Rhodobacteraceae	Paracoccus	1214787	1214787	SAMN06265378_10944	Predicted arabinose efflux permease| MFS family	388	EMBL-CDS:SNR56301.1	PF07690 MFS_1	IPR011701 MFS|IPR020846 MFS_dom|IPR036259 MFS_trans_sf	1	yes	yes	yes	yes	yes
A0A239PWN1	A0A239PWN1	1	Paracoccus seriniphilus.	Bacteria	Proteobacteria	Rhodobacterales	Rhodobacteraceae	Paracoccus	184748	184748	SAMN05444959_108124	Predicted arabinose efflux permease| MFS family	396	EMBL-CDS:SNT74704.1	PF07690 MFS_1	IPR011701 MFS|IPR020846 MFS_dom|IPR036259 MFS_trans_sf	1	yes	yes	yes	yes	yes
A0A1M7D3Y2	A0A1M7D3Y2	1	Paracoccus solventivorans.	Bacteria	Proteobacteria	Rhodobacterales	Rhodobacteraceae	Paracoccus	53463	53463	SAMN05444389_101123	Predicted arabinose efflux permease| MFS family	410	GI:1120192615|EMBL-CDS:SHL74103.1|REFSEQ:WP_073060374.1	PF07690 MFS_1	IPR011701 MFS|IPR020846 MFS_dom|IPR036259 MFS_trans_sf	1	yes	yes	yes	yes	yes
A0A1X7JN13	A0A1X7JN13	1	Paracoccus sp. J56.	Bacteria	Proteobacteria	Rhodobacterales	Rhodobacteraceae	Paracoccus	935850	935850	SAMN02746000_01673	Predicted arabinose efflux permease| MFS family	410	EMBL-CDS:SMG29350.1	PF07690 MFS_1	IPR011701 MFS|IPR020846 MFS_dom|IPR036259 MFS_trans_sf	1	yes	yes	yes	yes	yes
A0A1L9BUY3	A0A1L9BUY3	1	Paracoccus sp. SM22M-07.	Bacteria	Proteobacteria	Rhodobacterales	Rhodobacteraceae	Paracoccus	1520813	1520813	IE00_02065	Multidrug MFS transporter	400	GI:1119317761|GI:1109399226|EMBL-CDS:OJH46030.1|REFSEQ:WP_072295372.1	PF07690 MFS_1	IPR011701 MFS|IPR020846 MFS_dom|IPR036259 MFS_trans_sf	1	yes	yes	yes	yes	yes
A0A099FGH7	A0A099FGH7	1	Paracoccus sphaerophysae.	Bacteria	Proteobacteria	Rhodobacterales	Rhodobacteraceae	Paracoccus	690417	690417	IC63_00485	Multidrug MFS transporter	410	GI:694212021|GI:738825898|EMBL-CDS:KGJ09659.1	PF07690 MFS_1	IPR011701 MFS|IPR020846 MFS_dom|IPR036259 MFS_trans_sf	1	yes	yes	yes	yes	yes
A0A1N6T378	A0A1N6T378	1	Paracoccus thiocyanatus.	Bacteria	Proteobacteria	Rhodobacterales	Rhodobacteraceae	Paracoccus	34006	34006	SAMN05421641_10884	Predicted arabinose efflux permease| MFS family	408	EMBL-CDS:SIQ47789.1	PF07690 MFS_1	IPR011701 MFS|IPR020846 MFS_dom|IPR036259 MFS_trans_sf	1	yes	yes	yes	yes	yes
A0A1G5DFV1	A0A1G5DFV1	1	Paracoccus tibetensis.	Bacteria	Proteobacteria	Rhodobacterales	Rhodobacteraceae	Paracoccus	336292	336292	SAMN05660710_00780	Predicted arabinose efflux permease| MFS family	399	EMBL-CDS:SCY13260.1	None	None	1	yes	yes	yes	yes	yes
A0A099EYA5	A0A099EYA5|A0A0V0Q6E4	2	Paracoccus versutus |Paracoccus sp. MKU1.	Bacteria	Proteobacteria	Rhodobacterales	Rhodobacteraceae	Paracoccus	34007|1745182	34007	IT40_25340|AQY21_01730	Multidrug MFS transporter	406	GI:694205074|GI:738872183|EMBL-CDS:KGJ02951.1|REFSEQ:WP_036760638.1|GI:955295295|GI:954165844|EMBL-CDS:KRW97766.1|REFSEQ:WP_058096168.1	PF07690 MFS_1	IPR011701 MFS|IPR020846 MFS_dom|IPR036259 MFS_trans_sf	1	yes	yes	yes	yes	yes
A0A1V0GPI6	A0A1V0GPI6|A0A212BIE7	2	Paracoccus yeei.	Bacteria	Proteobacteria	Rhodobacterales	Rhodobacteraceae	Paracoccus	147645	147645	A6J80_03755|CDV54_11870	MFS transporter	404	GI:1169396229|EMBL-CDS:ARC35609.1|GI:655309086|GI:1207798829|EMBL-CDS:OWJ93494.1|REFSEQ:WP_028717673.1	PF07690 MFS_1	IPR011701 MFS|IPR020846 MFS_dom|IPR036259 MFS_trans_sf	1	yes	yes	yes	yes	yes
A0A1P8UY72	A0A1P8UY72	1	Pelagibaca abyssi.	Bacteria	Proteobacteria	Rhodobacterales	Rhodobacteraceae	Pelagibaca	1250539	1250539	Ga0080574_TMP4010	Arabinose efflux permease family protein	404	GI:1137434271|GI:1140847254|EMBL-CDS:APZ54344.1|REFSEQ:WP_076703723.1	PF07690 MFS_1	IPR011701 MFS|IPR020846 MFS_dom|IPR036259 MFS_trans_sf	1	yes	yes	yes	yes	yes
Q0FL27	Q0FL27	1	Pelagibaca bermudensis (strain JCM 13377 / KCTC 12554 / HTCC2601)	Bacteria	Proteobacteria	Rhodobacterales	Rhodobacteraceae	Pelagibaca	314265	314265	R2601_23790	Transporter| putative	404	GI:495075284|GI:114541902|EMBL-CDS:EAU44938.1|REFSEQ:WP_007800109.1	PF07690 MFS_1	IPR011701 MFS|IPR020846 MFS_dom|IPR036259 MFS_trans_sf	1	yes	yes	yes	yes	yes
A0A1Y5R9X1	A0A1Y5R9X1	1	Pelagicola litorisediminis.	Bacteria	Proteobacteria	Rhodobacterales	Rhodobacteraceae	Pelagicola	1312363	1312363	PEL8287_00077	Major Facilitator Superfamily protein	424	EMBL-CDS:SLN09670.1	PF07690 MFS_1	IPR011701 MFS|IPR020846 MFS_dom|IPR036259 MFS_trans_sf	1	yes	yes	yes	yes	yes
A0A238KEI9	A0A238KEI9	1	Pelagimonas varians.	Bacteria	Proteobacteria	Rhodobacterales	Rhodobacteraceae	Pelagimonas	696760	696760	PEV8663_02153	Major Facilitator Superfamily protein	427	EMBL-CDS:SMX40904.1	PF07690 MFS_1	IPR011701 MFS|IPR020846 MFS_dom|IPR036259 MFS_trans_sf	1	yes	yes	yes	yes	yes
A0A1B0ZLG1	A0A1B0ZLG1	1	Phaeobacter gallaeciensis.	Bacteria	Proteobacteria	Rhodobacterales	Rhodobacteraceae	Phaeobacter	60890	60890	JL2886_00051	Multidrug MFS transporter	402	GI:1041936670|EMBL-CDS:ANP34988.1	PF07690 MFS_1	IPR011701 MFS|IPR020846 MFS_dom|IPR036259 MFS_trans_sf	1	yes	yes	yes	yes	yes
A0A254QL66	A0A254QL66	1	Phaeobacter sp. 22II1-1F12B.	Bacteria	Proteobacteria	Rhodobacterales	Rhodobacteraceae	Phaeobacter	1317111	1317111	ATO1_20680	Multidrug MFS transporter	406	GI:1212236341|EMBL-CDS:OWU73214.1	None	None	1	yes	yes	yes	yes	yes
A0A0P1HBL1	A0A0P1HBL1	1	Phaeobacter sp. CECT 5382.	Bacteria	Proteobacteria	Rhodobacterales	Rhodobacteraceae	Phaeobacter	1712645	1712645	PH5382_02255	Major Facilitator Superfamily protein	405	GI:960855767|EMBL-CDS:CUH88320.1|REFSEQ:WP_058334456.1	PF07690 MFS_1	IPR011701 MFS|IPR020846 MFS_dom|IPR036259 MFS_trans_sf	1	yes	yes	yes	yes	yes
A0A0P1I7P2	A0A0P1I7P2	1	Phaeobacter sp. CECT 7735.	Bacteria	Proteobacteria	Rhodobacterales	Rhodobacteraceae	Phaeobacter	1715693	1715693	PH7735_01904	MFS transporter| aromatic acid:H+ symporter (AAHS) family	402	GI:960419047|EMBL-CDS:CUJ95699.1|REFSEQ:WP_058310980.1	PF07690 MFS_1	IPR011701 MFS|IPR020846 MFS_dom|IPR036259 MFS_trans_sf	1	yes	yes	yes	yes	yes
A0A0C2L0H3	A0A0C2L0H3|I7EM26|V9WI76|A0A135IHA9|I7EM89|A0A1L3I4R8	6	Phaeobacter sp. S26.|Phaeobacter inhibens (strain DSM 24588 / 2.10)|Phaeobacter gallaeciensis DSM 26640.|Phaeobacter inhibens.|Phaeobacter inhibens (strain ATCC 700781 / DSM 17395 / CIP 105210 /JCM 21319 / NBRC 16654 / NCIMB 13546 / BS107)|Phaeobacter porticola.	Bacteria	Proteobacteria	Rhodobacterales	Rhodobacteraceae	Phaeobacter	1569354|383629|1423144|221822|391619|1844006	1569354	OL67_01695|PGA2_c16270|Gal_01698|AT574_15520|PGA1_c16440|PhaeoP97_01652	Multidrug MFS transporter |MFS transporter |Uncharacterized protein	408	GI:568328579|GI:749103865|EMBL-CDS:KII18937.1|REFSEQ:WP_024097132.1|GI:504687645|GI:398653657|EMBL-CDS:AFO87627.1|REFSEQ:WP_014874747.1|GI:568229564|EMBL-CDS:AHD09455.1|GI:992096323|GI:992328054|EMBL-CDS:KXF89703.1|REFSEQ:WP_061049516.1|GI:504692954|GI:398657382|EMBL-CDS:AFO91348.1|REFSEQ:WP_014880056.1|GI:1119555748|GI:1109569968|EMBL-CDS:APG47069.1|REFSEQ:WP_072504655.1	PF07690 MFS_1	IPR011701 MFS|IPR020846 MFS_dom|IPR036259 MFS_trans_sf	1	yes	yes	yes	yes	yes
A0A1L9NYP7	A0A1L9NYP7	1	Planktotalea frisia.	Bacteria	Proteobacteria	Rhodobacterales	Rhodobacteraceae	Planktotalea	696762	696762	PFRI_13620	Major facilitator superfamily protein	410	GI:1119712073|GI:1111707660|EMBL-CDS:OJI94428.1|REFSEQ:WP_072629953.1	PF07690 MFS_1	IPR011701 MFS|IPR020846 MFS_dom|IPR036259 MFS_trans_sf	1	yes	yes	yes	yes	yes
A0A1R3WBK0	A0A1R3WBK0	1	Pontibaca methylaminivorans.	Bacteria	Proteobacteria	Rhodobacterales	Rhodobacteraceae	Pontibaca	515897	515897	SAMN05421849_0286	Predicted arabinose efflux permease| MFS family	404	GI:1140786169|EMBL-CDS:SIT75194.1|REFSEQ:WP_076646606.1	PF07690 MFS_1	IPR011701 MFS|IPR020846 MFS_dom|IPR036259 MFS_trans_sf	1	yes	yes	yes	yes	yes
A0A0W7WP23	A0A0W7WP23	1	Ponticoccus sp. SJ5A-1.	Bacteria	Proteobacteria	Rhodobacterales	Rhodobacteraceae	Ponticoccus	1685382	1685382	AVJ23_00960	Multidrug MFS transporter	405	GI:970991756|GI:970352736|EMBL-CDS:KUF12331.1|REFSEQ:WP_058860278.1	PF07690 MFS_1	IPR011701 MFS|IPR020846 MFS_dom|IPR036259 MFS_trans_sf	1	yes	yes	yes	yes	yes
A0A1I0YPM1	A0A1I0YPM1	1	Poseidonocella pacifica.	Bacteria	Proteobacteria	Rhodobacterales	Rhodobacteraceae	Poseidonocella	871651	871651	SAMN05421688_3235	Predicted arabinose efflux permease| MFS family	401	EMBL-CDS:SFB14746.1	None	None	1	yes	yes	yes	yes	yes
A0A1I6ENW6	A0A1I6ENW6	1	Poseidonocella sedimentorum.	Bacteria	Proteobacteria	Rhodobacterales	Rhodobacteraceae	Poseidonocella	871652	871652	SAMN04515673_1176	Predicted arabinose efflux permease| MFS family	413	EMBL-CDS:SFR19473.1	None	None	1	yes	yes	yes	yes	yes
A0A285J9T8	A0A285J9T8	1	Pseudooceanicola antarcticus.	Bacteria	Proteobacteria	Rhodobacterales	Rhodobacteraceae	Pseudooceanicola	1247613	1247613	SAMN06297129_3137	Predicted arabinose efflux permease| MFS family	409	EMBL-CDS:SNY55881.1	None	None	1	yes	yes	yes	yes	yes
A0A0A0EEL3	A0A0A0EEL3	1	Pseudooceanicola atlanticus.	Bacteria	Proteobacteria	Rhodobacterales	Rhodobacteraceae	Pseudooceanicola	1461694	1461694	ATO9_08950	Multidrug MFS transporter	408	GI:760064733|GI:699260554|EMBL-CDS:KGM48829.1|REFSEQ:WP_043747589.1	PF07690 MFS_1	IPR011701 MFS|IPR020846 MFS_dom|IPR036259 MFS_trans_sf	1	yes	yes	yes	yes	yes
A3U3L6	A3U3L6	1	Pseudooceanicola batsensis (strain ATCC BAA-863 / DSM 15984 /KCTC 12145 / HTCC2597)	Bacteria	Proteobacteria	Rhodobacterales	Rhodobacteraceae	Pseudooceanicola	252305	252305	OB2597_04420	Transporter| putative	407	GI:84388267|GI:497490933|EMBL-CDS:EAQ01218.1|REFSEQ:WP_009805131.1	PF07690 MFS_1	IPR011701 MFS|IPR020846 MFS_dom|IPR036259 MFS_trans_sf	1	yes	yes	yes	yes	yes
A0A1W2D5R9	A0A1W2D5R9	1	Pseudooceanicola flagellatus.	Bacteria	Proteobacteria	Rhodobacterales	Rhodobacteraceae	Pseudooceanicola	1387277	1387277	SAMN06295998_11118	Predicted arabinose efflux permease| MFS family	406	EMBL-CDS:SMC92815.1	PF07690 MFS_1	IPR011701 MFS|IPR020846 MFS_dom|IPR036259 MFS_trans_sf	1	yes	yes	yes	yes	yes
A0A1X6YPL9	A0A1X6YPL9	1	Pseudooceanicola marinus.	Bacteria	Proteobacteria	Rhodobacterales	Rhodobacteraceae	Pseudooceanicola	396013	396013	PSM7751_01056	Major Facilitator Superfamily protein	412	EMBL-CDS:SLN27469.1	PF07690 MFS_1	IPR011701 MFS|IPR020846 MFS_dom|IPR036259 MFS_trans_sf	1	yes	yes	yes	yes	yes
A0A1Y5RE78	A0A1Y5RE78	1	Pseudooctadecabacter jejudonensis.	Bacteria	Proteobacteria	Rhodobacterales	Rhodobacteraceae	Pseudooctadecabacter	1391910	1391910	PSJ8397_00282	Major Facilitator Superfamily protein	418	EMBL-CDS:SLN14559.1	None	IPR020846 MFS_dom|IPR036259 MFS_trans_sf	1	yes	yes	yes	yes	yes
A0A1M6HL70	A0A1M6HL70	1	Pseudopelagicola gijangensis.	Bacteria	Proteobacteria	Rhodobacterales	Rhodobacteraceae	Pseudopelagicola	1470563	1470563	SAMN05444000_10683	Predicted arabinose efflux permease| MFS family	402	GI:1120387500|EMBL-CDS:SHJ22931.1|REFSEQ:WP_073251066.1	PF07690 MFS_1	IPR011701 MFS|IPR020846 MFS_dom|IPR036259 MFS_trans_sf	1	yes	yes	yes	yes	yes
A0A1H8BFC0	A0A1H8BFC0	1	Pseudorhodobacter antarcticus.	Bacteria	Proteobacteria	Rhodobacterales	Rhodobacteraceae	Pseudorhodobacter	1077947	1077947	SAMN05216227_10035	Predicted arabinose efflux permease| MFS family	409	GI:914203741|EMBL-CDS:SEM81631.1|REFSEQ:WP_050520287.1	PF07690 MFS_1	IPR011701 MFS|IPR020846 MFS_dom|IPR036259 MFS_trans_sf	1	yes	yes	yes	yes	yes
A0A1Y5R812	A0A1Y5R812	1	Pseudoruegeria aquimaris.	Bacteria	Proteobacteria	Rhodobacterales	Rhodobacteraceae	Pseudoruegeria	393663	393663	PSA7680_00086	Major Facilitator Superfamily protein	413	EMBL-CDS:SLN10934.1	PF07690 MFS_1	IPR011701 MFS|IPR020846 MFS_dom|IPR036259 MFS_trans_sf	1	yes	yes	yes	yes	yes
A0A1G9PN32	A0A1G9PN32	1	Pseudoruegeria lutimaris.	Bacteria	Proteobacteria	Rhodobacterales	Rhodobacteraceae	Pseudoruegeria	571298	571298	SAMN04488026_11453	Predicted arabinose efflux permease| MFS family	407	EMBL-CDS:SDM00190.1	None	None	1	yes	yes	yes	yes	yes
A0A1X4IV00	A0A1X4IV00	1	Pseudoruegeria sp. SK021.	Bacteria	Proteobacteria	Rhodobacterales	Rhodobacteraceae	Pseudoruegeria	1933035	1933035	BV911_13560	MFS transporter	410	GI:1187639643|EMBL-CDS:OSP54279.1	PF07690 MFS_1	IPR011701 MFS|IPR020846 MFS_dom|IPR036259 MFS_trans_sf	1	yes	yes	yes	yes	yes
A0A238W5C2	A0A238W5C2	1	Puniceibacterium sediminis.	Bacteria	Proteobacteria	Rhodobacterales	Rhodobacteraceae	Puniceibacterium	1608407	1608407	SAMN06265370_104163	Predicted arabinose efflux permease| MFS family	403	EMBL-CDS:SNR41698.1	None	None	1	yes	yes	yes	yes	yes
A0A0J5QI59	A0A0J5QI59	1	Puniceibacterium sp. IMCC21224.	Bacteria	Proteobacteria	Rhodobacterales	Rhodobacteraceae	Puniceibacterium	1618204	1618204	IMCC21224_112456	Arabinose efflux permease family protein	403	GI:846956092|GI:849133368|EMBL-CDS:KMK67585.1|REFSEQ:WP_047995551.1	PF07690 MFS_1	IPR011701 MFS|IPR020846 MFS_dom|IPR036259 MFS_trans_sf	1	yes	yes	yes	yes	yes
A0A1N7MRZ8	A0A1N7MRZ8|A0A285RBD4	2	Rhodobacter aestuarii.|Rhodobacter sp. JA431.	Bacteria	Proteobacteria	Rhodobacterales	Rhodobacteraceae	Rhodobacter	453582|570013	453582	SAMN05421580_106141|SAMN05877809_101352	Predicted arabinose efflux permease| MFS family |Predicted MFS family arabinose efflux permease	409	GI:1134243397|EMBL-CDS:SIS88798.1|REFSEQ:WP_076484930.1|EMBL-CDS:SOB91423.1	PF07690 MFS_1|None	IPR011701 MFS|IPR020846 MFS_dom|IPR036259 MFS_trans_sf|None	1	yes	yes	yes	yes	yes
A0A0E2PT97	A0A0E2PT97|D5AKT2|A0A1G7D5X5	3	Rhodobacter capsulatus Y262.|Rhodobacter capsulatus (strain ATCC BAA-309 / NBRC 16581 / SB1003)|Rhodobacter capsulatus	Bacteria	Proteobacteria	Rhodobacterales	Rhodobacteraceae	Rhodobacter	1415161|272942|1061	1415161	U715_12445|RCAP_rcc02192|SAMN04244550_00497	Multidrug MFS transporter |Major facilitator superfamily MFS_1 |Predicted arabinose efflux permease| MFS family	405	GI:564972418|GI:502832925|EMBL-CDS:ETE53245.1|REFSEQ:WP_013067901.1|GI:294476534|EMBL-CDS:ADE85922.1|GI:1124253945|EMBL-CDS:SDE46919.1|REFSEQ:WP_074552746.1	PF07690 MFS_1	IPR011701 MFS|IPR020846 MFS_dom|IPR036259 MFS_trans_sf	1	yes	yes	yes	yes	yes
A0A1E3CTY1	A0A1E3CTY1	1	Rhodobacter johrii.	Bacteria	Proteobacteria	Rhodobacterales	Rhodobacteraceae	Rhodobacter	445629	445629	A9O63_03580	Uncharacterized protein	848	GI:1062695336|GI:1061246388|EMBL-CDS:ODM41108.1|REFSEQ:WP_069333707.1	PF13687 DUF4153|PF07690 MFS_1	IPR025291 DUF4153|IPR011701 MFS|IPR020846 MFS_dom|IPR036259 MFS_trans_sf	1	yes	yes	yes	yes	yes
A0A285RZZ7	A0A285RZZ7	1	Rhodobacter maris.	Bacteria	Proteobacteria	Rhodobacterales	Rhodobacteraceae	Rhodobacter	446682	446682	SAMN05877831_102274	Predicted MFS family arabinose efflux permease	412	EMBL-CDS:SOC00027.1	None	None	1	yes	yes	yes	yes	yes
A0A239CME4	A0A239CME4|A3PJH8|B9KRW2|Q3J2V3	4	Rhodobacter megalophilus.|Rhodobacter sphaeroides (strain ATCC 17029 / ATH 2.4.9)|Rhodobacter sphaeroides (strain KD131 / KCTC 12085)|Rhodobacter sphaeroides (strain ATCC 17023 / 2.4.1 / NCIB 8253 / DSM158)	Bacteria	Proteobacteria	Rhodobacterales	Rhodobacteraceae	Rhodobacter	418630|349101|557760|272943	418630	SAMN05421763_101408|Rsph17029_1384|RSKD131_1044|RSP_2726	Predicted arabinose efflux permease| MFS family |Major facilitator superfamily MFS_1 |Multidrug/metabolite efflux pump| Major facilitator superfamily (MFS)	406	EMBL-CDS:SNS21290.1|GI:497248054|GI:126103816|EMBL-CDS:ABN76494.1|REFSEQ:WP_009562271.1|GI:221159924|GI:499656958|EMBL-CDS:ACM00904.1|REFSEQ:WP_011337692.1|GI:77387696|GI:77463278|EMBL-CDS:ABA78881.1|REFSEQ:YP_352782.1	PF07690 MFS_1	IPR011701 MFS|IPR020846 MFS_dom|IPR036259 MFS_trans_sf	1	yes	yes	yes	yes	yes
A0A285CKZ0	A0A285CKZ0	1	Rhodobacter ovatus.	Bacteria	Proteobacteria	Rhodobacterales	Rhodobacteraceae	Rhodobacter	439529	439529	SAMN05878503_101320	Predicted MFS family arabinose efflux permease	406	EMBL-CDS:SNX67683.1	None	None	1	yes	yes	yes	yes	yes
A0A1H4MJI1	A0A1H4MJI1	1	Rhodobacter sp. 24-YEA-8.	Bacteria	Proteobacteria	Rhodobacterales	Rhodobacteraceae	Rhodobacter	1884310	1884310	SAMN05519105_1388	Predicted arabinose efflux permease| MFS family	405	EMBL-CDS:SEB82502.1	None	None	1	yes	yes	yes	yes	yes
A0A1D9MAZ7	A0A1D9MAZ7	1	Rhodobacter sp. LPB0142.	Bacteria	Proteobacteria	Rhodobacterales	Rhodobacteraceae	Rhodobacter	1850250	1850250	LPB142_06780	MFS transporter	406	GI:1057421199|GI:1095151986|EMBL-CDS:AOZ69065.1|REFSEQ:WP_068767291.1	PF07690 MFS_1	IPR011701 MFS|IPR020846 MFS_dom|IPR036259 MFS_trans_sf	1	yes	yes	yes	yes	yes
C8S563	C8S563	1	Rhodobacter sp. SW2.	Bacteria	Proteobacteria	Rhodobacterales	Rhodobacteraceae	Rhodobacter	371731	371731	Rsw2DRAFT_3191	Major facilitator superfamily MFS_1	407	GI:259020538|GI:495308052|EMBL-CDS:EEW23859.1|REFSEQ:WP_008032801.1	PF07690 MFS_1	IPR011701 MFS|IPR020846 MFS_dom|IPR036259 MFS_trans_sf	1	yes	yes	yes	yes	yes
A4WUA2	A4WUA2	1	Rhodobacter sphaeroides (strain ATCC 17025 / ATH 2.4.3)	Bacteria	Proteobacteria	Rhodobacterales	Rhodobacteraceae	Rhodobacter	349102	349102	Rsph17025_2075	Major facilitator superfamily MFS_1	406	GI:500248744|GI:145556353|EMBL-CDS:ABP70966.1|REFSEQ:WP_011909086.1	PF07690 MFS_1	IPR011701 MFS|IPR020846 MFS_dom|IPR036259 MFS_trans_sf	1	yes	yes	yes	yes	yes
A0A1N7M3H8	A0A1N7M3H8	1	Rhodobacter vinaykumarii.	Bacteria	Proteobacteria	Rhodobacterales	Rhodobacteraceae	Rhodobacter	407234	407234	SAMN05421795_105141	Predicted arabinose efflux permease| MFS family	410	GI:1134123120|EMBL-CDS:SIS80637.1|REFSEQ:WP_076366176.1	PF07690 MFS_1	IPR011701 MFS|IPR020846 MFS_dom|IPR036259 MFS_trans_sf	1	yes	yes	yes	yes	yes
A0A1E5ACG0	A0A1E5ACG0	1	Rhodobacteraceae bacterium	Bacteria	Proteobacteria	Rhodobacterales	Rhodobacteraceae	NA	1868286	1868286	AB838_13730	Multidrug MFS transporter	405	GI:1067255625|EMBL-CDS:OED47693.1	PF07690 MFS_1	IPR011701 MFS|IPR020846 MFS_dom|IPR036259 MFS_trans_sf	1	yes	yes	yes	yes	yes
A0A1J5JJB2	A0A1J5JJB2	1	Rhodobacteraceae bacterium CG2_30_10_405.	Bacteria	Proteobacteria	Rhodobacterales	Rhodobacteraceae	NA	1805337	1805337	AUK60_05300	MFS transporter	311	GI:1101262799|EMBL-CDS:OIQ06795.1	PF07690 MFS_1	IPR011701 MFS|IPR020846 MFS_dom|IPR036259 MFS_trans_sf	1	yes	yes	yes	yes	yes
A0A1B6YIG1	A0A1B6YIG1	1	Rhodobacteraceae bacterium EhC02.	Bacteria	Proteobacteria	Rhodobacterales	Rhodobacteraceae	NA	1849170	1849170	A8B83_02825	Multidrug MFS transporter	405	GI:1056876869|GI:1032095718|EMBL-CDS:OAN68358.1|REFSEQ:WP_068292755.1	PF07690 MFS_1	IPR011701 MFS|IPR020846 MFS_dom|IPR036259 MFS_trans_sf	1	yes	yes	yes	yes	yes
A0A1G3FU76	A0A1G3FU76	1	Rhodobacteraceae bacterium GWF1_65_7.	Bacteria	Proteobacteria	Rhodobacterales	Rhodobacteraceae	NA	1802013	1802013	A2X69_03025	Multidrug MFS transporter	406	GI:1088408317|EMBL-CDS:OHC47342.1	PF07690 MFS_1	IPR011701 MFS|IPR020846 MFS_dom|IPR036259 MFS_trans_sf	1	yes	yes	yes	yes	yes
A0A0P7WGD5	A0A0P7WGD5	1	Rhodobacteraceae bacterium HLUCCA08.	Bacteria	Proteobacteria	Rhodobacterales	Rhodobacteraceae	NA	1666913	1666913	HLUCCA08_18485	Major Facilitator Superfamily	409	GI:938254064|EMBL-CDS:KPP89404.1	PF07690 MFS_1	IPR011701 MFS|IPR020846 MFS_dom|IPR036259 MFS_trans_sf	1	yes	yes	yes	yes	yes
A0A0P7ZXY5	A0A0P7ZXY5	1	Rhodobacteraceae bacterium HLUCCA12.	Bacteria	Proteobacteria	Rhodobacterales	Rhodobacteraceae	NA	1666916	1666916	HLUCCA12_03860	Major Facilitator Superfamily	406	GI:938272431|EMBL-CDS:KPQ07534.1	PF07690 MFS_1	IPR011701 MFS|IPR020846 MFS_dom|IPR036259 MFS_trans_sf	1	yes	yes	yes	yes	yes
A0A0N8K6E3	A0A0N8K6E3	1	Rhodobacteraceae bacterium HLUCCO07.	Bacteria	Proteobacteria	Rhodobacterales	Rhodobacteraceae	NA	1666914	1666914	HLUCCO07_11735	Major Facilitator Superfamily	408	GI:938253345|EMBL-CDS:KPP88697.1	PF07690 MFS_1	IPR011701 MFS|IPR020846 MFS_dom|IPR036259 MFS_trans_sf	1	yes	yes	yes	yes	yes
A0A0P7XE50	A0A0P7XE50	1	Rhodobacteraceae bacterium HLUCCO18.	Bacteria	Proteobacteria	Rhodobacterales	Rhodobacteraceae	NA	1666917	1666917	HLUCCO18_17130	Major Facilitator Superfamily	415	GI:938278854|EMBL-CDS:KPQ13689.1	PF07690 MFS_1	IPR011701 MFS|IPR020846 MFS_dom|IPR036259 MFS_trans_sf	1	yes	yes	yes	yes	yes
B6AYN3	B6AYN3	1	Rhodobacteraceae bacterium HTCC2083.	Bacteria	Proteobacteria	Rhodobacterales	Rhodobacteraceae	NA	314270	314270	RB2083_593	Major facilitator superfamily MFS_1	422	GI:206676592|EMBL-CDS:EDZ41079.1	PF07690 MFS_1	IPR011701 MFS|IPR020846 MFS_dom|IPR036259 MFS_trans_sf	1	yes	yes	yes	yes	yes
A3JTY6	A3JTY6	1	Rhodobacteraceae bacterium HTCC2150.	Bacteria	Proteobacteria	Rhodobacterales	Rhodobacteraceae	NA	388401	388401	RB2150_03439	Transporter| putative	401	GI:126703892|GI:495461763|EMBL-CDS:EBA02986.1|REFSEQ:WP_008186455.1	PF07690 MFS_1	IPR011701 MFS|IPR020846 MFS_dom|IPR036259 MFS_trans_sf	1	yes	yes	yes	yes	yes
B9NRE0	B9NRE0	1	Rhodobacteraceae bacterium KLH11.	Bacteria	Proteobacteria	Rhodobacterales	Rhodobacteraceae	NA	467661	467661	RKLH11_1255	Major facilitator superfamily protein	406	GI:221534431|EMBL-CDS:EEE37419.1	PF07690 MFS_1	IPR011701 MFS|IPR020846 MFS_dom|IPR036259 MFS_trans_sf	1	yes	yes	yes	yes	yes
A0A251X2V3	A0A251X2V3	1	Rhodobacteraceae bacterium MCCC 1A06712.	Bacteria	Proteobacteria	Rhodobacterales	Rhodobacteraceae	NA	1930667	1930667	BVC71_05395	MFS transporter	414	GI:1194700450|EMBL-CDS:OUD10901.1	None	None	1	yes	yes	yes	yes	yes
A0A132BR98	A0A132BR98	1	Rhodobacteraceae bacterium O3.65.	Bacteria	Proteobacteria	Rhodobacterales	Rhodobacteraceae	NA	1768241	1768241	TRIHO_42810	Major facilitator superfamily protein	407	GI:974806179|GI:1056829166|EMBL-CDS:KUP90925.1|REFSEQ:WP_068248586.1	PF07690 MFS_1	IPR011701 MFS|IPR020846 MFS_dom|IPR036259 MFS_trans_sf	1	yes	yes	yes	yes	yes
X6KYC8	X6KYC8	1	Rhodobacteraceae bacterium PD-2.	Bacteria	Proteobacteria	Rhodobacterales	Rhodobacteraceae	NA	1169855	1169855	P279_16415	Contig7| whole genome shotgun sequence	408	GI:746587966|GI:743260115|EMBL-CDS:ETA51011.2|REFSEQ:WP_039616026.1	PF07690 MFS_1	IPR011701 MFS|IPR020846 MFS_dom|IPR036259 MFS_trans_sf	1	yes	yes	yes	yes	yes
A0A1Z8A4G2	A0A1Z8A4G2	1	Rhodobacterales bacterium 52_120_T64.	Bacteria	Proteobacteria	Rhodobacterales	NA	NA	1856301	1856301	A9Q96_12240	MFS transporter	418	GI:1199238486|EMBL-CDS:OUS05221.1	None	None	1	yes	yes	yes	yes	yes
A0A1Y5HC96	A0A1Y5HC96	1	Rhodobacterales bacterium 56_14_T64.	Bacteria	Proteobacteria	Rhodobacterales	NA	NA	1856299	1856299	A9Q94_14405	MFS transporter	407	GI:1199269203|EMBL-CDS:OUS34888.1	PF07690 MFS_1	IPR011701 MFS|IPR020846 MFS_dom|IPR036259 MFS_trans_sf	1	yes	yes	yes	yes	yes
A0A1Y5G8H6	A0A1Y5G8H6	1	Rhodobacterales bacterium 59_46_T64.	Bacteria	Proteobacteria	Rhodobacterales	NA	NA	1856300	1856300	A9Q95_11450	MFS transporter	405	GI:1199254704|EMBL-CDS:OUS20862.1	PF07690 MFS_1	IPR011701 MFS|IPR020846 MFS_dom|IPR036259 MFS_trans_sf	1	yes	yes	yes	yes	yes
A0A1Q4CP54	A0A1Q4CP54	1	Rhodobacterales bacterium 65-51.	Bacteria	Proteobacteria	Rhodobacterales	NA	NA	1895824	1895824	BGP11_12515	MFS transporter	405	GI:1113566337|EMBL-CDS:OJY26230.1	PF07690 MFS_1	IPR011701 MFS|IPR020846 MFS_dom|IPR036259 MFS_trans_sf	1	yes	yes	yes	yes	yes
A0A1G3G7Z9	A0A1G3G7Z9	1	Rhodobacterales bacterium RIFCSPHIGHO2_02_FULL_62_130.	Bacteria	Proteobacteria	Rhodobacterales	NA	NA	1802014	1802014	A3D16_23370	Multidrug MFS transporter	404	GI:1088414301|EMBL-CDS:OHC52637.1	PF07690 MFS_1	IPR011701 MFS|IPR020846 MFS_dom|IPR036259 MFS_trans_sf	1	yes	yes	yes	yes	yes
B6BE90	B6BE90|A0A0P1HQ21|A0A0B4BT20	3	Rhodobacterales bacterium Y4I.|Leisingera aquaemixtae.|Leisingera sp. ANG-Vp.	Bacteria	Proteobacteria	Rhodobacterales	NA|Rhodobacteraceae	NA|Leisingera	439496|1396826|1577896	439496	RBY4I_3232|PHA8399_02996|RA20_00885	Major facilitator superfamily MFS_1 |Major Facilitator Superfamily protein |Multidrug MFS transporter	405	GI:206687530|GI:495832531|EMBL-CDS:EDZ48012.1|REFSEQ:WP_008557110.1|GI:960394790|EMBL-CDS:CUI00859.1|REFSEQ:WP_058286903.1|GI:746054871|GI:742710759|EMBL-CDS:KIC22469.1|REFSEQ:WP_039123719.1	PF07690 MFS_1	IPR011701 MFS|IPR020846 MFS_dom|IPR036259 MFS_trans_sf	1	yes	yes	yes	yes	yes
A0A1N6H548	A0A1N6H548	1	Rhodovulum sp. ES.010.	Bacteria	Proteobacteria	Rhodobacterales	Rhodobacteraceae	Rhodovulum	1882821	1882821	SAMN05444722_0611	Predicted arabinose efflux permease| MFS family	406	GI:1123493943|EMBL-CDS:SIO14852.1|REFSEQ:WP_074218773.1	PF07690 MFS_1	IPR011701 MFS|IPR020846 MFS_dom|IPR036259 MFS_trans_sf	1	yes	yes	yes	yes	yes
A0A1V0HWJ6	A0A1V0HWJ6	1	Rhodovulum sp. MB263.	Bacteria	Proteobacteria	Rhodobacterales	Rhodobacteraceae	Rhodovulum	308754	308754	B5V46_06700	MFS transporter	407	GI:1169612921|EMBL-CDS:ARC88320.1	PF07690 MFS_1	IPR011701 MFS|IPR020846 MFS_dom|IPR036259 MFS_trans_sf	1	yes	yes	yes	yes	yes
A0A1V0PSZ3	A0A1V0PSZ3	1	Rhodovulum sp. P5.	Bacteria	Proteobacteria	Rhodobacterales	Rhodobacteraceae	Rhodovulum	1564506	1564506	RGUI_0906	Membrane protein	406	GI:1173417676|EMBL-CDS:ARE39047.1	PF07690 MFS_1	IPR011701 MFS|IPR020846 MFS_dom|IPR036259 MFS_trans_sf	1	yes	yes	yes	yes	yes
A0A0D6B0B4	A0A0D6B0B4	1	Rhodovulum sulfidophilum	Bacteria	Proteobacteria	Rhodobacterales	Rhodobacteraceae	Rhodovulum	35806	35806	BV392_04040	MFS transporter	407	GI:755112017|GI:770475728|GI:1023371157|GI:1130015215|EMBL-CDS:BAQ68608.1|EMBL-CDS:OLS51256.1|REFSEQ:WP_042462711.1	PF07690 MFS_1	IPR011701 MFS|IPR020846 MFS_dom|IPR036259 MFS_trans_sf	1	yes	yes	yes	yes	yes
A0A1Q9QEW2	A0A1Q9QEW2	1	Rhodovulum sulfidophilum	Bacteria	Proteobacteria	Rhodobacterales	Rhodobacteraceae	Rhodovulum	35806	35806	BV509_14320	MFS transporter	407	GI:1131026715|GI:1130009350|EMBL-CDS:OLS45393.1|REFSEQ:WP_075786293.1	PF07690 MFS_1	IPR011701 MFS|IPR020846 MFS_dom|IPR036259 MFS_trans_sf	1	yes	yes	yes	yes	yes
A0A0P7YMY4	A0A0P7YMY4	1	Roseibaca calidilacus.	Bacteria	Proteobacteria	Rhodobacterales	Rhodobacteraceae	Roseibaca	1666912	1666912	HLUCCA05_07430	Putative Cu2+ uptake porter CcoA	409	GI:1119266957|GI:938254653|EMBL-CDS:KPP89988.1|REFSEQ:WP_072245816.1	PF07690 MFS_1	IPR011701 MFS|IPR020846 MFS_dom|IPR036259 MFS_trans_sf	1	yes	yes	yes	yes	yes
A0A1H3A8U6	A0A1H3A8U6	1	Roseicitreum antarcticum.	Bacteria	Proteobacteria	Rhodobacterales	Rhodobacteraceae	Roseicitreum	564137	564137	SAMN04488238_106236	Predicted arabinose efflux permease| MFS family	417	EMBL-CDS:SDX25614.1	None	None	1	yes	yes	yes	yes	yes
A0A1Y5RBT4	A0A1Y5RBT4	1	Roseisalinus antarcticus.	Bacteria	Proteobacteria	Rhodobacterales	Rhodobacteraceae	Roseisalinus	254357	254357	ROA7023_00078	Multidrug efflux system protein MdtL	409	EMBL-CDS:SLN13757.1	PF07690 MFS_1	IPR011701 MFS|IPR020846 MFS_dom|IPR036259 MFS_trans_sf	1	yes	yes	yes	yes	yes
W4HPC4	W4HPC4	1	Roseivivax atlanticus.	Bacteria	Proteobacteria	Rhodobacterales	Rhodobacteraceae	Roseivivax	1317118	1317118	ATO8_01855	MFS transporter	420	GI:574577544|EMBL-CDS:ETW14612.1	PF07690 MFS_1	IPR011701 MFS|IPR020846 MFS_dom|IPR036259 MFS_trans_sf	1	yes	yes	yes	yes	yes
X7EKU8	X7EKU8	1	Roseivivax halodurans JCM 10272.	Bacteria	Proteobacteria	Rhodobacterales	Rhodobacteraceae	Roseivivax	1449350	1449350	OCH239_01550	Multidrug MFS transporter	404	GI:739397057|GI:575470887|EMBL-CDS:ETX16537.1|REFSEQ:WP_037257623.1	PF07690 MFS_1	IPR011701 MFS|IPR020846 MFS_dom|IPR036259 MFS_trans_sf	1	yes	yes	yes	yes	yes
X7FCS1	X7FCS1	1	Roseivivax isoporae LMG 25204.	Bacteria	Proteobacteria	Rhodobacterales	Rhodobacteraceae	Roseivivax	1449351	1449351	RISW2_07830	Multidrug MFS transporter	405	GI:575508287|GI:760083261|EMBL-CDS:ETX30707.1|REFSEQ:WP_043765738.1	PF07690 MFS_1	IPR011701 MFS|IPR020846 MFS_dom|IPR036259 MFS_trans_sf	1	yes	yes	yes	yes	yes
A0A1X6YSB2	A0A1X6YSB2	1	Roseivivax jejudonensis.	Bacteria	Proteobacteria	Rhodobacterales	Rhodobacteraceae	Roseivivax	1529041	1529041	ROJ8625_01309	Major Facilitator Superfamily protein	404	EMBL-CDS:SLN29712.1	PF07690 MFS_1	IPR011701 MFS|IPR020846 MFS_dom|IPR036259 MFS_trans_sf	1	yes	yes	yes	yes	yes
A0A1N7N151	A0A1N7N151	1	Roseivivax lentus.	Bacteria	Proteobacteria	Rhodobacterales	Rhodobacteraceae	Roseivivax	633194	633194	SAMN05421759_106140	Predicted arabinose efflux permease| MFS family	401	GI:1134206201|EMBL-CDS:SIS92133.1|REFSEQ:WP_076448290.1	PF07690 MFS_1	IPR011701 MFS|IPR020846 MFS_dom|IPR036259 MFS_trans_sf	1	yes	yes	yes	yes	yes
A0A1H9THL7	A0A1H9THL7	1	Roseivivax roseus.	Bacteria	Proteobacteria	Rhodobacterales	Rhodobacteraceae	Roseivivax	641238	641238	SAMN04490244_104193	Predicted arabinose efflux permease| MFS family	405	EMBL-CDS:SER96695.1	None	None	1	yes	yes	yes	yes	yes
A0A1I1Y1Y3	A0A1I1Y1Y3	1	Roseivivax sediminis.	Bacteria	Proteobacteria	Rhodobacterales	Rhodobacteraceae	Roseivivax	936889	936889	SAMN04515678_106245	Predicted arabinose efflux permease| MFS family	404	EMBL-CDS:SFE13409.1	PF07690 MFS_1	IPR011701 MFS|IPR020846 MFS_dom|IPR036259 MFS_trans_sf	1	yes	yes	yes	yes	yes
A4EKK4	A4EKK4	1	Roseobacter sp. CCS2.	Bacteria	Proteobacteria	Rhodobacterales	Rhodobacteraceae	Roseobacter	391593	391593	RCCS2_17521	Transporter| putative	405	GI:495510093|GI:126714885|EMBL-CDS:EBA11751.1|REFSEQ:WP_008234738.1	PF07690 MFS_1	IPR011701 MFS|IPR020846 MFS_dom|IPR036259 MFS_trans_sf	1	yes	yes	yes	yes	yes
B7RQ08	B7RQ08	1	Roseobacter sp. GAI101.	Bacteria	Proteobacteria	Rhodobacterales	Rhodobacteraceae	Roseobacter	391589	391589	RGAI101_3345	Major facilitator superfamily protein	405	GI:214045551|EMBL-CDS:EEB86189.1	PF07690 MFS_1	IPR011701 MFS|IPR020846 MFS_dom|IPR036259 MFS_trans_sf	1	yes	yes	yes	yes	yes
A3XAZ5	A3XAZ5	1	Roseobacter sp. MED193.	Bacteria	Proteobacteria	Rhodobacterales	Rhodobacteraceae	Roseobacter	314262	314262	MED193_04236	Transporter| putative	401	GI:85824806|EMBL-CDS:EAQ45007.1	PF07690 MFS_1	IPR011701 MFS|IPR020846 MFS_dom|IPR036259 MFS_trans_sf	1	yes	yes	yes	yes	yes
A0A1J5LPX3	A0A1J5LPX3|A0A0N8FTC6	2	Roseobacter sp. MedPE-SWchi.|Phaeobacter sp. 11ANDIMAR09.	Bacteria	Proteobacteria	Rhodobacterales	Rhodobacteraceae	Roseobacter|Phaeobacter	1860089|1225647	1860089	BM559_10675|AN476_13350	MFS transporter |Multidrug MFS transporter	405	GI:1101436207|EMBL-CDS:OIQ33051.1|GI:935590501|GI:928468188|EMBL-CDS:KPD11972.1|REFSEQ:WP_054462091.1	PF07690 MFS_1	IPR011701 MFS|IPR020846 MFS_dom|IPR036259 MFS_trans_sf	1	yes	yes	yes	yes	yes
A4ERG6	A4ERG6	1	Roseobacter sp. SK209-2-6.	Bacteria	Proteobacteria	Rhodobacterales	Rhodobacteraceae	Roseobacter	388739	388739	RSK20926_19077	Transporter| putative	405	GI:495480032|GI:126721168|EMBL-CDS:EBA17872.1|REFSEQ:WP_008204719.1	PF07690 MFS_1	IPR011701 MFS|IPR020846 MFS_dom|IPR036259 MFS_trans_sf	1	yes	yes	yes	yes	yes
A0A1X7BN74	A0A1X7BN74	1	Roseovarius aestuarii.	Bacteria	Proteobacteria	Rhodobacterales	Rhodobacteraceae	Roseovarius	475083	475083	ROA7745_00874	Major Facilitator Superfamily protein	423	EMBL-CDS:SMC11065.1	PF07690 MFS_1	IPR011701 MFS|IPR020846 MFS_dom|IPR036259 MFS_trans_sf	1	yes	yes	yes	yes	yes
A0A1X6ZD97	A0A1X6ZD97	1	Roseovarius albus.	Bacteria	Proteobacteria	Rhodobacterales	Rhodobacteraceae	Roseovarius	1247867	1247867	ROA7450_02376	Major Facilitator Superfamily protein	407	EMBL-CDS:SLN47765.1	PF07690 MFS_1	IPR011701 MFS|IPR020846 MFS_dom|IPR036259 MFS_trans_sf	1	yes	yes	yes	yes	yes
A0A0T5NTC3	A0A0T5NTC3	1	Roseovarius atlanticus.	Bacteria	Proteobacteria	Rhodobacterales	Rhodobacteraceae	Roseovarius	1641875	1641875	XM53_13220	Multidrug MFS transporter	405	GI:951420780|GI:950096199|EMBL-CDS:KRS12187.1|REFSEQ:WP_057794055.1	PF07690 MFS_1	IPR011701 MFS|IPR020846 MFS_dom|IPR036259 MFS_trans_sf	1	yes	yes	yes	yes	yes
A0A1H7GSC8	A0A1H7GSC8	1	Roseovarius azorensis.	Bacteria	Proteobacteria	Rhodobacterales	Rhodobacteraceae	Roseovarius	1287727	1287727	SAMN05443999_101332	Predicted arabinose efflux permease| MFS family	405	EMBL-CDS:SEK38765.1	PF07690 MFS_1	IPR011701 MFS|IPR020846 MFS_dom|IPR036259 MFS_trans_sf	1	yes	yes	yes	yes	yes
A0A1X6ZLM2	A0A1X6ZLM2	1	Roseovarius gaetbuli.	Bacteria	Proteobacteria	Rhodobacterales	Rhodobacteraceae	Roseovarius	1356575	1356575	ROG8370_02503	Major Facilitator Superfamily protein	408	EMBL-CDS:SLN55461.1	PF07690 MFS_1	IPR011701 MFS|IPR020846 MFS_dom|IPR036259 MFS_trans_sf	1	yes	yes	yes	yes	yes
A0A1X6YHX4	A0A1X6YHX4	1	Roseovarius halotolerans.	Bacteria	Proteobacteria	Rhodobacterales	Rhodobacteraceae	Roseovarius	505353	505353	ROH8110_00811	Major Facilitator Superfamily protein	405	EMBL-CDS:SLN21907.1	PF07690 MFS_1	IPR011701 MFS|IPR020846 MFS_dom|IPR036259 MFS_trans_sf	1	yes	yes	yes	yes	yes
A0A0T5P7P1	A0A0T5P7P1	1	Roseovarius indicus.	Bacteria	Proteobacteria	Rhodobacterales	Rhodobacteraceae	Roseovarius	540747	540747	SAMN04488031_1011036	Multidrug MFS transporter	405	GI:950101579|GI:951444034|GI:1032130859|EMBL-CDS:KRS17335.1|EMBL-CDS:SFD64230.1|REFSEQ:WP_057816497.1	PF07690 MFS_1	IPR011701 MFS|IPR020846 MFS_dom|IPR036259 MFS_trans_sf	1	yes	yes	yes	yes	yes
A0A1M7CV12	A0A1M7CV12|A6FRC0	2	Roseovarius litoreus.|Roseobacter sp. AzwK-3b.	Bacteria	Proteobacteria	Rhodobacterales	Rhodobacteraceae	Roseovarius|Roseobacter	1155722|351016	1155722	SAMN05443432_102317|RAZWK3B_13994	Predicted arabinose efflux permease| MFS family |Putative alpha-isopropylmalate/homocitrate synthase family transferase	405	EMBL-CDS:SHL71178.1|GI:495090281|GI:149811503|EMBL-CDS:EDM71338.1|REFSEQ:WP_007815104.1	PF07690 MFS_1	IPR011701 MFS|IPR020846 MFS_dom|IPR036259 MFS_trans_sf	1	yes	yes	yes	yes	yes
A0A1I4Y8D8	A0A1I4Y8D8	1	Roseovarius lutimaris.	Bacteria	Proteobacteria	Rhodobacterales	Rhodobacteraceae	Roseovarius	1005928	1005928	SAMN04487859_10118	Predicted arabinose efflux permease| MFS family	405	EMBL-CDS:SFN34326.1	None	None	1	yes	yes	yes	yes	yes
A0A1M6V0G9	A0A1M6V0G9	1	Roseovarius marisflavi.	Bacteria	Proteobacteria	Rhodobacterales	Rhodobacteraceae	Roseovarius	1054996	1054996	SAMN05444414_10124	Predicted arabinose efflux permease| MFS family	414	EMBL-CDS:SHK74855.1	PF07690 MFS_1	IPR011701 MFS|IPR020846 MFS_dom|IPR036259 MFS_trans_sf	1	yes	yes	yes	yes	yes
A0A0A0HJK7	A0A0A0HJK7|A0A1V0RKH6|A6E3Z1|A0A0F2S2G8|A3W371	5	Roseovarius mucosus DSM 17069.|Roseovarius mucosus.|Roseovarius sp. TM1035.|Roseovarius sp. BRH_c41.|Roseovarius sp. 217.	Bacteria	Proteobacteria	Rhodobacterales	Rhodobacteraceae	Roseovarius	1288298|215743|391613|1629709|314264	1288298	rosmuc_03434|ROSMUCSMR3_00674|RTM1035_10790|VR71_09465|ROS217_17922	Arabinose efflux permease |Major facilitator superfamily protein |Transporter| putative |Multidrug MFS transporter	405	GI:699744985|EMBL-CDS:KGM87131.1|GI:1173744002|GI:495557780|EMBL-CDS:ARE82175.1|REFSEQ:WP_008282359.1|GI:149142444|EMBL-CDS:EDM30489.1|GI:780842284|EMBL-CDS:KJS43647.1|GI:497504204|GI:85670244|EMBL-CDS:EAQ25106.1|REFSEQ:WP_009818402.1	PF07690 MFS_1	IPR011701 MFS|IPR020846 MFS_dom|IPR036259 MFS_trans_sf	1	yes	yes	yes	yes	yes
A0A1N7EDK0	A0A1N7EDK0	1	Roseovarius nanhaiticus.	Bacteria	Proteobacteria	Rhodobacterales	Rhodobacteraceae	Roseovarius	573024	573024	SAMN05421666_0145	Predicted arabinose efflux permease| MFS family	406	GI:1134289821|EMBL-CDS:SIR86099.1|REFSEQ:WP_076530117.1	PF07690 MFS_1	IPR011701 MFS|IPR020846 MFS_dom|IPR036259 MFS_trans_sf	1	yes	yes	yes	yes	yes
A0A1M6YLF7	A0A1M6YLF7	1	Roseovarius pacificus.	Bacteria	Proteobacteria	Rhodobacterales	Rhodobacteraceae	Roseovarius	337701	337701	SAMN05444398_101921	Predicted arabinose efflux permease| MFS family	405	GI:1120164202|EMBL-CDS:SHL19086.1|REFSEQ:WP_073033225.1	PF07690 MFS_1	IPR011701 MFS|IPR020846 MFS_dom|IPR036259 MFS_trans_sf	1	yes	yes	yes	yes	yes
A0A176F445	A0A176F445	1	Roseovarius sp. HI0049.	Bacteria	Proteobacteria	Rhodobacterales	Rhodobacteraceae	Roseovarius	1822235	1822235	A3731_19060	Multidrug MFS transporter	405	GI:1024515810|EMBL-CDS:KZY34457.1	PF07690 MFS_1	IPR011701 MFS|IPR020846 MFS_dom|IPR036259 MFS_trans_sf	1	yes	yes	yes	yes	yes
A0A0L6CV24	A0A0L6CV24	1	Roseovarius tolerans.	Bacteria	Proteobacteria	Rhodobacterales	Rhodobacteraceae	Roseovarius	74031	74031	ROTO_18170	Major Facilitator Superfamily protein	417	GI:912512691|EMBL-CDS:KNX41617.1	PF07690 MFS_1	IPR011701 MFS|IPR020846 MFS_dom|IPR036259 MFS_trans_sf	1	yes	yes	yes	yes	yes
A0A1H8BJT3	A0A1H8BJT3|A0A1V1UDB0	2	Roseovarius tolerans.|Roseovarius sp. A-2.	Bacteria	Proteobacteria	Rhodobacterales	Rhodobacteraceae	Roseovarius	74031|1570360	74031	SAMN04488077_108142|RA2_00960	Predicted arabinose efflux permease| MFS family |Major Facilitator Superfamily protein	405	GI:1124501425|EMBL-CDS:SEM83160.1|REFSEQ:WP_074786091.1|EMBL-CDS:GAW33915.1	PF07690 MFS_1	IPR011701 MFS|IPR020846 MFS_dom|IPR036259 MFS_trans_sf	1	yes	yes	yes	yes	yes
A0A017HRE9	A0A017HRE9	1	Rubellimicrobium mesophilum DSM 19309.	Bacteria	Proteobacteria	Rhodobacterales	Rhodobacteraceae	Rubellimicrobium	442562	442562	Rumeso_01701	Putative membrane protein	410	GI:598664119|GI:739417032|EMBL-CDS:EYD76743.1|REFSEQ:WP_037277254.1	PF07690 MFS_1	IPR011701 MFS|IPR020846 MFS_dom|IPR036259 MFS_trans_sf	1	yes	yes	yes	no	yes
A0A1H3XDS4	A0A1H3XDS4	1	Rubrimonas cliftonensis.	Bacteria	Proteobacteria	Rhodobacterales	Rhodobacteraceae	Rubrimonas	89524	89524	SAMN05444370_102380	Predicted arabinose efflux permease| MFS family	411	EMBL-CDS:SDZ97489.1	None	None	1	yes	yes	yes	yes	yes
A0A238JW82	A0A238JW82	1	Ruegeria arenilitoris.	Bacteria	Proteobacteria	Rhodobacterales	Rhodobacteraceae	Ruegeria	1173585	1173585	RUA8715_00620	Major Facilitator Superfamily protein	408	EMBL-CDS:SMX34763.1	PF07690 MFS_1	IPR011701 MFS|IPR020846 MFS_dom|IPR036259 MFS_trans_sf	1	yes	yes	yes	yes	yes
A0A0P1E409	A0A0P1E409|A0A0P1EF69	2	Ruegeria atlantica.	Bacteria	Proteobacteria	Rhodobacterales	Rhodobacteraceae	Ruegeria	81569	81569	RUM4293_00514|RUA4292_02731	MFS transporter| aromatic acid:H+ symporter (AAHS) family	432	EMBL-CDS:CUH41637.1|EMBL-CDS:CUH48549.1	PF07690 MFS_1	IPR011701 MFS|IPR020846 MFS_dom|IPR036259 MFS_trans_sf	1	yes	yes	yes	yes	yes
A0A1H2T2M5	A0A1H2T2M5	1	Ruegeria halocynthiae.	Bacteria	Proteobacteria	Rhodobacterales	Rhodobacteraceae	Ruegeria	985054	985054	SAMN05444358_101679	Predicted arabinose efflux permease| MFS family	406	EMBL-CDS:SDW38193.1	PF07690 MFS_1	IPR011701 MFS|IPR020846 MFS_dom|IPR036259 MFS_trans_sf	1	yes	yes	yes	yes	yes
A0A1M4TA40	A0A1M4TA40	1	Ruegeria intermedia.	Bacteria	Proteobacteria	Rhodobacterales	Rhodobacteraceae	Ruegeria	996115	996115	SAMN05444279_10290	Predicted arabinose efflux permease| MFS family	441	EMBL-CDS:SHE41412.1	PF07690 MFS_1	IPR011701 MFS|IPR020846 MFS_dom|IPR036259 MFS_trans_sf	1	yes	yes	yes	yes	yes
D0CQ44	D0CQ44	1	Ruegeria lacuscaerulensis (strain DSM 11314 / KCTC 2953 / ITI-1157)	Bacteria	Proteobacteria	Rhodobacterales	Rhodobacteraceae	Ruegeria	644107	644107	SL1157_2788	Major facilitator superfamily protein	420	GI:260417462|EMBL-CDS:EEX10721.1	PF07690 MFS_1	IPR011701 MFS|IPR020846 MFS_dom|IPR036259 MFS_trans_sf	1	yes	yes	yes	yes	yes
A0A1G6IW06	A0A1G6IW06	1	Ruegeria marina.	Bacteria	Proteobacteria	Rhodobacterales	Rhodobacteraceae	Ruegeria	639004	639004	SAMN04488239_101219	Predicted arabinose efflux permease| MFS family	405	EMBL-CDS:SDC10772.1	None	None	1	yes	yes	yes	yes	yes
A0A1X6Y3Y1	A0A1X6Y3Y1	1	Ruegeria meonggei.	Bacteria	Proteobacteria	Rhodobacterales	Rhodobacteraceae	Ruegeria	1446476	1446476	RUM8411_00044	Major Facilitator Superfamily protein	408	EMBL-CDS:SLN09993.1	PF07690 MFS_1	IPR011701 MFS|IPR020846 MFS_dom|IPR036259 MFS_trans_sf	1	yes	yes	yes	yes	yes
A0A1B1A216	A0A1B1A216|A0A1H2ZKD0	2	Ruegeria mobilis F1926.|Ruegeria mobilis.	Bacteria	Proteobacteria	Rhodobacterales	Rhodobacteraceae	Ruegeria	1265309|379347	1265309	K529_007595|SAMN05444385_105211	Multidrug MFS transporter |Predicted arabinose efflux permease| MFS family	407	GI:1042764353|GI:800975621|EMBL-CDS:ANP40623.1|REFSEQ:WP_046002151.1|GI:1043041482|EMBL-CDS:SDX17982.1|REFSEQ:WP_065324006.1	PF07690 MFS_1	IPR011701 MFS|IPR020846 MFS_dom|IPR036259 MFS_trans_sf	1	yes	yes	yes	yes	yes
Q5LRJ9	Q5LRJ9	1	Ruegeria pomeroyi (strain ATCC 700808 / DSM 15171 / DSS-3)	Bacteria	Proteobacteria	Rhodobacterales	Rhodobacteraceae	Ruegeria	246200	246200	SPO2128	Transporter| putative	405	GI:499359543|GI:81558504|GI:56678731|EMBL-CDS:AAV95397.1|REFSEQ:WP_011047852.1	PF07690 MFS_1	IPR011701 MFS|IPR020846 MFS_dom|IPR036259 MFS_trans_sf	1	yes	yes	yes	yes	yes
Q1GHH7	Q1GHH7	1	Ruegeria sp. (strain TM1040)	Bacteria	Proteobacteria	Rhodobacterales	Rhodobacteraceae	Ruegeria	292414	292414	TM1040_1156	Major facilitator superfamily MFS_1	409	GI:99037277|EMBL-CDS:ABF63889.1	PF07690 MFS_1	IPR011701 MFS|IPR020846 MFS_dom|IPR036259 MFS_trans_sf	1	yes	yes	yes	yes	yes
A0A0C1JH28	A0A0C1JH28	1	Ruegeria sp. ANG-R.	Bacteria	Proteobacteria	Rhodobacterales	Rhodobacteraceae	Ruegeria	1577903	1577903	RA27_05630	Multidrug MFS transporter	408	GI:746498456|GI:742731595|EMBL-CDS:KIC42819.1|REFSEQ:WP_039535701.1	PF07690 MFS_1	IPR011701 MFS|IPR020846 MFS_dom|IPR036259 MFS_trans_sf	1	yes	yes	yes	yes	yes
A0A0C1JLI8	A0A0C1JLI8	1	Ruegeria sp. ANG-S4.	Bacteria	Proteobacteria	Rhodobacterales	Rhodobacteraceae	Ruegeria	1577904	1577904	RA28_16230	Multidrug MFS transporter	408	GI:742733271|GI:746493167|EMBL-CDS:KIC44462.1|REFSEQ:WP_039530839.1	PF07690 MFS_1	IPR011701 MFS|IPR020846 MFS_dom|IPR036259 MFS_trans_sf	1	yes	yes	yes	yes	yes
A0A0P1I7A7	A0A0P1I7A7	1	Ruegeria sp. CECT 5091.	Bacteria	Proteobacteria	Rhodobacterales	Rhodobacteraceae	Ruegeria	1715692	1715692	RUE5091_01431	Arabinose efflux permease	408	GI:960389035|EMBL-CDS:CUJ94569.1|REFSEQ:WP_058281191.1	PF07690 MFS_1	IPR011701 MFS|IPR020846 MFS_dom|IPR036259 MFS_trans_sf	1	yes	yes	yes	yes	yes
A0A0X3U248	A0A0X3U248	1	Ruegeria sp. ZGT108.	Bacteria	Proteobacteria	Rhodobacterales	Rhodobacteraceae	Ruegeria	1685378	1685378	AVO44_01065	Multidrug MFS transporter	408	GI:1056917391|GI:972931483|EMBL-CDS:KUJ81909.1|REFSEQ:WP_068331404.1	PF07690 MFS_1	IPR011701 MFS|IPR020846 MFS_dom|IPR036259 MFS_trans_sf	1	yes	yes	yes	yes	yes
A0A101CYX8	A0A101CYX8	1	Ruegeria sp. ZGT118.	Bacteria	Proteobacteria	Rhodobacterales	Rhodobacteraceae	Ruegeria	1685379	1685379	AVO45_02920	Multidrug MFS transporter	408	GI:972935533|GI:1056930333|EMBL-CDS:KUJ85943.1|REFSEQ:WP_068344275.1	PF07690 MFS_1	IPR011701 MFS|IPR020846 MFS_dom|IPR036259 MFS_trans_sf	1	yes	yes	yes	yes	yes
A3JYN5	A3JYN5	1	Sagittula stellata E-37.	Bacteria	Proteobacteria	Rhodobacterales	Rhodobacteraceae	Sagittula	388399	388399	SSE37_07268	Transporter| putative	409	GI:492469645|GI:126710537|EMBL-CDS:EBA09588.1|REFSEQ:WP_005855650.1	PF07690 MFS_1	IPR011701 MFS|IPR020846 MFS_dom|IPR036259 MFS_trans_sf	1	yes	yes	yes	yes	yes
A0A1H8PQU7	A0A1H8PQU7	1	Salinihabitans flavidus.	Bacteria	Proteobacteria	Rhodobacterales	Rhodobacteraceae	Salinihabitans	569882	569882	SAMN04490248_10599	Predicted arabinose efflux permease| MFS family	404	EMBL-CDS:SEO44156.1	None	None	1	yes	yes	yes	yes	yes
S9QZH2	S9QZH2	1	Salipiger mucosus DSM 16094.	Bacteria	Proteobacteria	Rhodobacterales	Rhodobacteraceae	Salipiger	1123237	1123237	Salmuc_00599	Putative membrane protein	404	GI:528103400|GI:518885224|EMBL-CDS:EPX85002.1|REFSEQ:WP_020041099.1	PF07690 MFS_1	IPR011701 MFS|IPR020846 MFS_dom|IPR036259 MFS_trans_sf	1	yes	yes	yes	yes	yes
A0A1I7B8Y0	A0A1I7B8Y0	1	Sedimentitalea nanhaiensis.	Bacteria	Proteobacteria	Rhodobacterales	Rhodobacteraceae	Sedimentitalea	999627	999627	SAMN05216236_10913	Predicted arabinose efflux permease| MFS family	406	EMBL-CDS:SFT83582.1	PF07690 MFS_1	IPR011701 MFS|IPR020846 MFS_dom|IPR036259 MFS_trans_sf	1	yes	yes	yes	yes	yes
A0A1I4AQS2	A0A1I4AQS2	1	Shimia haliotis.	Bacteria	Proteobacteria	Rhodobacterales	Rhodobacteraceae	Shimia	1280847	1280847	SAMN04488036_101541	Predicted arabinose efflux permease| MFS family	407	EMBL-CDS:SFK58882.1	None	None	1	yes	yes	yes	yes	yes
A0A0P1FGY1	A0A0P1FGY1	1	Shimia marina.	Bacteria	Proteobacteria	Rhodobacterales	Rhodobacteraceae	Shimia	321267	321267	SHM7688_02856	Arabinose efflux permease	404	GI:960344446|EMBL-CDS:CUH53402.1|REFSEQ:WP_058240562.1	PF07690 MFS_1	IPR011701 MFS|IPR020846 MFS_dom|IPR036259 MFS_trans_sf	1	yes	yes	yes	yes	yes
A0A0N0V3Z3	A0A0N0V3Z3	1	Shimia sp. SK013.	Bacteria	Proteobacteria	Rhodobacterales	Rhodobacteraceae	Shimia	1389006	1389006	shim_06610	Major Facilitator Superfamily protein	407	GI:927698536|GI:928976831|EMBL-CDS:KPA22382.1|REFSEQ:WP_054001186.1	PF07690 MFS_1	IPR011701 MFS|IPR020846 MFS_dom|IPR036259 MFS_trans_sf	1	yes	yes	yes	yes	yes
C9D4B1	C9D4B1	1	Silicibacter sp. TrichCH4B.	Bacteria	Proteobacteria	Rhodobacterales	Rhodobacteraceae	Ruegeria	644076	644076	SCH4B_4633	Major facilitator superfamily protein	405	GI:259345125|EMBL-CDS:EEW56979.1	PF07690 MFS_1	IPR011701 MFS|IPR020846 MFS_dom|IPR036259 MFS_trans_sf	1	yes	yes	yes	yes	yes
A0A1I1URI3	A0A1I1URI3	1	Sulfitobacter brevis.	Bacteria	Proteobacteria	Rhodobacterales	Rhodobacteraceae	Sulfitobacter	74348	74348	SAMN04488523_102221	Predicted arabinose efflux permease| MFS family	401	EMBL-CDS:SFD73452.1	None	None	1	yes	yes	yes	yes	yes
A0A1G7QI02	A0A1G7QI02	1	Sulfitobacter delicatus.	Bacteria	Proteobacteria	Rhodobacterales	Rhodobacteraceae	Sulfitobacter	218672	218672	SAMN04489759_10460	Predicted arabinose efflux permease| MFS family	403	EMBL-CDS:SDF97569.1	None	None	1	yes	yes	yes	yes	yes
A0A073IW18	A0A073IW18	1	Sulfitobacter donghicola DSW-25 = KCTC 12864 = JCM 14565.	Bacteria	Proteobacteria	Rhodobacterales	Rhodobacteraceae	Sulfitobacter	1300350	1300350	DSW25_11090	Multidrug MFS transporter	401	GI:640632402|GI:659498480|GI:751948419|EMBL-CDS:KEJ89542.1|REFSEQ:WP_025060402.1	PF07690 MFS_1	IPR011701 MFS|IPR020846 MFS_dom|IPR036259 MFS_trans_sf	1	yes	yes	yes	yes	yes
A0A1I2QTK6	A0A1I2QTK6|A0A167GMB7|A9E5U7	3	Sulfitobacter dubius.|Sulfitobacter sp. HI0054.|Oceanibulbus indolifex HEL-45.	Bacteria	Proteobacteria	Rhodobacterales	Rhodobacteraceae	Sulfitobacter|Oceanibulbus	218673|1822238|391624	218673	SAMN04488039_101460|A3734_09305|OIHEL45_13920	Predicted arabinose efflux permease| MFS family |Multidrug MFS transporter |Transporter| putative	403	EMBL-CDS:SFG31638.1|GI:1024541902|GI:1055626857|EMBL-CDS:KZY49860.1|REFSEQ:WP_067267445.1|GI:494187310|GI:161380392|EMBL-CDS:EDQ04803.1|REFSEQ:WP_007119799.1	None|PF07690 MFS_1	None|IPR011701 MFS|IPR020846 MFS_dom|IPR036259 MFS_trans_sf	1	yes	yes	yes	yes	yes
A0A196QRM0	A0A196QRM0	1	Sulfitobacter geojensis.	Bacteria	Proteobacteria	Rhodobacterales	Rhodobacteraceae	Sulfitobacter	1342299	1342299	A8B74_16105	Multidrug MFS transporter	402	GI:1032593011|GI:1032121870|EMBL-CDS:OAN94153.1|REFSEQ:WP_064223400.1	PF07690 MFS_1	IPR011701 MFS|IPR020846 MFS_dom|IPR036259 MFS_trans_sf	1	yes	yes	yes	yes	yes
A0A1I6QYJ7	A0A1I6QYJ7	1	Sulfitobacter marinus.	Bacteria	Proteobacteria	Rhodobacterales	Rhodobacteraceae	Sulfitobacter	394264	394264	SAMN04488040_1054	Predicted arabinose efflux permease| MFS family	407	EMBL-CDS:SFS57328.1	None	None	1	yes	yes	yes	yes	yes
A0A061SXJ6	A0A061SXJ6	1	Sulfitobacter mediterraneus.	Bacteria	Proteobacteria	Rhodobacterales	Rhodobacteraceae	Sulfitobacter	83219	83219	PM02_00835	Multidrug MFS transporter	399	GI:618762907|GI:740054703|EMBL-CDS:KAJ04789.1|REFSEQ:WP_037904335.1	PF07690 MFS_1	IPR011701 MFS|IPR020846 MFS_dom|IPR036259 MFS_trans_sf	1	yes	yes	yes	yes	yes
A0A221K0N3	A0A221K0N3	1	Sulfitobacter pseudonitzschiae.	Bacteria	Proteobacteria	Rhodobacterales	Rhodobacteraceae	Sulfitobacter	1402135	1402135	SULPSESMR1_01746	Major facilitator superfamily protein	424	GI:1218522440|EMBL-CDS:ASM72555.1	PF07690 MFS_1	IPR011701 MFS|IPR020846 MFS_dom|IPR036259 MFS_trans_sf	1	yes	yes	yes	yes	yes
A0A073IY15	A0A073IY15	1	Sulfitobacter pseudonitzschiae.	Bacteria	Proteobacteria	Rhodobacterales	Rhodobacteraceae	Sulfitobacter	1402135	1402135	SUH3_06145	Multidrug MFS transporter	424	GI:659671601|GI:740079925|EMBL-CDS:KEJ94609.1|REFSEQ:WP_037929426.1	PF07690 MFS_1	IPR011701 MFS|IPR020846 MFS_dom|IPR036259 MFS_trans_sf	1	yes	yes	yes	yes	yes
A0A1J0WHF9	A0A1J0WHF9	1	Sulfitobacter sp. AM1-D1.	Bacteria	Proteobacteria	Rhodobacterales	Rhodobacteraceae	Sulfitobacter	1917485	1917485	BOO69_10295	MFS transporter	422	GI:1108552137|GI:1110746939|EMBL-CDS:APE43759.1|REFSEQ:WP_071972095.1	PF07690 MFS_1	IPR011701 MFS|IPR020846 MFS_dom|IPR036259 MFS_trans_sf	1	yes	yes	yes	yes	yes
A0A085BVF6	A0A085BVF6|A0A1H2SZU9|A3SWK4	3	Sulfitobacter sp. CB2047.|Sulfitobacter pontiacus.|Sulfitobacter sp. (strain NAS-14.1)	Bacteria	Proteobacteria	Rhodobacterales	Rhodobacteraceae	Sulfitobacter	1525218|60137|314267	1525218	IV89_14535|SAMN04488041_10214|NAS141_06188	Multidrug MFS transporter |Predicted arabinose efflux permease| MFS family |Transporter| putative	407	GI:740095149|GI:668745238|EMBL-CDS:KFC26451.1|REFSEQ:WP_037944406.1|GI:1032104941|GI:497510568|EMBL-CDS:SDW37246.1|REFSEQ:WP_009824766.1|GI:83841736|EMBL-CDS:EAP80905.1	PF07690 MFS_1	IPR011701 MFS|IPR020846 MFS_dom|IPR036259 MFS_trans_sf	1	yes	yes	yes	yes	yes
A0A196PGN0	A0A196PGN0	1	Sulfitobacter sp. EhC04.	Bacteria	Proteobacteria	Rhodobacterales	Rhodobacteraceae	Sulfitobacter	1849168	1849168	A8B82_07585	Multidrug MFS transporter	423	GI:1032106813|GI:1055648046|EMBL-CDS:OAN79247.1|REFSEQ:WP_067287661.1	PF07690 MFS_1	IPR011701 MFS|IPR020846 MFS_dom|IPR036259 MFS_trans_sf	1	yes	yes	yes	yes	yes
A0A176HW12	A0A176HW12	1	Sulfitobacter sp. HI0076.	Bacteria	Proteobacteria	Rhodobacterales	Rhodobacteraceae	Sulfitobacter	1822251	1822251	A3747_21580	Multidrug MFS transporter	389	GI:1024615547|EMBL-CDS:KZZ00491.1	PF07690 MFS_1	IPR011701 MFS|IPR020846 MFS_dom|IPR036259 MFS_trans_sf	1	yes	yes	yes	yes	yes
A0A176IFL1	A0A176IFL1	1	Sulfitobacter sp. HI0082.	Bacteria	Proteobacteria	Rhodobacterales	Rhodobacteraceae	Sulfitobacter	1822257	1822257	A3753_02930	Multidrug MFS transporter	331	GI:1024650946|GI:1056502328|EMBL-CDS:KZZ24418.1	PF07690 MFS_1	IPR011701 MFS|IPR020846 MFS_dom|IPR036259 MFS_trans_sf	1	yes	yes	yes	yes	yes
A0A1P8MUI4	A0A1P8MUI4|A0A0B4BX58	2	Tateyamaria omphalii.|Tateyamaria sp. ANG-S1.	Bacteria	Proteobacteria	Rhodobacterales	Rhodobacteraceae	Tateyamaria	299262|1577905	299262	BWR18_08180|RA29_12770	MFS transporter |Multidrug MFS transporter	407	GI:1140763222|GI:1134511701|EMBL-CDS:APX11663.1|REFSEQ:WP_076627524.1|GI:746729203|GI:742737512|EMBL-CDS:KIC48592.1|REFSEQ:WP_039686521.1	PF07690 MFS_1	IPR011701 MFS|IPR020846 MFS_dom|IPR036259 MFS_trans_sf	1	yes	yes	yes	yes	yes
A0A0N7LTL2	A0A0N7LTL2|A0A099TFI3	2	Thalassobacter stenotrophicus.|Thalassobacter sp. 16PALIMAR09.	Bacteria	Proteobacteria	Rhodobacterales	Rhodobacteraceae	Thalassobacter	266809|1225651	266809	THS5294_02308|PM04_02845	Major Facilitator Superfamily protein |Multidrug MFS transporter	406	GI:959687335|EMBL-CDS:CUH61010.1|REFSEQ:WP_058123854.1|GI:740159908|GI:695957352|EMBL-CDS:KGL02924.1|REFSEQ:WP_038003419.1	PF07690 MFS_1	IPR011701 MFS|IPR020846 MFS_dom|IPR036259 MFS_trans_sf	1	yes	yes	yes	yes	yes
A0A1I4P9W5	A0A1I4P9W5	1	Thalassobius aestuarii.	Bacteria	Proteobacteria	Rhodobacterales	Rhodobacteraceae	Thalassobius	254406	254406	SAMN04488042_105138	Predicted arabinose efflux permease| MFS family	402	EMBL-CDS:SFM24425.1	None	None	1	yes	yes	yes	yes	yes
A0A0P1F566	A0A0P1F566	1	Thalassobius gelatinovorus	Bacteria	Proteobacteria	Rhodobacterales	Rhodobacteraceae	Thalassobius	53501	53501	TG4357_00389	Arabinose efflux permease	405	GI:960368343|EMBL-CDS:CUH62944.1|REFSEQ:WP_058261197.1	PF07690 MFS_1	IPR011701 MFS|IPR020846 MFS_dom|IPR036259 MFS_trans_sf	1	yes	yes	yes	yes	yes
A0A1M5W5F1	A0A1M5W5F1	1	Thalassobius maritimus.	Bacteria	Proteobacteria	Rhodobacterales	Rhodobacteraceae	Thalassobius	870908	870908	SAMN04488044_0004	Predicted arabinose efflux permease| MFS family	409	GI:1119909295|EMBL-CDS:SHH82658.1|REFSEQ:WP_072794195.1	PF07690 MFS_1	IPR011701 MFS|IPR020846 MFS_dom|IPR036259 MFS_trans_sf	1	yes	yes	yes	yes	yes
A0A0N7LX01	A0A0N7LX01	1	Thalassobius mediterraneus.	Bacteria	Proteobacteria	Rhodobacterales	Rhodobacteraceae	Thalassobius	340021	340021	TL5120_00304	Arabinose efflux permease	414	GI:960345802|EMBL-CDS:CUH70527.1|REFSEQ:WP_058241872.1	PF07690 MFS_1	IPR011701 MFS|IPR020846 MFS_dom|IPR036259 MFS_trans_sf	1	yes	yes	yes	yes	yes
A0A0P1GQP4	A0A0P1GQP4	1	Thalassobius mediterraneus.	Bacteria	Proteobacteria	Rhodobacterales	Rhodobacteraceae	Thalassobius	340021	340021	TM5383_02016	Arabinose efflux permease	413	GI:960427041|EMBL-CDS:CUH84798.1|REFSEQ:WP_058318900.1	PF07690 MFS_1	IPR011701 MFS|IPR020846 MFS_dom|IPR036259 MFS_trans_sf	1	yes	yes	yes	yes	yes
A0A1H5WAS1	A0A1H5WAS1	1	Thalassococcus halodurans.	Bacteria	Proteobacteria	Rhodobacterales	Rhodobacteraceae	Thalassococcus	373675	373675	SAMN04488045_1366	Predicted arabinose efflux permease| MFS family	434	EMBL-CDS:SEF96582.1	PF07690 MFS_1	IPR011701 MFS|IPR020846 MFS_dom|IPR036259 MFS_trans_sf	1	yes	yes	yes	yes	yes
A0A1U7D8A3	A0A1U7D8A3	1	Thiobacimonas profunda.	Bacteria	Proteobacteria	Rhodobacterales	Rhodobacteraceae	Thiobacimonas	1229727	1229727	Ga0080559_TMP3499	Arabinose efflux permease family protein	404	GI:1140759862|GI:1134524486|EMBL-CDS:APX24295.1|REFSEQ:WP_076624190.1	PF07690 MFS_1	IPR011701 MFS|IPR020846 MFS_dom|IPR036259 MFS_trans_sf	1	yes	yes	yes	yes	yes
A0A085TUJ2	A0A085TUJ2	1	Thioclava atlantica.	Bacteria	Proteobacteria	Rhodobacterales	Rhodobacteraceae	Thioclava	1317124	1317124	DW2_12590	Major facilitator superfamily protein	407	GI:669598840|GI:740309762|EMBL-CDS:KFE34389.1|REFSEQ:WP_038147122.1	PF07690 MFS_1	IPR011701 MFS|IPR020846 MFS_dom|IPR036259 MFS_trans_sf	1	yes	yes	yes	yes	yes
A0A074TCT9	A0A074TCT9	1	Thioclava dalianensis.	Bacteria	Proteobacteria	Rhodobacterales	Rhodobacteraceae	Thioclava	1185766	1185766	DL1_03110	Multidrug MFS transporter	407	GI:661435875|GI:740224561|EMBL-CDS:KEP69606.1|REFSEQ:WP_038066094.1	PF07690 MFS_1	IPR011701 MFS|IPR020846 MFS_dom|IPR036259 MFS_trans_sf	1	yes	yes	yes	yes	yes
A0A074KJP2	A0A074KJP2	1	Thioclava indica.	Bacteria	Proteobacteria	Rhodobacterales	Rhodobacteraceae	Thioclava	1353528	1353528	DT23_01980	Multidrug MFS transporter	407	GI:660532003|GI:740288395|EMBL-CDS:KEO61767.1|REFSEQ:WP_038127546.1	PF07690 MFS_1	IPR011701 MFS|IPR020846 MFS_dom|IPR036259 MFS_trans_sf	1	yes	yes	yes	yes	yes
A0A1T2ALM7	A0A1T2ALM7|A0A1T2BWX8|A0A074J2L0	3	Thioclava marina.|Thioclava sp. L04-15.|Thioclava pacifica DSM 10166.	Bacteria	Proteobacteria	Rhodobacterales	Rhodobacteraceae	Thioclava	1915077|1915318|1353537	1915077	BMG00_15320|BMI90_13505|TP2_12020	MFS transporter |Uncharacterized protein	408	GI:1152781304|EMBL-CDS:OOY11108.1|GI:1152798597|EMBL-CDS:OOY27115.1|GI:660521657|GI:740237951|EMBL-CDS:KEO51616.1|REFSEQ:WP_038079073.1	PF07690 MFS_1	IPR011701 MFS|IPR020846 MFS_dom|IPR036259 MFS_trans_sf	1	yes	yes	yes	yes	yes
A0A1W9XUI1	A0A1W9XUI1|A0A1T2B546|A0A1T2BF96|A0A1S6IEB6|A0A254UPH6	5	Thioclava sp. ElOx9.|Thioclava sp. DLFJ4-1.|Thioclava sp. DLFJ5-1.|Thioclava nitratireducens.|Thioclava sp. JM3.	Bacteria	Proteobacteria	Rhodobacterales	Rhodobacteraceae	Thioclava	1549850|1915313|1915314|1915078|1973004	1549850	AKL02_01425|BMI85_01495|BMI86_01645|BMG03_08580|B6V73_09025	MFS transporter	407	GI:1176999361|EMBL-CDS:OQZ87391.1|GI:1152788337|EMBL-CDS:OOY17660.1|GI:1152792236|EMBL-CDS:OOY21307.1|GI:1148961745|GI:1131013748|EMBL-CDS:AQS47852.1|REFSEQ:WP_075774530.1|GI:1213676359|EMBL-CDS:OWY16985.1	PF07690 MFS_1|None	IPR011701 MFS|IPR020846 MFS_dom|IPR036259 MFS_trans_sf|None	1	yes	yes	yes	yes	yes
A0A1T2A9A9	A0A1T2A9A9	1	Thioclava sp. F28-4.	Bacteria	Proteobacteria	Rhodobacterales	Rhodobacteraceae	Thioclava	1915315	1915315	BMI87_01350	MFS transporter	404	GI:1152776477|EMBL-CDS:OOY06819.1	PF07690 MFS_1	IPR011701 MFS|IPR020846 MFS_dom|IPR036259 MFS_trans_sf	1	yes	yes	yes	yes	yes
A0A1C2HF17	A0A1C2HF17	1	Thioclava sp. SK-1.	Bacteria	Proteobacteria	Rhodobacterales	Rhodobacteraceae	Thioclava	1889770	1889770	BFP70_14060	Multidrug MFS transporter	401	GI:1053240098|GI:1052510773|EMBL-CDS:OCX62334.1|REFSEQ:WP_066012345.1	PF07690 MFS_1	IPR011701 MFS|IPR020846 MFS_dom|IPR036259 MFS_trans_sf	1	yes	yes	yes	yes	yes
A0A1I5R8Y1	A0A1I5R8Y1	1	Tranquillimonas alkanivorans.	Bacteria	Proteobacteria	Rhodobacterales	Rhodobacteraceae	Tranquillimonas	441119	441119	SAMN04488047_10846	Predicted arabinose efflux permease| MFS family	406	EMBL-CDS:SFP54781.1	None	None	1	yes	yes	yes	yes	yes
A0A1Y5SKU6	A0A1Y5SKU6	1	Tropicibacter litoreus R37.	Bacteria	Proteobacteria	Rhodobacterales	Rhodobacteraceae	Tropicibacter	1200284	1200284	TRL7639_02238	Major Facilitator Superfamily protein	409	EMBL-CDS:SLN43096.1	PF07690 MFS_1	IPR011701 MFS|IPR020846 MFS_dom|IPR036259 MFS_trans_sf	1	yes	yes	yes	yes	yes
A0A0P1GIE6	A0A0P1GIE6	1	Tropicibacter multivorans.	Bacteria	Proteobacteria	Rhodobacterales	Rhodobacteraceae	Tropicibacter	928856	928856	TRM7557_03619	Major Facilitator Superfamily protein	408	GI:960399500|EMBL-CDS:CUH81808.1|REFSEQ:WP_058291572.1	PF07690 MFS_1	IPR011701 MFS|IPR020846 MFS_dom|IPR036259 MFS_trans_sf	1	yes	yes	yes	yes	yes
A0A0N7LZ58	A0A0N7LZ58	1	Tropicibacter naphthalenivorans.	Bacteria	Proteobacteria	Rhodobacterales	Rhodobacteraceae	Tropicibacter	441103	441103	TRN7648_01106	Multidrug resistance protein	402	EMBL-CDS:CUH76745.1	PF07690 MFS_1	IPR011701 MFS|IPR020846 MFS_dom|IPR036259 MFS_trans_sf	1	yes	yes	yes	yes	yes
A0A238JEM7	A0A238JEM7	1	Tropicibacter phthalicicus.	Bacteria	Proteobacteria	Rhodobacterales	Rhodobacteraceae	Tropicibacter	1037362	1037362	TRP8649_02980	Major Facilitator Superfamily protein	430	EMBL-CDS:SMX28853.1	PF07690 MFS_1	IPR011701 MFS|IPR020846 MFS_dom|IPR036259 MFS_trans_sf	1	yes	yes	yes	yes	yes
A0A1I1ILG3	A0A1I1ILG3	1	Tropicimonas isoalkanivorans.	Bacteria	Proteobacteria	Rhodobacterales	Rhodobacteraceae	Tropicimonas	441112	441112	SAMN04488094_104141	Predicted arabinose efflux permease| MFS family	417	EMBL-CDS:SFC37169.1	None	None	1	yes	yes	yes	yes	yes
A0A239GZX8	A0A239GZX8	1	Tropicimonas sediminicola.	Bacteria	Proteobacteria	Rhodobacterales	Rhodobacteraceae	Tropicimonas	1031541	1031541	SAMN05421757_103172	Predicted arabinose efflux permease| MFS family	405	EMBL-CDS:SNS74348.1	PF07690 MFS_1	IPR011701 MFS|IPR020846 MFS_dom|IPR036259 MFS_trans_sf	1	yes	yes	yes	yes	yes
A0A0D0P8A0	A0A0D0P8A0	1	Wenxinia marina DSM 24838.	Bacteria	Proteobacteria	Rhodobacterales	Rhodobacteraceae	Wenxinia	1123501	1123501	Wenmar_03535	Wenxma_18| whole genome shotgun sequence	412	GI:517113207|GI:756549116|EMBL-CDS:KIQ67806.1|REFSEQ:WP_018302025.1	None	IPR020846 MFS_dom|IPR036259 MFS_trans_sf	1	yes	yes	yes	yes	yes
A0A1M5ZZA8	A0A1M5ZZA8	1	Wenxinia saemankumensis.	Bacteria	Proteobacteria	Rhodobacterales	Rhodobacteraceae	Wenxinia	1447782	1447782	SAMN05444417_0099	Predicted arabinose efflux permease| MFS family	411	GI:1120463780|EMBL-CDS:SHI29591.1|REFSEQ:WP_073325589.1	PF07690 MFS_1	IPR011701 MFS|IPR020846 MFS_dom|IPR036259 MFS_trans_sf	1	yes	yes	yes	yes	yes
A0A1U7DEY3	A0A1U7DEY3	1	Xuhuaishuia manganoxidans.	Bacteria	Proteobacteria	Rhodobacterales	Rhodobacteraceae	Xuhuaishuia	1411903	1411903	BV394_01160	MFS transporter	426	GI:1134973302|GI:1141438768|EMBL-CDS:APX88505.1|REFSEQ:WP_076978530.1	PF07690 MFS_1	IPR011701 MFS|IPR020846 MFS_dom|IPR036259 MFS_trans_sf	1	yes	yes	yes	yes	yes
A0A1I6NVV2	A0A1I6NVV2	1	Yangia pacifica.	Bacteria	Proteobacteria	Rhodobacterales	Rhodobacteraceae	Yangia	311180	311180	SAMN04488050_101127	Predicted arabinose efflux permease| MFS family	404	EMBL-CDS:SFS32034.1	None	None	1	yes	yes	yes	yes	yes
A0A1B1PLH2	A0A1B1PLH2	1	Yangia sp. CCB-MM3.	Bacteria	Proteobacteria	Rhodobacterales	Rhodobacteraceae	Yangia	1792508	1792508	AYJ57_03075	Multidrug MFS transporter	404	GI:1053915103|GI:1044510719|EMBL-CDS:ANT59433.1|REFSEQ:WP_066101038.1	PF07690 MFS_1	IPR011701 MFS|IPR020846 MFS_dom|IPR036259 MFS_trans_sf	1	yes	yes	yes	yes	yes
M9R5V2	M9R5V2	1	Octadecabacter antarcticus 307.	Bacteria	Proteobacteria	Rhodobacterales	Rhodobacteraceae	Octadecabacter	391626	391626	OAN307_c19480	Putative MFS-type transporter	394	GI:476509586|GI:505312521|EMBL-CDS:AGI67597.1|REFSEQ:WP_015499623.1	PF07690 MFS_1	IPR011701 MFS|IPR020846 MFS_dom|IPR036259 MFS_trans_sf	2	no	yes	no	yes	no
A0A0D6T7Q1	A0A0D6T7Q1	1	Paracoccus sp. 228.	Bacteria	Proteobacteria	Rhodobacterales	Rhodobacteraceae	Paracoccus	1192054	1192054	SY26_19205	MFS transporter	399	GI:759845406|GI:800975279|EMBL-CDS:KIX16239.1|REFSEQ:WP_046001893.1	PF07690 MFS_1	IPR011701 MFS|IPR020846 MFS_dom|IPR036259 MFS_trans_sf	2	no	no	no	no	no
A0A285PIB4	A0A285PIB4	1	Cohaesibacter gelatinilyticus.	Bacteria	Proteobacteria	Rhizobiales	Cohaesibacteraceae	Cohaesibacter	372072	372072	SAMN06265368_4586	Predicted arabinose efflux permease| MFS family	391	EMBL-CDS:SNZ21465.1	None	None	2	yes	yes	yes	yes	yes
A0A0D1D250	A0A0D1D250	1	Jannaschia aquimarina.	Bacteria	Proteobacteria	Rhodobacterales	Rhodobacteraceae	Jannaschia	935700	935700	jaqu_40010	Major Facilitator Superfamily protein	400	GI:763036689|GI:758001643|EMBL-CDS:KIT14208.1|REFSEQ:WP_043920753.1	PF07690 MFS_1	IPR011701 MFS|IPR020846 MFS_dom|IPR036259 MFS_trans_sf	2	yes	yes	yes	yes	yes
A0A1I3IH92	A0A1I3IH92	1	Jannaschia pohangensis.	Bacteria	Proteobacteria	Rhodobacterales	Rhodobacteraceae	Jannaschia	390807	390807	SAMN04488095_0966	Predicted arabinose efflux permease| MFS family	388	EMBL-CDS:SFI47229.1	None	None	2	yes	yes	yes	yes	yes
A0A0M2RBQ0	A0A0M2RBQ0	1	Kiloniella litopenaei.	Bacteria	Proteobacteria	Kiloniellales	Kiloniellaceae	Kiloniella	1549748	1549748	WH95_09830	MFS transporter	402	GI:816199964|GI:817134038|EMBL-CDS:KKJ77038.1|REFSEQ:WP_046506533.1	PF07690 MFS_1	IPR011701 MFS|IPR020846 MFS_dom|IPR036259 MFS_trans_sf	2	yes	yes	yes	yes	yes
A0A0H2MTQ0	A0A0H2MTQ0	1	Kiloniella spongiae.	Bacteria	Proteobacteria	Kiloniellales	Kiloniellaceae	Kiloniella	1489064	1489064	WH96_14900	MFS transporter	396	GI:836613383|GI:827517367|EMBL-CDS:KLN60060.1	PF07690 MFS_1	IPR011701 MFS|IPR020846 MFS_dom|IPR036259 MFS_trans_sf	2	yes	yes	yes	yes	yes
A0P1L3	A0P1L3	1	Labrenzia aggregata (strain ATCC 25650 / DSM 13394 / JCM 20685 / NBRC16684 / NCIMB 2208 / IAM 12614)	Bacteria	Proteobacteria	Rhodobacterales	Rhodobacteraceae	Labrenzia	384765	384765	SIAM614_02106	Major facilitator superfamily MFS_1	392	GI:118434511|GI:493996442|EMBL-CDS:EAV41164.1|REFSEQ:WP_006939090.1	PF07690 MFS_1	IPR011701 MFS|IPR020846 MFS_dom|IPR036259 MFS_trans_sf	2	yes	yes	yes	yes	yes
V9VWM2	V9VWM2	1	Leisingera methylohalidivorans DSM 14336.	Bacteria	Proteobacteria	Rhodobacterales	Rhodobacteraceae	Leisingera	999552	999552	METH_16895	MFS transporter	362	GI:568226202|EMBL-CDS:AHD02124.1	PF07690 MFS_1	IPR011701 MFS|IPR020846 MFS_dom|IPR036259 MFS_trans_sf	2	yes	yes	yes	yes	yes
A0A1B8S4J7	A0A1B8S4J7	1	Leisingera sp. JC1.	Bacteria	Proteobacteria	Rhodobacterales	Rhodobacteraceae	Leisingera	1855282	1855282	A9D60_14715	MFS transporter	395	GI:1042212338|GI:1042176502|EMBL-CDS:OBY27657.1|REFSEQ:WP_065266959.1	None	IPR020846 MFS_dom|IPR036259 MFS_trans_sf	2	yes	yes	yes	yes	yes
A0A1H2V5D6	A0A1H2V5D6	1	Litoreibacter albidus.	Bacteria	Proteobacteria	Rhodobacterales	Rhodobacteraceae	Litoreibacter	670155	670155	SAMN04488001_1411	Predicted arabinose efflux permease| MFS family	394	EMBL-CDS:SDW63517.1	None	None	2	yes	yes	yes	yes	yes
A0A1L9NXD0	A0A1L9NXD0	1	Planktotalea frisia.	Bacteria	Proteobacteria	Rhodobacterales	Rhodobacteraceae	Planktotalea	696762	696762	PFRI_17920	Major facilitator superfamily protein	394	GI:1111707096|GI:1119712483|EMBL-CDS:OJI93891.1|REFSEQ:WP_072630363.1	None	IPR020846 MFS_dom|IPR036259 MFS_trans_sf	2	yes	yes	yes	yes	yes
A0A165TVW8	A0A165TVW8	1	Pseudovibrio axinellae.	Bacteria	Proteobacteria	Rhodobacterales	Rhodobacteraceae	Pseudovibrio	989403	989403	PsAD2_04208	Major Facilitator Superfamily protein	405	GI:1056578500|GI:1020191777|EMBL-CDS:KZL06695.1|REFSEQ:WP_068010354.1	PF07690 MFS_1	IPR011701 MFS|IPR020846 MFS_dom|IPR036259 MFS_trans_sf	2	yes	yes	yes	yes	yes
G8PNG8	G8PNG8	1	Pseudovibrio sp. (strain FO-BEG1)	Bacteria	Proteobacteria	Rhodobacterales	Rhodobacteraceae	Pseudovibrio	911045	911045	PSE_3769	Major facilitator superfamily MFS_1	406	GI:359344899|GI:504052227|EMBL-CDS:AEV38273.1|REFSEQ:WP_014286221.1	PF07690 MFS_1	IPR011701 MFS|IPR020846 MFS_dom|IPR036259 MFS_trans_sf	2	yes	yes	yes	yes	yes
A0A165TED4	A0A165TED4	1	Pseudovibrio sp. Ad26.	Bacteria	Proteobacteria	Rhodobacterales	Rhodobacteraceae	Pseudovibrio	989410	989410	PsAD26_03983	Major Facilitator Superfamily protein	406	GI:1021287110|GI:1020190902|EMBL-CDS:KZL05842.1|REFSEQ:WP_063311813.1	PF07690 MFS_1	IPR011701 MFS|IPR020846 MFS_dom|IPR036259 MFS_trans_sf	2	yes	yes	yes	yes	yes
B6RA52	B6RA52|A0A1I7A238	2	Pseudovibrio sp. JE062.|Pseudovibrio denitrificans.	Bacteria	Proteobacteria	Rhodobacterales	Rhodobacteraceae	Pseudovibrio	439495|258256	439495	PJE062_3520|SAMN05444141_102810	Major facilitator superfamily protein |Predicted arabinose efflux permease| MFS family	405	GI:495828350|GI:211956687|EMBL-CDS:EEA91896.1|REFSEQ:WP_008552929.1|GI:939010491|EMBL-CDS:SFT68947.1|REFSEQ:WP_054784813.1	PF07690 MFS_1	IPR011701 MFS|IPR020846 MFS_dom|IPR036259 MFS_trans_sf	2	yes	yes	yes	yes	yes
A0A1H1IPK6	A0A1H1IPK6	1	Pseudovibrio sp. Tun.PSC04-5.I4.	Bacteria	Proteobacteria	Rhodobacterales	Rhodobacteraceae	Pseudovibrio	1798213	1798213	SAMN04515695_5315	Predicted arabinose efflux permease| MFS family	406	EMBL-CDS:SDR39549.1	None	None	2	yes	yes	yes	yes	yes
A0A166CQ28	A0A166CQ28|A0A165R5W5	2	Pseudovibrio sp. WM33.|Pseudovibrio sp. W74.	Bacteria	Proteobacteria	Rhodobacterales	Rhodobacteraceae	Pseudovibrio	1735585|1735584	1735585	PsWM33_02921|PsW74_02193	Major Facilitator Superfamily protein	406	GI:1020209509|GI:1021274456|EMBL-CDS:KZL23966.1|REFSEQ:WP_063300662.1|GI:1021262702|GI:1020185540|EMBL-CDS:KZL00593.1|REFSEQ:WP_063289423.1	PF07690 MFS_1	IPR011701 MFS|IPR020846 MFS_dom|IPR036259 MFS_trans_sf	2	yes	yes	yes	yes	yes
A0A1Y5HEE0	A0A1Y5HEE0	1	Rhodobacterales bacterium 56_14_T64.	Bacteria	Proteobacteria	Rhodobacterales	NA	NA	1856299	1856299	A9Q94_11815	MFS transporter	394	GI:1199269945|EMBL-CDS:OUS35579.1	PF07690 MFS_1	IPR011701 MFS|IPR020846 MFS_dom|IPR036259 MFS_trans_sf	2	yes	yes	yes	yes	yes
B6B5N0	B6B5N0	1	Rhodobacterales bacterium Y4I.	Bacteria	Proteobacteria	Rhodobacterales	NA	NA	439496	439496	RBY4I_3425	Major facilitator superfamily MFS_1	455	GI:206687723|EMBL-CDS:EDZ48205.1	None	IPR020846 MFS_dom|IPR036259 MFS_trans_sf	2	yes	yes	yes	yes	yes
X7EE76	X7EE76	1	Roseivivax halodurans JCM 10272.	Bacteria	Proteobacteria	Rhodobacterales	Rhodobacteraceae	Roseivivax	1449350	1449350	OCH239_10475	MFS transporter	409	GI:739404639|GI:575467722|EMBL-CDS:ETX13398.1|REFSEQ:WP_037265169.1	PF07690 MFS_1	IPR011701 MFS|IPR020846 MFS_dom|IPR036259 MFS_trans_sf	2	yes	yes	yes	yes	yes
Q16CM2	Q16CM2	1	Roseobacter denitrificans (strain ATCC 33942 / OCh 114)	Bacteria	Proteobacteria	Rhodobacterales	Rhodobacteraceae	Roseobacter	375451	375451	RD1_0566	Membrane protein| putative	382	GI:499886159|GI:109454066|EMBL-CDS:ABG30271.1|REFSEQ:WP_011566893.1	PF07690 MFS_1	IPR011701 MFS|IPR020846 MFS_dom|IPR036259 MFS_trans_sf	2	yes	yes	yes	yes	yes
F7ZI70	F7ZI70	1	Roseobacter litoralis (strain ATCC 49566 / DSM 6996 / JCM 21268 / NBRC15278 / OCh 149)	Bacteria	Proteobacteria	Rhodobacterales	Rhodobacteraceae	Roseobacter	391595	391595	RLO149_c043100	Putative MFS-type transporter	358	GI:338759742|EMBL-CDS:AEI96206.1	PF07690 MFS_1	IPR011701 MFS|IPR020846 MFS_dom|IPR036259 MFS_trans_sf	2	yes	yes	no	yes	yes
A0A0C1JF90	A0A0C1JF90	1	Ruegeria sp. ANG-S4.	Bacteria	Proteobacteria	Rhodobacterales	Rhodobacteraceae	Ruegeria	1577904	1577904	RA28_09705	MFS transporter	397	GI:742734927|EMBL-CDS:KIC46092.1	None	IPR020846 MFS_dom|IPR036259 MFS_trans_sf	2	yes	yes	yes	yes	yes
A0A221K2E6	A0A221K2E6	1	Sulfitobacter pseudonitzschiae.	Bacteria	Proteobacteria	Rhodobacterales	Rhodobacteraceae	Sulfitobacter	1402135	1402135	SULPSESMR1_02252	Major facilitator superfamily protein	396	GI:1218522938|EMBL-CDS:ASM73053.1	None	IPR020846 MFS_dom|IPR036259 MFS_trans_sf	2	yes	yes	yes	yes	yes
A0A196NJJ0	A0A196NJJ0	1	Sulfitobacter sp. EhC04.	Bacteria	Proteobacteria	Rhodobacterales	Rhodobacteraceae	Sulfitobacter	1849168	1849168	A8B82_05360	MFS transporter	396	GI:1055657801|GI:1032094977|EMBL-CDS:OAN67650.1	None	IPR020846 MFS_dom|IPR036259 MFS_trans_sf	2	yes	yes	yes	yes	yes
A0A1P8N0Y4	A0A1P8N0Y4	1	Tateyamaria omphalii.	Bacteria	Proteobacteria	Rhodobacterales	Rhodobacteraceae	Tateyamaria	299262	299262	BWR18_14795	MFS transporter	395	GI:1140766077|GI:1134513950|EMBL-CDS:APX13912.1|REFSEQ:WP_076630338.1	PF07690 MFS_1	IPR011701 MFS|IPR020846 MFS_dom|IPR036259 MFS_trans_sf	2	yes	yes	yes	yes	yes
A0A0B4BP35	A0A0B4BP35	1	Tateyamaria sp. ANG-S1.	Bacteria	Proteobacteria	Rhodobacterales	Rhodobacteraceae	Tateyamaria	1577905	1577905	RA29_07290	MFS transporter	395	GI:746727153|GI:742739433|EMBL-CDS:KIC50489.1	PF07690 MFS_1	IPR011701 MFS|IPR020846 MFS_dom|IPR036259 MFS_trans_sf	2	yes	yes	yes	yes	yes
A0A1C2HPS2	A0A1C2HPS2	1	Thioclava sp. SK-1.	Bacteria	Proteobacteria	Rhodobacterales	Rhodobacteraceae	Thioclava	1889770	1889770	BFP70_06305	MFS transporter	389	GI:1053232296|GI:1052519607|EMBL-CDS:OCX65754.1|REFSEQ:WP_066010513.1	PF07690 MFS_1	IPR011701 MFS|IPR020846 MFS_dom|IPR036259 MFS_trans_sf	2	yes	yes	yes	yes	yes
A0A1S5Y0H9	A0A1S5Y0H9	1	uncultured bacterium.	Bacteria	NA	NA	NA	NA	77133	77133	None	Uncharacterized protein	405	GI:1147710790|EMBL-CDS:AQQ74610.1	PF07690 MFS_1	IPR011701 MFS|IPR020846 MFS_dom|IPR036259 MFS_trans_sf	3	NA	NA	NA	NA	NA
A0A0M3DZ91	A0A0M3DZ91	1	Afipia massiliensis.	Bacteria	Proteobacteria	Rhizobiales	Bradyrhizobiaceae	Afipia	211460	211460	YH63_16360	MFS transporter	405	GI:821054841|GI:821189390|EMBL-CDS:KKY12737.1	PF07690 MFS_1	IPR011701 MFS|IPR020846 MFS_dom|IPR036259 MFS_trans_sf	3	no	no	no	no	no
A0A1H0J5Q0	A0A1H0J5Q0	1	Afipia sp. GAS231.	Bacteria	Proteobacteria	Rhizobiales	Bradyrhizobiaceae	Afipia	1882747	1882747	SAMN05444050_4013	Predicted arabinose efflux permease| MFS family	415	GI:1085702928|EMBL-CDS:SDO38810.1	PF07690 MFS_1	IPR011701 MFS|IPR020846 MFS_dom|IPR036259 MFS_trans_sf	3	no	no	no	no	no
W3RI56	W3RI56	1	Afipia sp. P52-10.	Bacteria	Proteobacteria	Rhizobiales	Bradyrhizobiaceae	Afipia	1429916	1429916	X566_03605	MFS transporter	404	GI:571920358|GI:736441529|EMBL-CDS:ETR76810.1|REFSEQ:WP_034463480.1	PF07690 MFS_1	IPR011701 MFS|IPR020846 MFS_dom|IPR036259 MFS_trans_sf	3	no	no	no	no	no
A0A193FT85	A0A193FT85	1	Bordetella bronchialis.	Bacteria	Proteobacteria	Burkholderiales	Alcaligenaceae	Bordetella	463025	463025	BAU08_02765	MFS transporter	400	GI:1040760523|GI:1054907354|EMBL-CDS:ANN70396.1|REFSEQ:WP_066668002.1	PF07690 MFS_1	IPR011701 MFS|IPR020846 MFS_dom|IPR036259 MFS_trans_sf	3	yes	yes	no	no	no
A0A193G9P1	A0A193G9P1	1	Bordetella flabilis.	Bacteria	Proteobacteria	Burkholderiales	Alcaligenaceae	Bordetella	463014	463014	BAU07_02850	MFS transporter	400	GI:1054892373|GI:1040767004|EMBL-CDS:ANN76196.1|REFSEQ:WP_066653929.1	PF07690 MFS_1	IPR011701 MFS|IPR020846 MFS_dom|IPR036259 MFS_trans_sf	3	no	no	no	no	no
A0A0A0XJ47	A0A0A0XJ47|A0A0E8DLY9|A0A0N2INB4|A0A0T7CQL7|A0A171JZ87|Q7VVP5	6	Bordetella pertussis B1920.|Bordetella pertussis.|Bordetella pertussis H921.|Bordetella pertussis (strain ATCC 9797 / DSM 5571 / NCTC 10739 /18323)|Bordetella pertussis 2356847.|Bordetella pertussis (strain Tohama I / ATCC BAA-589 / NCTC 13251)	Bacteria	Proteobacteria	Burkholderiales	Alcaligenaceae	Bordetella	743278|520|1331266|568706|1331248|257313	743278	B1920_2612|ERS005128_02579|L548_2567|BN118_2413|AZ26_1741|BP2600	Uncharacterized protein |Multidrug efflux system protein MdtL |Transporter| major facilitator domain protein |Putative membrane protein	413	GI:499233482|GI:719640143|EMBL-CDS:AIW96388.1|REFSEQ:WP_010931022.1|GI:937384580|GI:1012993272|GI:1013040092|GI:1013006523|GI:1227480753|GI:1012131375|GI:1013013728|GI:1013036494|GI:1013002917|GI:937413609|GI:1013020961|GI:1012924042|GI:1227471684|GI:937392483|GI:937382309|GI:1013046145|GI:937406626|GI:1013052464|GI:1012999307|GI:937403162|GI:973422645|GI:937411123|GI:1141880212|GI:1012905824|GI:…	PF07690 MFS_1	IPR011701 MFS|IPR020846 MFS_dom|IPR036259 MFS_trans_sf	3	no	yes	yes	yes	no
A0A0D7NRL1	A0A0D7NRL1|A0A0D7Q8F2	2	Bradyrhizobium sp. LTSP885.|Bradyrhizobium sp. LTSPM299.	Bacteria	Proteobacteria	Rhizobiales	Bradyrhizobiaceae	Bradyrhizobium	1619232|1619233	1619232	UP09_24785|UP10_30225	MFS transporter	414	GI:763878161|GI:764973091|EMBL-CDS:KJC39381.1|REFSEQ:WP_044541205.1|GI:763896655|GI:765024838|EMBL-CDS:KJC57406.1|REFSEQ:WP_044590892.1	PF07690 MFS_1	IPR011701 MFS|IPR020846 MFS_dom|IPR036259 MFS_trans_sf	3	no	no	no	no	no
A0A103ZZG9	A0A103ZZG9	1	Burkholderia cepacia	Bacteria	Proteobacteria	Burkholderiales	Burkholderiaceae	Burkholderia	292	292	WS90_37155	MFS transporter	399	GI:981522358|GI:978187829|EMBL-CDS:KVK88943.1|REFSEQ:WP_059727519.1	PF07690 MFS_1	IPR011701 MFS|IPR020846 MFS_dom|IPR036259 MFS_trans_sf	3	no	no	no	no	no
A0A0B1YSV3	A0A0B1YSV3	1	Burkholderia sp. A9.	Bacteria	Proteobacteria	Burkholderiales	Burkholderiaceae	Burkholderia	1365108	1365108	PI86_05885	MFS transporter	399	GI:746271981|GI:733385006|EMBL-CDS:KHK59956.1|REFSEQ:WP_039319783.1	PF07690 MFS_1	IPR011701 MFS|IPR020846 MFS_dom|IPR036259 MFS_trans_sf	3	no	no	no	no	no
A0A0B1YSR6	A0A0B1YSR6|J7JFH3	2	Burkholderia sp. A9.|Burkholderia cepacia GG4.	Bacteria	Proteobacteria	Burkholderiales	Burkholderiaceae	Burkholderia	1365108|1009846	1365108	PI86_06025|GEM_4755	MFS transporter |Permease of the Major Facilitator Superfamily (MFS) family	394	GI:504712805|GI:733385028|EMBL-CDS:KHK59978.1|REFSEQ:WP_014899907.1|GI:402250691|EMBL-CDS:AFQ51144.1	PF07690 MFS_1	IPR011701 MFS|IPR020846 MFS_dom|IPR036259 MFS_trans_sf	3	no	no	no	no	no
A4JTI7	A4JTI7	1	Burkholderia vietnamiensis (strain G4 / LMG 22486)	Bacteria	Proteobacteria	Burkholderiales	Burkholderiaceae	Burkholderia	269482	269482	Bcep1808_6701	Major facilitator superfamily MFS_1	409	GI:134132880|EMBL-CDS:ABO59590.1	PF07690 MFS_1	IPR011701 MFS|IPR020846 MFS_dom|IPR036259 MFS_trans_sf	3	no	no	no	no	no
A0A158KIS7	A0A158KIS7	1	Caballeronia arvi.	Bacteria	Proteobacteria	Burkholderiales	Burkholderiaceae	Caballeronia	1777135	1777135	AWB74_05843	Major facilitator transporter	346	EMBL-CDS:SAL81042.1	PF07690 MFS_1	IPR011701 MFS|IPR020846 MFS_dom|IPR036259 MFS_trans_sf	3	no	no	no	no	no
A0A158E7V7	A0A158E7V7	1	Caballeronia calidae.	Bacteria	Proteobacteria	Burkholderiales	Burkholderiaceae	Caballeronia	1777139	1777139	AWB78_06472	Major facilitator transporter	395	GI:1011788294|EMBL-CDS:SAL02952.1|REFSEQ:WP_062610585.1	PF07690 MFS_1	IPR011701 MFS|IPR020846 MFS_dom|IPR036259 MFS_trans_sf	3	no	no	no	no	no
A0A158DBE4	A0A158DBE4	1	Caballeronia hypogeia.	Bacteria	Proteobacteria	Burkholderiales	Burkholderiaceae	Caballeronia	1777140	1777140	AWB79_06760	Major facilitator transporter	406	GI:1000924861|EMBL-CDS:SAK92004.1|REFSEQ:WP_061171771.1	PF07690 MFS_1	IPR011701 MFS|IPR020846 MFS_dom|IPR036259 MFS_trans_sf	3	no	no	no	no	no
A0A0J1KB92	A0A0J1KB92|A0A243UCK0	2	Citrobacter sp. MGH100.|Citrobacter freundii.	Bacteria	Proteobacteria	Enterobacterales	Enterobacteriaceae	Citrobacter	1686377|546	1686377	SK32_01283|AZ013_003705	Uncharacterized protein |Major facilitator family transporter	401	GI:851901392|GI:838563303|EMBL-CDS:KLV47861.1|REFSEQ:WP_048211793.1|GI:1195036521|EMBL-CDS:OUE78666.1	PF07690 MFS_1	IPR011701 MFS|IPR020846 MFS_dom|IPR036259 MFS_trans_sf	3	no	no	no	no	no
K7ZZM6	K7ZZM6	1	Cronobacter condimenti 1330.	Bacteria	Proteobacteria	Enterobacterales	Enterobacteriaceae	Cronobacter	1073999	1073999	BN137_1556	Putative membrane protein	401	GI:494944437|GI:924328854|EMBL-CDS:CCJ72191.1|REFSEQ:WP_007670465.1	PF07690 MFS_1	IPR011701 MFS|IPR020846 MFS_dom|IPR036259 MFS_trans_sf	3	no	no	no	no	no
K8AQ94	K8AQ94	1	Cronobacter dublinensis 1210.	Bacteria	Proteobacteria	Enterobacterales	Enterobacteriaceae	Cronobacter	1208656	1208656	BN134_3204	Putative membrane protein	422	EMBL-CDS:CCJ82443.1	PF07690 MFS_1	IPR011701 MFS|IPR020846 MFS_dom|IPR036259 MFS_trans_sf	3	no	no	no	no	no
A0A0K2P8Z2	A0A0K2P8Z2|K8ACH0	2	Cronobacter dublinensis subsp. dublinensis LMG 23823.|Cronobacter muytjensii 530.	Bacteria	Proteobacteria	Enterobacterales	Enterobacteriaceae	Cronobacter	1159554|1208586	1159554	AFK67_21145|BN135_3195	MFS transporter |Putative membrane protein	401	GI:696394559|GI:924333002|EMBL-CDS:ALB69022.1|REFSEQ:WP_032967475.1|EMBL-CDS:CCJ78131.1	PF07690 MFS_1	IPR011701 MFS|IPR020846 MFS_dom|IPR036259 MFS_trans_sf	3	no	no	no	no	no
K8CJE2	K8CJE2	1	Cronobacter malonaticus 507.	Bacteria	Proteobacteria	Enterobacterales	Enterobacteriaceae	Cronobacter	1208662	1208662	BN130_3448	Putative membrane protein	312	GI:495073879|EMBL-CDS:CCK00662.1|REFSEQ:WP_007798704.1	PF07690 MFS_1	IPR011701 MFS|IPR020846 MFS_dom|IPR036259 MFS_trans_sf	3	no	no	no	no	no
A0A0F6YDS9	A0A0F6YDS9|A0A222ZDC1|A7MRK1	3	Cronobacter sakazakii |Cronobacter sakazakii (strain ATCC BAA-894)	Bacteria	Proteobacteria	Enterobacterales	Enterobacteriaceae	Cronobacter	28141|290339	28141	CSK29544_1p0011|mfs|ESA_pESA3p05432	GCN5-related N-acetyltransferase |MFS-1 transporter |Uncharacterized protein	402	GI:816219452|GI:495162842|EMBL-CDS:AKE97331.1|REFSEQ:WP_007887641.1|GI:1227854714|GI:500804378|EMBL-CDS:ASR82160.1|REFSEQ:WP_011998925.1|GI:156534805|EMBL-CDS:ABU79629.1	PF07690 MFS_1	IPR011701 MFS|IPR020846 MFS_dom|IPR036259 MFS_trans_sf	3	no	no	no	no	no
K8CX00	K8CX00	1	Cronobacter sakazakii 696.	Bacteria	Proteobacteria	Enterobacterales	Enterobacteriaceae	Cronobacter	1208664	1208664	BN128_3819	Putative membrane protein	258	EMBL-CDS:CCK09669.1	PF07690 MFS_1	IPR011701 MFS|IPR020846 MFS_dom|IPR036259 MFS_trans_sf	3	no	no	no	no	no
K8CIT6	K8CIT6	1	Cronobacter sakazakii 701.	Bacteria	Proteobacteria	Enterobacterales	Enterobacteriaceae	Cronobacter	1208663	1208663	BN129_3944	Putative membrane protein	219	EMBL-CDS:CCK05129.1	PF07690 MFS_1	IPR011701 MFS|IPR020846 MFS_dom|IPR036259 MFS_trans_sf	3	no	no	no	no	no
C9Y599	C9Y599	1	Cronobacter turicensis (strain DSM 18703 / LMG 23827 / z3032)	Bacteria	Proteobacteria	Enterobacterales	Enterobacteriaceae	Cronobacter	693216	693216	Ctu_1p00070	Uncharacterized protein	395	GI:260219190|EMBL-CDS:CBA34544.1	PF07690 MFS_1	IPR011701 MFS|IPR020846 MFS_dom|IPR036259 MFS_trans_sf	3	no	no	no	no	no
K8BSH7	K8BSH7	1	Cronobacter turicensis 564.	Bacteria	Proteobacteria	Enterobacterales	Enterobacteriaceae	Cronobacter	1208590	1208590	BN132_3225	Putative membrane protein	319	GI:495042541|EMBL-CDS:CCJ91297.1|REFSEQ:WP_007767389.1	PF07690 MFS_1	IPR011701 MFS|IPR020846 MFS_dom|IPR036259 MFS_trans_sf	3	no	no	no	no	no
A0A0K2N8R5	A0A0K2N8R5|A0A0U4HSC2|V5U6U4	3	Cronobacter universalis NCTC 9529.|Cronobacter malonaticus LMG 23826.|Cronobacter malonaticus.	Bacteria	Proteobacteria	Enterobacterales	Enterobacteriaceae	Cronobacter	1074000|1159491|413503	1074000	AFK65_20105|AFK66_020110|P262_p1035	MFS transporter |Uncharacterized protein	401	GI:742379668|GI:924312272|EMBL-CDS:ALB57010.1|REFSEQ:WP_038858855.1|GI:565650200|GI:973757762|EMBL-CDS:ALX80671.1|REFSEQ:WP_023897630.1|GI:564120363|EMBL-CDS:AHB72529.1	PF07690 MFS_1	IPR011701 MFS|IPR020846 MFS_dom|IPR036259 MFS_trans_sf	3	no	no	no	no	no
A0A1L9BAR1	A0A1L9BAR1	1	Cystobacter ferrugineus.	Bacteria	Proteobacteria	Myxococcales	Archangiaceae	Cystobacter	83449	83449	BON30_17715	MFS transporter	415	GI:1110670967|GI:1109188421|EMBL-CDS:OJH39350.1|REFSEQ:WP_071899522.1	PF07690 MFS_1	IPR011701 MFS|IPR020846 MFS_dom|IPR036259 MFS_trans_sf	3	no	no	no	no	no
A0A089UWR3	A0A089UWR3|A0A0A3ZG47	2	Dickeya solani.|Dickeya chrysanthemi	Bacteria	Proteobacteria	Enterobacterales	Pectobacteriaceae	Dickeya	1089444|556	1089444	LH89_01520|NM75_11675	MFS transporter	397	GI:740873448|GI:690285328|EMBL-CDS:AIR67946.1|REFSEQ:WP_038658696.1|GI:712824759|EMBL-CDS:KGT98022.1	PF07690 MFS_1	IPR011701 MFS|IPR020846 MFS_dom|IPR036259 MFS_trans_sf	3	no	no	no	no	no
A0A0A8FEK6	A0A0A8FEK6|D2BTN0	2	Dickeya zeae EC1.|Dickeya zeae (strain Ech586)	Bacteria	Proteobacteria	Enterobacterales	Pectobacteriaceae	Dickeya	1427366|590409	1427366	W909_14505|Dd586_3026	MFS transporter |Major facilitator superfamily MFS_1	396	GI:744786962|GI:515510056|EMBL-CDS:AJC67219.1|REFSEQ:WP_016943310.1|GI:502649375|GI:270345096|EMBL-CDS:ACZ77861.1|REFSEQ:WP_012885670.1	PF07690 MFS_1	IPR011701 MFS|IPR020846 MFS_dom|IPR036259 MFS_trans_sf	3	no	no	no	no	no
C5BB64	C5BB64	1	Edwardsiella ictaluri (strain 93-146)	Bacteria	Proteobacteria	Enterobacterales	Hafniaceae	Edwardsiella	634503	634503	NT01EI_3781	Transporter| major facilitator family	400	GI:506353221|GI:238871195|EMBL-CDS:ACR70906.1|REFSEQ:WP_015872940.1	PF07690 MFS_1	IPR011701 MFS|IPR020846 MFS_dom|IPR036259 MFS_trans_sf	3	no	no	no	no	no
Q6J180	Q6J180	1	Edwardsiella ictaluri.	Bacteria	Proteobacteria	Enterobacterales	Hafniaceae	Edwardsiella	67780	67780	None	Putative drug transport transmembrane protein	194	GI:48429277|EMBL-CDS:AAT42439.1	PF07690 MFS_1	IPR011701 MFS|IPR020846 MFS_dom|IPR036259 MFS_trans_sf	3	no	no	no	no	no
A0A034T4U1	A0A034T4U1|A0A076LMY7	2	Edwardsiella piscicida.|Edwardsiella anguillarum ET080813.	Bacteria	Proteobacteria	Enterobacterales	Hafniaceae	Edwardsiella	1263550|667120	1263550	MA13_contig00006|ETEE_1638	Transporter| major facilitator family	400	GI:735671415|EMBL-CDS:GAJ67524.1|REFSEQ:WP_034164033.1|GI:672362890|EMBL-CDS:AIJ08087.1	PF07690 MFS_1	IPR011701 MFS|IPR020846 MFS_dom|IPR036259 MFS_trans_sf	3	no	no	no	no	no
A0A0H3DYX5	A0A0H3DYX5|A0A1D7VCX2|D0ZGR7	3	Edwardsiella tarda (strain FL6-60)|Edwardsiella piscicida.|Edwardsiella tarda (strain EIB202)	Bacteria	Proteobacteria	Enterobacterales	Hafniaceae	Edwardsiella	718251|1263550|498217	718251	ETAF_3088|A9797_16840|ETAE_3407	Putative membrane protein |MFS transporter |Uncharacterized protein	400	GI:502613246|GI:304560527|EMBL-CDS:ADM43191.1|REFSEQ:WP_012850204.1|GI:1068491618|GI:1066946755|EMBL-CDS:AOP44564.1|REFSEQ:WP_069579524.1|GI:267986409|EMBL-CDS:ACY86238.1	PF07690 MFS_1	IPR011701 MFS|IPR020846 MFS_dom|IPR036259 MFS_trans_sf	3	no	no	no	no	no
A0A0A3YJW7	A0A0A3YJW7	1	Enterobacter cancerogenus.	Bacteria	Proteobacteria	Enterobacterales	Enterobacteriaceae	Enterobacter	69218	69218	NH00_23945	MFS transporter	401	GI:736828828|GI:712781988|EMBL-CDS:KGT86935.1|REFSEQ:WP_034830321.1	PF07690 MFS_1	IPR011701 MFS|IPR020846 MFS_dom|IPR036259 MFS_trans_sf	3	no	no	no	no	no
A0A1E9YLM9	A0A1E9YLM9|A0A181Y828	2	Enterobacter sp. HMSC055A11.|Klebsiella oxytoca.	Bacteria	Proteobacteria	Enterobacterales	Enterobacteriaceae	Enterobacter|Klebsiella	1715020|571	1715020	HMPREF2540_10905|SAMEA2273575_04301	MFS transporter |Major facilitator superfamily protein	397	GI:556478371|GI:1080586243|EMBL-CDS:OFN63536.1|REFSEQ:WP_023329958.1|GI:515712917|EMBL-CDS:SBM38623.1|REFSEQ:WP_017145517.1	PF07690 MFS_1	IPR011701 MFS|IPR020846 MFS_dom|IPR036259 MFS_trans_sf	3	no	no	no	no	no
A0A1K2DGP1	A0A1K2DGP1|A0A1V0LKH6|A0A1T5GJY8	3	Enterobacter sp. NFIX03.|Kosakonia radicincitans DSM 16656.|Kosakonia oryzae.	Bacteria	Proteobacteria	Enterobacterales	Enterobacteriaceae	Enterobacter|Kosakonia	1566257|1177180|497725	1566257	SAMN03159436_04327|Y71_25320|SAMN05216168_0973	Predicted arabinose efflux permease| MFS family |MFS transporter	402	GI:737921612|EMBL-CDS:SFY22283.1|REFSEQ:WP_035886914.1|GI:1172652512|EMBL-CDS:ARD63061.1|GI:1110693936|EMBL-CDS:SKC08681.1|REFSEQ:WP_071920047.1	PF07690 MFS_1	IPR011701 MFS|IPR020846 MFS_dom|IPR036259 MFS_trans_sf	3	no	no	no	no	no
A0A1U6GXR1	A0A1U6GXR1	1	Enterobacter sp. NFR05.	Bacteria	Proteobacteria	Enterobacterales	Enterobacteriaceae	Enterobacter	1566259	1566259	SAMN03159434_101228	Predicted arabinose efflux permease| MFS family	398	GI:1096259268|EMBL-CDS:SLJ88278.1|REFSEQ:WP_071196177.1	PF07690 MFS_1	IPR011701 MFS|IPR020846 MFS_dom|IPR036259 MFS_trans_sf	3	no	no	no	no	no
A0A090V036	A0A090V036	1	Escherichia vulneris NBRC 102420.	Bacteria	Proteobacteria	Enterobacterales	Enterobacteriaceae	Escherichia	1115515	1115515	EV102420_09_02030	Uncharacterized protein	395	GI:755038532|EMBL-CDS:GAL58171.1|REFSEQ:WP_042391085.1	PF07690 MFS_1	IPR011701 MFS|IPR020846 MFS_dom|IPR036259 MFS_trans_sf	3	no	no	no	no	no
A0A0A0CZC4	A0A0A0CZC4	1	Inquilinus limosus MP06.	Bacteria	Proteobacteria	Rhodospirillales	Rhodospirillaceae	Inquilinus	1398085	1398085	P409_29005	MFS transporter	412	GI:736846137|GI:699011068|EMBL-CDS:KGM31129.1|REFSEQ:WP_034846617.1	PF07690 MFS_1	IPR011701 MFS|IPR020846 MFS_dom|IPR036259 MFS_trans_sf	3	no	no	no	no	no
A0A211ZGC9	A0A211ZGC9	1	Inquilinus limosus.	Bacteria	Proteobacteria	Rhodospirillales	Rhodospirillaceae	Inquilinus	171674	171674	BWR60_25375	MFS transporter	416	GI:1207216679|EMBL-CDS:OWJ64300.1	None	None	3	no	no	no	no	no
A0A0D1KPC6	A0A0D1KPC6|H5V2H0	2	Klebsiella aerogenes |Atlantibacter hermannii NBRC 105704.	Bacteria	Proteobacteria	Enterobacterales	Enterobacteriaceae	Klebsiella|Atlantibacter	548|1115512	548	SR38_00455|EH105704_05_01840	MFS transporter |Putative major facilitator superfamily transporter	398	GI:758511232|GI:760374352|EMBL-CDS:KIU35708.1|REFSEQ:WP_043864718.1|GI:488366376|EMBL-CDS:GAB52178.1|REFSEQ:WP_002435761.1	PF07690 MFS_1	IPR011701 MFS|IPR020846 MFS_dom|IPR036259 MFS_trans_sf	3	no	no	no	no	no
A0A0H3H0B9	A0A0H3H0B9|J4XAB6|A0A068HGW8|A0A0E0X1M9|A0A0G3S4Z6|A0A0J2HM56|A0A1D8JY42|A0A1F2HX55|A0A181XGF3	9	Klebsiella oxytoca (strain ATCC 8724 / DSM 4798 / JCM 20051 / NBRC3318 / NRRL B-199 / KCTC 1686)|Klebsiella sp. OBRC7.|Klebsiella oxytoca KONIH1.|Klebsiella michiganensis E718.|Klebsiella oxytoca.|Klebsiella michiganensis.|Klebsiella sp. LTGPAF-6F.|Proteus sp. HMSC10D02.	Bacteria	Proteobacteria	Enterobacterales	Enterobacteriaceae|Morganellaceae	Klebsiella|Proteus	1006551|936565|1333852|1191061|571|1134687|1905288|1581079	1006551	KOX_00325|HMPREF1144_3707|KONIH1_22620|A225_4507|AB185_13655|AGG97_28135|BJF97_22485|HMPREF3111_02795|SAMEA2273639_01532	Major facilitator superfamily protein |Transporter| major facilitator family protein |MFS transporter |Putative membrane protein	397	GI:365906359|GI:503992487|EMBL-CDS:AEX01812.1|REFSEQ:WP_014226481.1|GI:402283863|GI:490991677|EMBL-CDS:EJU32371.1|REFSEQ:WP_004853410.1|GI:660571858|GI:504652173|EMBL-CDS:AID91778.1|REFSEQ:WP_014839275.1|GI:394347655|EMBL-CDS:AFN33776.1|GI:1114576591|GI:1168965247|GI:828961216|EMBL-CDS:AKL34885.1|GI:1130695400|GI:662711534|GI:1215231693|GI:1235326143|GI:1241292428|GI:1069030400|GI:1190265231|GI:1…	PF07690 MFS_1	IPR011701 MFS|IPR020846 MFS_dom|IPR036259 MFS_trans_sf	3	no	no	no	no	no
A0A285AX69	A0A285AX69|A0A181XAS4|H3N1G8	3	Klebsiella oxytoca.|Klebsiella michiganensis.	Bacteria	Proteobacteria	Enterobacterales	Enterobacteriaceae	Klebsiella	571|1134687	571	KOSB73_20059|SAMEA2273697_01725|HMPREF9694_02011	Major facilitator superfamily protein |Uncharacterized protein	397	EMBL-CDS:SNU33274.1|GI:1033101832|EMBL-CDS:SBL54711.1|REFSEQ:WP_064410907.1|GI:490225543|EMBL-CDS:EHT11905.1|REFSEQ:WP_004123896.1	None|PF07690 MFS_1	None|IPR011701 MFS|IPR020846 MFS_dom|IPR036259 MFS_trans_sf	3	no	no	no	no	no
W9BGW7	W9BGW7	1	Klebsiella pneumoniae.	Bacteria	Proteobacteria	Enterobacterales	Enterobacteriaceae	Klebsiella	573	573	BN49_3152	Uncharacterized protein	335	GI:597515811|EMBL-CDS:CDO14904.1	PF07690 MFS_1	IPR011701 MFS|IPR036259 MFS_trans_sf	3	no	no	no	no	no
A0A210VCB8	A0A210VCB8	1	Klebsiella pneumoniae.	Bacteria	Proteobacteria	Enterobacterales	Enterobacteriaceae	Klebsiella	573	573	B4U21_15740	MFS transporter	237	GI:1206476681|EMBL-CDS:OWG07584.1	PF07690 MFS_1	IPR011701 MFS|IPR020846 MFS_dom|IPR036259 MFS_trans_sf	3	no	no	no	no	no
A0A207KFK6	A0A207KFK6	1	Klebsiella quasipneumoniae subsp. quasipneumoniae.	Bacteria	Proteobacteria	Enterobacterales	Enterobacteriaceae	Klebsiella	1667327	1667327	BME05_10455	MFS transporter	390	GI:1203972771|EMBL-CDS:OVV01503.1	PF07690 MFS_1	IPR011701 MFS|IPR020846 MFS_dom|IPR036259 MFS_trans_sf	3	no	no	no	no	no
A0A060V897	A0A060V897|A0A181DPT9|A0A1C3Q9P5|A0A1S8YBA4|A0A1W1LA16|A0A222UQN4|A0A232GK96|A0A246B1C0|A0A236YGP2|A0A235XZK5|A0A1C1F611|A0A1H5SJC6|A0A1I5LSI8|A0A1W1JZ57|A0A235PI86|A0A237PZF9	16	Klebsiella quasipneumoniae subsp. quasipneumoniae.|Klebsiella quasipneumoniae subsp. similipneumoniae.|Klebsiella pneumoniae.|Klebsiella quasipneumoniae.|Klebsiella sp. NFIX14.|Klebsiella sp. NFIX38.|Klebsiella pneumoniae subsp. pneumoniae.	Bacteria	Proteobacteria	Enterobacterales	Enterobacteriaceae	Klebsiella	1667327|1463164|573|1463165|1566179|1566158|72407	1667327	KQQSB11_290096|A9P88_18425|SAMEA3531848_04473|BU230_31405|SAMEA4362626_02364|AWV58_09550|BME54_21645|CAK92_02445|CI663_18125|CI612_24155|A6D87_02575|SAMN03159388_00483|SAMN03159330_0900|SAMEA4362596_00484|CI627_17650|CBL83_18595	Major facilitator superfamily MFS_1 |MFS transporter |Major facilitator family transporter |Predicted arabinose efflux permease| MFS family	392	GI:1203560241|GI:764953404|EMBL-CDS:CDQ14831.1|REFSEQ:WP_044523659.1|GI:694080763|GI:1230441465|GI:1230671873|GI:1050665150|GI:1230419673|EMBL-CDS:OCV50854.1|EMBL-CDS:OYJ92483.1|EMBL-CDS:OYK13402.1|EMBL-CDS:OYM33696.1|REFSEQ:WP_032425936.1|GI:839759683|GI:749631673|EMBL-CDS:SBY49044.1|GI:1150022054|EMBL-CDS:OON36421.1|GI:1051410368|EMBL-CDS:SLV89622.1|EMBL-CDS:SLW23993.1|EMBL-CDS:SMA21338.1|EMBL-…	PF07690 MFS_1|None	IPR011701 MFS|IPR020846 MFS_dom|IPR036259 MFS_trans_sf|None	3	no	no	no	no	no
A0A0B7G4X0	A0A0B7G4X0|B5XWF6|A0A0J4XAH7|A0A1F2M2J3|A0A1S0WH55|A0A235C941|A0A236KQ84|A0A237RA42|A6TA55|V0ATG0|A0A237VVY1|A0A210WH28|A0A236CK84|A0A169ZHZ2	14	Klebsiella variicola.|Klebsiella pneumoniae (strain 342)|Klebsiella pneumoniae.|Klebsiella sp. HMSC16C06.|Klebsiella pneumoniae subsp. pneumoniae.|Klebsiella pneumoniae subsp. pneumoniae (strain ATCC 700721 / MGH78578)|Klebsiella pneumoniae 909957.|Klebsiella pneumoniae BIDMC 35.	Bacteria	Proteobacteria	Enterobacterales	Enterobacteriaceae	Klebsiella	244366|507522|573|1581110|72407|272620|1269006|1328424	244366	KVR801_150019|KPK_2286|SM87_04672|HMPREF3142_13330|B1727_17865|A8A09_14715|CI648_12960|CI755_15870|KPN_02048|HMPREF1619_02769|CI740_27190|L472_001963|CEB43_26760|SAMEA3531778_00821	Transporter| major facilitator family |Major facilitator superfamily transporter |MFS transporter |Uncharacterized protein | major facilitator family protein |Major facilitator family transporter	392	GI:762039236|EMBL-CDS:CEL84694.1|REFSEQ:WP_043875162.1|GI:206567482|GI:501535427|EMBL-CDS:ACI09258.1|REFSEQ:WP_012541472.1|GI:556341015|GI:839756388|EMBL-CDS:KMI29370.1|REFSEQ:WP_023297774.1|GI:1081404877|EMBL-CDS:OFV40914.1|GI:1118905250|GI:1226674892|GI:1203889709|GI:1227575384|GI:490279842|GI:1204293853|GI:1195253965|GI:1036433441|GI:1204203174|GI:1203928808|GI:1195349204|GI:1203868619|GI:1188…	PF07690 MFS_1	IPR011701 MFS|IPR020846 MFS_dom|IPR036259 MFS_trans_sf	3	no	no	no	no	no
A0A085I128	A0A085I128	1	Kluyvera ascorbata ATCC 33433.	Bacteria	Proteobacteria	Enterobacterales	Enterobacteriaceae	Kluyvera	1006000	1006000	GKAS_02612	Putative membrane protein	401	GI:668990115|GI:737929758|EMBL-CDS:KFD01924.1|REFSEQ:WP_035894723.1	PF07690 MFS_1	IPR011701 MFS|IPR020846 MFS_dom|IPR036259 MFS_trans_sf	3	no	no	no	no	no
A0A1X0X5A6	A0A1X0X5A6|A0A0K2NZR8|K8AH57|A0A0H0CQ37|A0A144SI27|A0A246P5C1|A0A1D3AEX7	7	Kluyvera intermedia |Cronobacter dublinensis subsp. dublinensis LMG 23823.|Cronobacter dublinensis 1210.|Enterobacter kobei.|Enterobacter cloacae.|Enterobacter cloacae subsp. cloacae.	Bacteria	Proteobacteria	Enterobacterales	Enterobacteriaceae	Kluyvera|Cronobacter|Enterobacter	61648|1159554|1208656|208224|550|336306	61648	B2M27_22650|AFK67_05615|BN134_740|SAMEA3181516_01235|SAMEA2273332_01005|CEQ52_17925|AN674_0219110	MFS transporter |Putative membrane protein |Major facilitator superfamily protein	401	GI:1179882691|EMBL-CDS:ORJ48069.1|GI:924329960|GI:494986976|EMBL-CDS:ALB65981.1|REFSEQ:WP_007712998.1|EMBL-CDS:CCJ80031.1|GI:556489143|GI:829205976|GI:1069050825|GI:771059734|GI:829430313|GI:822858846|GI:1022027338|EMBL-CDS:SAZ12161.1|REFSEQ:WP_023336873.1|GI:950119106|GI:723223175|EMBL-CDS:CZW16542.1|GI:1210386117|EMBL-CDS:OWS94138.1|GI:915614581|GI:1069033210|EMBL-CDS:OEG97852.1|REFSEQ:WP_05086…	PF07690 MFS_1	IPR011701 MFS|IPR020846 MFS_dom|IPR036259 MFS_trans_sf	3	no	no	no	no	no
A0A1I7C059	A0A1I7C059	1	Kosakonia arachidis.	Bacteria	Proteobacteria	Enterobacterales	Enterobacteriaceae	Kosakonia	551989	551989	SAMN05192562_10389	Predicted arabinose efflux permease| MFS family	397	EMBL-CDS:SFT92837.1	None	None	3	no	no	no	no	no
A0A1C3ZRN7	A0A1C3ZRN7|A0A140IG69	2	Kosakonia oryzendophytica.|Enterobacter sp. FY-07.	Bacteria	Proteobacteria	Enterobacterales	Enterobacteriaceae	Kosakonia|Enterobacter	1005665|1692238	1005665	GA0061071_102106|AKI40_4600	Predicted arabinose efflux permease| MFS family |Major facilitator family transporter	397	EMBL-CDS:SCB85054.1|GI:1003372185|GI:1004043446|EMBL-CDS:AMO50975.1|REFSEQ:WP_061498673.1	PF07690 MFS_1	IPR011701 MFS|IPR020846 MFS_dom|IPR036259 MFS_trans_sf	3	no	no	no	no	no
A0A1C4EV08	A0A1C4EV08	1	Kosakonia oryziphila.	Bacteria	Proteobacteria	Enterobacterales	Enterobacteriaceae	Kosakonia	1005667	1005667	GA0061070_102726	Predicted arabinose efflux permease| MFS family	402	EMBL-CDS:SCC47479.1	PF07690 MFS_1	IPR011701 MFS|IPR020846 MFS_dom|IPR036259 MFS_trans_sf	3	no	no	no	no	no
A0A1V2Z0T8	A0A1V2Z0T8	1	Leclercia adecarboxylata.	Bacteria	Proteobacteria	Enterobacterales	Enterobacteriaceae	Leclercia	83655	83655	BZY71_14525	MFS transporter	398	GI:1147448141|GI:1145314140|EMBL-CDS:OOB86418.1|REFSEQ:WP_077227287.1	PF07690 MFS_1	IPR011701 MFS|IPR020846 MFS_dom|IPR036259 MFS_trans_sf	3	no	no	no	no	no
M7XQQ0	M7XQQ0	1	Methylobacterium mesophilicum SR1.6/6.	Bacteria	Proteobacteria	Rhizobiales	Methylobacteriaceae	Methylobacterium	908290	908290	MmSR116_4952	Major facilitator transporter	405	GI:498372555|GI:473433000|EMBL-CDS:EMS39903.1|REFSEQ:WP_010686711.1	PF07690 MFS_1	IPR011701 MFS|IPR020846 MFS_dom|IPR036259 MFS_trans_sf	3	no	no	no	no	no
A0A179S2X5	A0A179S2X5	1	Methylobacterium platani.	Bacteria	Proteobacteria	Rhizobiales	Methylobacteriaceae	Methylobacterium	427683	427683	A5481_23665	MFS transporter	406	GI:1033311397|GI:860482671|EMBL-CDS:OAS20101.1|REFSEQ:WP_048437675.1	PF07690 MFS_1	IPR011701 MFS|IPR020846 MFS_dom|IPR036259 MFS_trans_sf	3	no	no	no	no	no
A0A1I7L0Y7	A0A1I7L0Y7	1	Methylobacterium sp. 174MFSha1.1.	Bacteria	Proteobacteria	Rhizobiales	Methylobacteriaceae	Methylobacterium	1502749	1502749	SAMN02799631_03961	Predicted arabinose efflux permease| MFS family	417	EMBL-CDS:SFV03325.1	None	None	3	no	no	no	no	no
A0A1H5TRW7	A0A1H5TRW7|A0A1I6T6N6	2	Methylobacterium sp. 190mf.|Methylobacterium sp. yr668.	Bacteria	Proteobacteria	Rhizobiales	Methylobacteriaceae	Methylobacterium	1761798|1761801	1761798	SAMN04488144_103119|SAMN04487845_108147	Predicted arabinose efflux permease| MFS family	405	EMBL-CDS:SEF64968.1|EMBL-CDS:SFS84911.1	PF07690 MFS_1|None	IPR011701 MFS|IPR020846 MFS_dom|IPR036259 MFS_trans_sf|None	3	no	no	no	no	no
A0A0E9K6L7	A0A0E9K6L7|A0A154NLJ0|A0A227JWA2|B1M341|A0A0N0B6K3	5	Methylobacterium sp. ME121.|Methylobacterium radiotolerans.|Methylobacterium radiotolerans (strain ATCC 27329 / DSM 1819 / JCM2831)|Asanoa ferruginea.	Bacteria	Proteobacteria|Actinobacteria	Rhizobiales|Micromonosporales	Methylobacteriaceae|Micromonosporaceae	Methylobacterium|Asanoa	1604132|31998|426355|53367	1604132	ME121_2428|AU375_03073|CCS92_23080|Mrad2831_2773|ADL14_24570	Major facilitator transporter |Multidrug resistance protein MdtL |MFS transporter |Major facilitator superfamily MFS_1	409	GI:981048252|EMBL-CDS:GAN48411.1|GI:501276708|GI:968347375|GI:1016153275|GI:968306156|EMBL-CDS:KZC00535.1|GI:1216882313|EMBL-CDS:OXE39596.1|GI:170655702|EMBL-CDS:ACB24757.1|REFSEQ:WP_012319726.1|GI:926285005|GI:925633635|EMBL-CDS:KOX55552.1|REFSEQ:WP_053622144.1	PF07690 MFS_1	IPR011701 MFS|IPR020846 MFS_dom|IPR036259 MFS_trans_sf	3	no	no	no	no	no
A0A0J6S2V6	A0A0J6S2V6	1	Methylobacterium tarhaniae.	Bacteria	Proteobacteria	Rhizobiales	Methylobacteriaceae	Methylobacterium	1187852	1187852	VQ03_30205	MFS transporter	403	GI:857492458|GI:860528538|EMBL-CDS:KMO27927.1|REFSEQ:WP_048454617.1	PF07690 MFS_1	IPR011701 MFS|IPR020846 MFS_dom|IPR036259 MFS_trans_sf	3	no	no	no	no	no
A0A1M3CHA2	A0A1M3CHA2	1	Nitrobacter sp. 62-23.	Bacteria	Proteobacteria	Rhizobiales	Bradyrhizobiaceae	Nitrobacter	1895798	1895798	BGO16_02320	MFS transporter	408	GI:1113236199|EMBL-CDS:OJV02398.1	PF07690 MFS_1	IPR011701 MFS|IPR020846 MFS_dom|IPR036259 MFS_trans_sf	3	no	no	no	no	no
T0J336	T0J336	1	Novosphingobium lindaniclasticum LE124.	Bacteria	Proteobacteria	Sphingomonadales	Sphingomonadaceae	Novosphingobium	1096930	1096930	L284_09515	Uncharacterized protein	398	GI:544817448|GI:530274056|EMBL-CDS:EQB16344.1|REFSEQ:WP_021233789.1	PF07690 MFS_1	IPR011701 MFS|IPR020846 MFS_dom|IPR036259 MFS_trans_sf	3	no	no	no	no	no
A0A0G3IEC1	A0A0G3IEC1	1	Pandoraea oxalativorans.	Bacteria	Proteobacteria	Burkholderiales	Burkholderiaceae	Pandoraea	573737	573737	MB84_29490	MFS transporter	396	GI:918993842|GI:828156929|EMBL-CDS:AKK24898.1|REFSEQ:WP_052654589.1	PF07690 MFS_1	IPR011701 MFS|IPR020846 MFS_dom|IPR036259 MFS_trans_sf	3	no	no	no	no	no
A0A168JH37	A0A168JH37|V5UHI3|V5PUA9	3	Pandoraea pnomenusa.|Pandoraea pnomenusa 3kgm.	Bacteria	Proteobacteria	Burkholderiales	Burkholderiaceae	Pandoraea	93220|1416914	93220	A6P55_17990|X636_17165|U875_17255	MFS transporter	398	GI:1025895798|GI:1025021554|EMBL-CDS:ANC45784.1|REFSEQ:WP_063599067.1|GI:698967631|GI:564129487|GI:564967955|EMBL-CDS:AHB76990.1|REFSEQ:WP_023873505.1|GI:559154318|GI:560180463|EMBL-CDS:AHB06892.1|REFSEQ:WP_023597061.1	PF07690 MFS_1	IPR011701 MFS|IPR020846 MFS_dom|IPR036259 MFS_trans_sf	3	no	no	no	no	no
A0A0A8BYA8	A0A0A8BYA8	1	Pandoraea pulmonicola.	Bacteria	Proteobacteria	Burkholderiales	Burkholderiaceae	Pandoraea	93221	93221	RO07_19975	MFS transporter	414	GI:743680064|GI:746366487|EMBL-CDS:AJC22198.1|REFSEQ:WP_039410879.1	PF07690 MFS_1	IPR011701 MFS|IPR020846 MFS_dom|IPR036259 MFS_trans_sf	3	no	no	no	no	no
A0A1E3LGN0	A0A1E3LGN0	1	Pandoraea sp. ISTKB.	Bacteria	Proteobacteria	Burkholderiales	Burkholderiaceae	Pandoraea	1586708	1586708	A9762_04535	MFS transporter	403	GI:1062827007|GI:1062543419|EMBL-CDS:ODP32947.1|REFSEQ:WP_069342907.1	PF07690 MFS_1	IPR011701 MFS|IPR020846 MFS_dom|IPR036259 MFS_trans_sf	3	no	no	no	no	no
A0A0G3F007	A0A0G3F007	1	Pandoraea thiooxydans.	Bacteria	Proteobacteria	Burkholderiales	Burkholderiaceae	Pandoraea	445709	445709	ABW99_04325	MFS transporter	416	GI:827100566|GI:827456263|EMBL-CDS:AKJ70361.1|REFSEQ:WP_047216321.1	PF07690 MFS_1	IPR011701 MFS|IPR020846 MFS_dom|IPR036259 MFS_trans_sf	3	no	no	no	no	no
A0A1H7E6Y8	A0A1H7E6Y8|K0E0D1	2	Paraburkholderia diazotrophica.|Paraburkholderia phenoliruptrix BR3459a.	Bacteria	Proteobacteria	Burkholderiales	Burkholderiaceae	Paraburkholderia	667676|1229205	667676	SAMN05192539_103677|BUPH_05051	Predicted arabinose efflux permease| MFS family |Drug transport transmembrane protein	399	EMBL-CDS:SEK06375.1|GI:407240035|GI:504817327|EMBL-CDS:AFT90232.1|REFSEQ:WP_015004429.1	None|PF07690 MFS_1	None|IPR011701 MFS|IPR020846 MFS_dom|IPR036259 MFS_trans_sf	3	no	no	no	no	no
A0A1N7STU6	A0A1N7STU6	1	Paraburkholderia piptadeniae.	Bacteria	Proteobacteria	Burkholderiales	Burkholderiaceae	Paraburkholderia	1701573	1701573	BN2476_960037	Tetracycline resistance protein	409	EMBL-CDS:SIT50886.1	PF07690 MFS_1	IPR011701 MFS|IPR020846 MFS_dom|IPR036259 MFS_trans_sf	3	no	no	no	no	no
E5ARG7	E5ARG7	1	Paraburkholderia rhizoxinica (strain DSM 19002 / CIP 109453 / HKI 454)	Bacteria	Proteobacteria	Burkholderiales	Burkholderiaceae	Paraburkholderia	882378	882378	RBRH_01616	Tetracycline resistance protein	442	GI:312168196|EMBL-CDS:CBW75199.1	PF07690 MFS_1	IPR011701 MFS|IPR020846 MFS_dom|IPR036259 MFS_trans_sf	3	no	no	no	no	no
A0A1N7SP06	A0A1N7SP06	1	Paraburkholderia ribeironis.	Bacteria	Proteobacteria	Burkholderiales	Burkholderiaceae	Paraburkholderia	1247936	1247936	BN2475_1270001	Tetracycline resistance protein	254	EMBL-CDS:SIT49144.1	PF07690 MFS_1	IPR011701 MFS|IPR020846 MFS_dom|IPR036259 MFS_trans_sf	3	no	no	no	no	no
A0A1V3W7C3	A0A1V3W7C3	1	Pedobacter himalayensis.	Bacteria	Bacteroidetes	Sphingobacteriales	Sphingobacteriaceae	Pedobacter	246796	246796	GY25_19935	MFS transporter	398	GI:1148372759|EMBL-CDS:OOK62880.1	PF07690 MFS_1	IPR011701 MFS|IPR020846 MFS_dom|IPR036259 MFS_trans_sf	3	no	no	no	no	no
A0A1V2BQ70	A0A1V2BQ70|A0A0B5IXV5	2	Raoultella terrigena |Raoultella ornithinolytica	Bacteria	Proteobacteria	Enterobacterales	Enterobacteriaceae	Raoultella	577|54291	577	BZP36_10995|TE10_21730	MFS transporter	397	GI:1141216157|GI:1137662169|EMBL-CDS:OMP95052.1|REFSEQ:WP_076946090.1|GI:751932114|GI:751398417|EMBL-CDS:AJF74503.1|REFSEQ:WP_041146822.1	PF07690 MFS_1	IPR011701 MFS|IPR020846 MFS_dom|IPR036259 MFS_trans_sf	3	no	no	no	no	no
A0A1Q4BIH4	A0A1Q4BIH4	1	Rhizobiales bacterium 62-17.	Bacteria	Proteobacteria	Rhizobiales	NA	NA	1895810	1895810	BGP04_01345	MFS transporter	405	GI:1113543867|EMBL-CDS:OJY04101.1	PF07690 MFS_1	IPR011701 MFS|IPR020846 MFS_dom|IPR036259 MFS_trans_sf	3	no	no	no	no	no
A0A1H1JR42	A0A1H1JR42|A0A1H5HSI1|A0A1H5HER8	3	Rhizobiales bacterium GAS113.|Rhizobiales bacterium GAS188.|Rhizobiales bacterium GAS191.	Bacteria	Proteobacteria	Rhizobiales	NA	NA	1884352|1884351|1882830	1884352	SAMN05519103_04520|SAMN05519104_5734|SAMN05444161_5257	Predicted arabinose efflux permease| MFS family	400	EMBL-CDS:SDR52481.1|EMBL-CDS:SEE30784.1|EMBL-CDS:SEE25768.1	None	None	3	no	no	no	no	no
A0A1L7AMC3	A0A1L7AMC3	1	Roseomonas gilardii.	Bacteria	Proteobacteria	Rhodospirillales	Acetobacteraceae	Roseomonas	257708	257708	RGI145_21570	MFS transporter	413	GI:1129032808|GI:1131041049|EMBL-CDS:APT59892.1|REFSEQ:WP_075800603.1	PF07690 MFS_1	IPR011701 MFS|IPR020846 MFS_dom|IPR036259 MFS_trans_sf	3	no	no	no	no	no
A0A100PNZ3	A0A100PNZ3|A0A1U7FJT9|A0A1X2V523|A0A241SEW1|A0A229QLB0	5	Salmonella choleraesuis.|Salmonella enterica I.|Salmonella enterica subsp. enterica serovar Seftenburg.|Salmonella enterica subsp. salamae serovar 55:k:z39 str. 1315K.	Bacteria	Proteobacteria	Enterobacterales	Enterobacteriaceae	Salmonella	28901|59201|1974324|1243602	28901	NGUA18_01007|BFC94_24210|R583_06700|LFZ47_13460|NW10_00515	Multidrug resistance protein MdtL |MFS transporter	400	GI:967573894|GI:1060465515|GI:1060476729|GI:967900665|GI:967696009|GI:554682276|GI:1060471622|EMBL-CDS:GAR73131.1|REFSEQ:WP_023182216.1|GI:1060318798|EMBL-CDS:ODK21584.1|GI:1185081499|GI:446093468|EMBL-CDS:OSF23391.1|REFSEQ:WP_000171323.1|GI:1213494661|EMBL-CDS:ASG88494.1|GI:1220357637|EMBL-CDS:OXM35210.1	PF07690 MFS_1	IPR011701 MFS|IPR020846 MFS_dom|IPR036259 MFS_trans_sf	3	no	no	no	no	no
G5QZE1	G5QZE1	1	Salmonella enterica subsp. enterica serovar Senftenberg str. A4-543.	Bacteria	Proteobacteria	Enterobacterales	Enterobacteriaceae	Salmonella	913082	913082	LTSESEN_2293	Major facilitator superfamily MFS-1	447	GI:353645928|EMBL-CDS:EHC89495.1	PF07690 MFS_1	IPR011701 MFS|IPR020846 MFS_dom|IPR036259 MFS_trans_sf	3	no	no	no	no	no
L0MI39	L0MI39|A0A126VH02	2	Serratia marcescens FGI94.|Serratia rubidaea	Bacteria	Proteobacteria	Enterobacterales	Yersiniaceae	Serratia	1249634|61652	1249634	D781_3335|AXX16_1734	Arabinose efflux permease family protein |Putative membrane protein	398	GI:440053655|GI:505488741|EMBL-CDS:AGB83558.1|REFSEQ:WP_015673387.1|GI:1000824690|GI:1001784099|EMBL-CDS:AML57447.1|REFSEQ:WP_061322562.1	PF07690 MFS_1	IPR011701 MFS|IPR020846 MFS_dom|IPR036259 MFS_trans_sf	3	no	no	no	no	no
A0A084A0V6	A0A084A0V6	1	Serratia sp. DD3.	Bacteria	Proteobacteria	Enterobacterales	Yersiniaceae	Serratia	1410619	1410619	SRDD_21310	Multidrug efflux system protein MdtL	399	GI:666391783|GI:558558920|EMBL-CDS:KEY58935.1|REFSEQ:WP_023489908.1	PF07690 MFS_1	IPR011701 MFS|IPR020846 MFS_dom|IPR036259 MFS_trans_sf	3	no	no	no	no	no
A0A1V2EYA3	A0A1V2EYA3	1	Sphingomonas jeddahensis.	Bacteria	Proteobacteria	Sphingomonadales	Sphingomonadaceae	Sphingomonas	1915074	1915074	SPHI_05710	Multidrug efflux system protein MdtL	398	GI:1139488302|GI:1140892905|EMBL-CDS:ONF97134.1|REFSEQ:WP_076743377.1	PF07690 MFS_1	IPR011701 MFS|IPR020846 MFS_dom|IPR036259 MFS_trans_sf	3	no	no	no	no	no
W0AAX9	W0AAX9	1	Sphingomonas sanxanigenens DSM 19645 = NX02.	Bacteria	Proteobacteria	Sphingomonadales	Sphingomonadaceae	Sphingomonas	1123269	1123269	NX02_12815	Uncharacterized protein	401	GI:569542644|EMBL-CDS:AHE54261.1	PF07690 MFS_1	IPR011701 MFS|IPR020846 MFS_dom|IPR036259 MFS_trans_sf	3	no	no	no	no	no
A0A0J8Q0L9	A0A0J8Q0L9	1	Stenotrophomonas maltophilia	Bacteria	Proteobacteria	Xanthomonadales	Xanthomonadaceae	Stenotrophomonas	40324	40324	STRNTR1_1588	Putative membrane protein	405	GI:874592810|EMBL-CDS:KMU66091.1	PF07690 MFS_1	IPR011701 MFS|IPR020846 MFS_dom|IPR036259 MFS_trans_sf	3	no	no	no	no	no
A0A1Y0L8K2	A0A1Y0L8K2	1	Tatumella citrea	Bacteria	Proteobacteria	Enterobacterales	Erwiniaceae	Tatumella	53336	53336	A7K98_11565	MFS transporter	398	GI:1199764348|GI:1199768390|EMBL-CDS:ARU94353.1	PF07690 MFS_1	IPR011701 MFS|IPR020846 MFS_dom|IPR036259 MFS_trans_sf	3	no	no	no	no	no
A0A095UC12	A0A095UC12	1	Tatumella morbirosei.	Bacteria	Proteobacteria	Enterobacterales	Erwiniaceae	Tatumella	642227	642227	HA49_14350	MFS transporter	398	GI:740178302|GI:687248790|EMBL-CDS:KGD71983.1|REFSEQ:WP_038021144.1	PF07690 MFS_1	IPR011701 MFS|IPR020846 MFS_dom|IPR036259 MFS_trans_sf	3	no	no	no	no	no
A0A0L0H2Y3	A0A0L0H2Y3	1	Trabulsiella odontotermitis.	Bacteria	Proteobacteria	Enterobacterales	Enterobacteriaceae	Trabulsiella	379893	379893	GM31_00380	MFS transporter	400	GI:906993615|GI:908733111|EMBL-CDS:KNC95552.1|REFSEQ:WP_049855695.1	PF07690 MFS_1	IPR011701 MFS|IPR020846 MFS_dom|IPR036259 MFS_trans_sf	3	no	no	no	no	no
A0A0S3PXB0	A0A0S3PXB0	1	Variibacter gotjawalensis.	Bacteria	Proteobacteria	Rhizobiales	Bradyrhizobiaceae	Variibacter	1333996	1333996	GJW	Major Facilitator Superfamily protein	400	GI:953952094|EMBL-CDS:BAT60567.1	PF07690 MFS_1	IPR011701 MFS|IPR020846 MFS_dom|IPR036259 MFS_trans_sf	3	no	no	no	no	no
F7SXM4	F7SXM4	1	Achromobacter insuavis AXX-A.	Bacteria	Proteobacteria	Burkholderiales	Alcaligenaceae	Achromobacter	1003200	1003200	AXXA_05773	Major facilitator superfamily protein 34	407	GI:338782867|EMBL-CDS:EGP47236.1	PF07690 MFS_1	IPR011701 MFS|IPR020846 MFS_dom|IPR036259 MFS_trans_sf	3	yes	yes	yes	yes	yes
A0A0M7K2W6	A0A0M7K2W6	1	Achromobacter sp.	Bacteria	Proteobacteria	Burkholderiales	Alcaligenaceae	Achromobacter	134375	134375	ERS370000_04044	Multidrug resistance protein MdtL	407	GI:935578804|EMBL-CDS:CUJ44647.1	PF07690 MFS_1	IPR011701 MFS|IPR020846 MFS_dom|IPR036259 MFS_trans_sf	3	yes	yes	yes	yes	yes
A0A0M7DDQ7	A0A0M7DDQ7	1	Achromobacter sp.	Bacteria	Proteobacteria	Burkholderiales	Alcaligenaceae	Achromobacter	134375	134375	ERS370011_00887	Major Facilitator Superfamily	278	EMBL-CDS:CUI51087.1	PF07690 MFS_1	IPR011701 MFS|IPR020846 MFS_dom|IPR036259 MFS_trans_sf	3	yes	yes	yes	yes	yes
A0A0Q8JGA8	A0A0Q8JGA8|A0A226Y7W9	2	Achromobacter sp. Root170.|Achromobacter sp. KAs 3-5.	Bacteria	Proteobacteria	Burkholderiales	Alcaligenaceae	Achromobacter	1736480|1915388	1736480	ASD87_16270|BMR85_003995	MFS transporter	412	GI:946058054|GI:947662943|EMBL-CDS:KRB10731.1|REFSEQ:WP_056325658.1|GI:1216639042|EMBL-CDS:OXC91923.1	PF07690 MFS_1	IPR011701 MFS|IPR020846 MFS_dom|IPR036259 MFS_trans_sf	3	yes	yes	yes	yes	yes
A0A0Q8XVF2	A0A0Q8XVF2	1	Achromobacter sp. Root83.	Bacteria	Proteobacteria	Burkholderiales	Alcaligenaceae	Achromobacter	1736602	1736602	ASE30_23165	MFS transporter	400	GI:950240002|GI:946231732|EMBL-CDS:KRC83373.1|REFSEQ:WP_057283712.1	PF07690 MFS_1	IPR011701 MFS|IPR020846 MFS_dom|IPR036259 MFS_trans_sf	3	yes	yes	yes	yes	yes
A0A095VG15	A0A095VG15	1	Achromobacter sp. RTa.	Bacteria	Proteobacteria	Burkholderiales	Alcaligenaceae	Achromobacter	1532557	1532557	JL37_02370	MFS transporter	407	GI:759850035|GI:687295280|EMBL-CDS:KGE00377.1|REFSEQ:WP_043541709.1	PF07690 MFS_1	IPR011701 MFS|IPR020846 MFS_dom|IPR036259 MFS_trans_sf	3	yes	yes	yes	yes	yes
E3HMA7	E3HMA7	1	Achromobacter xylosoxidans (strain A8)	Bacteria	Proteobacteria	Burkholderiales	Alcaligenaceae	Achromobacter	762376	762376	AXYL_03665	Major facilitator superfamily protein 34	407	GI:310761536|GI:503159638|EMBL-CDS:ADP16985.1|REFSEQ:WP_013394299.1	PF07690 MFS_1	IPR011701 MFS|IPR020846 MFS_dom|IPR036259 MFS_trans_sf	3	yes	yes	yes	yes	yes
A1W5R6	A1W5R6|Q3BT48	2	Acidovorax sp. (strain JS42)|Xanthomonas campestris pv. vesicatoria (strain 85-10)	Bacteria	Proteobacteria	Burkholderiales|Xanthomonadales	Comamonadaceae|Xanthomonadaceae	Acidovorax|Xanthomonas	232721|316273	232721	Ajs_1374|XCV2334	Major facilitator superfamily MFS_1 |Putative major facilitator superfamily protein	409	GI:120605851|GI:499666791|EMBL-CDS:ABM41591.1|REFSEQ:WP_011347525.1|GI:1092212432|GI:78036320|EMBL-CDS:CAJ24011.1	PF07690 MFS_1	IPR011701 MFS|IPR020846 MFS_dom|IPR036259 MFS_trans_sf	3	yes	yes	yes	yes	yes
A0A0A1VEK4	A0A0A1VEK4	1	Acidovorax sp. MR-S7.	Bacteria	Proteobacteria	Burkholderiales	Comamonadaceae	Acidovorax	1268622	1268622	AVS7_01452	Permeases of the major facilitator superfamily	415	GI:566128625|GI:524553587|EMBL-CDS:GAD21692.1|REFSEQ:WP_024001084.1	PF07690 MFS_1	IPR011701 MFS|IPR020846 MFS_dom|IPR036259 MFS_trans_sf	3	yes	yes	yes	yes	yes
A0A0D7K4F2	A0A0D7K4F2	1	Acidovorax temperans.	Bacteria	Proteobacteria	Burkholderiales	Comamonadaceae	Acidovorax	80878	80878	RP29_19540	MFS transporter	401	GI:763544941|GI:764516784|EMBL-CDS:KJA08884.1|REFSEQ:WP_044402779.1	PF07690 MFS_1	IPR011701 MFS|IPR020846 MFS_dom|IPR036259 MFS_trans_sf	3	yes	yes	yes	yes	yes
I3UB03	I3UB03	1	Advenella kashmirensis (strain DSM 17095 / LMG 22695 / WT001)	Bacteria	Proteobacteria	Burkholderiales	Alcaligenaceae	Advenella	1036672	1036672	TKWG_09325	Major facilitator superfamily transporter	413	GI:388537003|GI:504563180|EMBL-CDS:AFK62191.1|REFSEQ:WP_014750282.1	PF07690 MFS_1	IPR011701 MFS|IPR020846 MFS_dom|IPR036259 MFS_trans_sf	3	yes	yes	yes	yes	yes
V8QTI6	V8QTI6	1	Advenella kashmirensis W13003.	Bacteria	Proteobacteria	Burkholderiales	Alcaligenaceae	Advenella	1424334	1424334	W822_16620	MFS transporter	409	GI:566135768|GI:565407981|EMBL-CDS:ETF02319.1|REFSEQ:WP_024006266.1	PF07690 MFS_1	IPR011701 MFS|IPR020846 MFS_dom|IPR036259 MFS_trans_sf	3	yes	yes	yes	yes	yes
W0PHX2	W0PHX2	1	Advenella mimigardefordensis DPN7.	Bacteria	Proteobacteria	Burkholderiales	Alcaligenaceae	Advenella	1247726	1247726	MIM_c24700	Putative transport protein| MFS-type	413	GI:575432237|EMBL-CDS:AHG64543.1	PF07690 MFS_1	IPR011701 MFS|IPR020846 MFS_dom|IPR036259 MFS_trans_sf	3	yes	yes	yes	yes	yes
K8PI76	K8PI76	1	Afipia broomeae ATCC 49717.	Bacteria	Proteobacteria	Rhizobiales	Bradyrhizobiaceae	Afipia	883078	883078	HMPREF9695_00318	Uncharacterized protein	400	GI:410893436|EMBL-CDS:EKS41226.1	PF07690 MFS_1	IPR011701 MFS|IPR020846 MFS_dom|IPR036259 MFS_trans_sf	3	yes	yes	yes	yes	yes
A0A090N7N4	A0A090N7N4	1	Afipia felis	Bacteria	Proteobacteria	Rhizobiales	Bradyrhizobiaceae	Afipia	1035	1035	BN961_02328	Major Facilitator Superfamily protein	224	EMBL-CDS:CEG08908.1	PF07690 MFS_1	IPR011701 MFS|IPR020846 MFS_dom|IPR036259 MFS_trans_sf	3	yes	yes	yes	yes	yes
K8NIU2	K8NIU2	1	Afipia felis ATCC 53690.	Bacteria	Proteobacteria	Rhizobiales	Bradyrhizobiaceae	Afipia	883080	883080	HMPREF9697_01529	Uncharacterized protein	402	GI:410881161|EMBL-CDS:EKS29001.1	PF07690 MFS_1	IPR011701 MFS|IPR020846 MFS_dom|IPR036259 MFS_trans_sf	3	yes	yes	yes	yes	yes
D6V949	D6V949	1	Afipia sp. 1NLS2.	Bacteria	Proteobacteria	Rhizobiales	Bradyrhizobiaceae	Afipia	666684	666684	AfiDRAFT_2995	Major facilitator superfamily MFS_1	402	GI:496698831|GI:298590484|EMBL-CDS:EFI50687.1|REFSEQ:WP_009340374.1	PF07690 MFS_1	IPR011701 MFS|IPR020846 MFS_dom|IPR036259 MFS_trans_sf	3	yes	yes	yes	yes	yes
A0A1Q3W3C3	A0A1Q3W3C3	1	Afipia sp. 64-13.	Bacteria	Proteobacteria	Rhizobiales	Bradyrhizobiaceae	Afipia	1895701	1895701	BGO65_06115	MFS transporter	405	GI:1113401981|EMBL-CDS:OJW64826.1	PF07690 MFS_1	IPR011701 MFS|IPR020846 MFS_dom|IPR036259 MFS_trans_sf	3	yes	yes	yes	yes	yes
A0A0Q6ZBW7	A0A0Q6ZBW7	1	Afipia sp. Root123D2.	Bacteria	Proteobacteria	Rhizobiales	Bradyrhizobiaceae	Afipia	1736436	1736436	ASC80_11305	MFS transporter	403	GI:947633906|GI:945565738|EMBL-CDS:KQW20778.1|REFSEQ:WP_056296878.1	PF07690 MFS_1	IPR011701 MFS|IPR020846 MFS_dom|IPR036259 MFS_trans_sf	3	yes	yes	yes	yes	yes
A0A1R1JYC5	A0A1R1JYC5	1	Alcaligenes xylosoxydans xylosoxydans	Bacteria	Proteobacteria	Burkholderiales	Alcaligenaceae	Achromobacter	85698	85698	BIZ92_05575	MFS transporter	392	GI:1133621568|EMBL-CDS:OMG92182.1	PF07690 MFS_1	IPR011701 MFS|IPR020846 MFS_dom|IPR036259 MFS_trans_sf	3	yes	yes	yes	yes	yes
A0A0X8P5R8	A0A0X8P5R8	1	Alcaligenes xylosoxydans xylosoxydans	Bacteria	Proteobacteria	Burkholderiales	Alcaligenaceae	Achromobacter	85698	85698	AL504_23855	MFS transporter	392	GI:992387492|GI:991872080|EMBL-CDS:AMG40367.1	PF07690 MFS_1	IPR011701 MFS|IPR020846 MFS_dom|IPR036259 MFS_trans_sf	3	yes	yes	yes	yes	yes
A0A1Q9XB68	A0A1Q9XB68|A0A1Z3H7X3	2	Alcaligenes xylosoxydans xylosoxydans |Achromobacter denitrificans	Bacteria	Proteobacteria	Burkholderiales	Alcaligenaceae	Achromobacter	85698|32002	85698	BVK87_11080|B9P52_19735	MFS transporter	407	GI:1011864222|GI:1130683304|EMBL-CDS:OLU08233.1|REFSEQ:WP_062682106.1|GI:1209458026|EMBL-CDS:ASC66366.1	PF07690 MFS_1	IPR011701 MFS|IPR020846 MFS_dom|IPR036259 MFS_trans_sf	3	yes	yes	yes	yes	yes
E8TXM4	E8TXM4|F4GDW4	2	Alicycliphilus denitrificans (strain DSM 18852 / JCM 14587 / BC)|Alicycliphilus denitrificans (strain DSM 14773 / CIP 107495 / K601)	Bacteria	Proteobacteria	Burkholderiales	Comamonadaceae	Alicycliphilus	596153|596154	596153	Alide_3068|Alide2_1379	Major facilitator superfamily MFS_1	401	GI:503285214|GI:317118303|EMBL-CDS:ADV00792.1|REFSEQ:WP_013519875.1|GI:329309366|EMBL-CDS:AEB83781.1	PF07690 MFS_1	IPR011701 MFS|IPR020846 MFS_dom|IPR036259 MFS_trans_sf	3	yes	yes	yes	yes	yes
A0A0E9LHP0	A0A0E9LHP0	1	Alicycliphilus sp. B1.	Bacteria	Proteobacteria	Burkholderiales	Comamonadaceae	Alicycliphilus	1603291	1603291	ALISP_4190	Major facilitator transporter	409	EMBL-CDS:GAO24370.1	PF07690 MFS_1	IPR011701 MFS|IPR020846 MFS_dom|IPR036259 MFS_trans_sf	3	yes	yes	yes	yes	yes
A0A0F3K1P8	A0A0F3K1P8	1	Aquitalea magnusonii.	Bacteria	Proteobacteria	Neisseriales	Chromobacteriaceae	Aquitalea	332411	332411	VI06_19620	MFS transporter	396	GI:797177804|GI:787909977|EMBL-CDS:KJV25180.1	PF07690 MFS_1	IPR011701 MFS|IPR020846 MFS_dom|IPR036259 MFS_trans_sf	3	yes	yes	yes	yes	yes
A0A235H2L0	A0A235H2L0	1	Azospirillum brasilense.	Bacteria	Proteobacteria	Rhodospirillales	Rhodospirillaceae	Azospirillum	192	192	CHT98_33110	MFS transporter	400	GI:1229810827|EMBL-CDS:OYD80078.1	PF07690 MFS_1	IPR011701 MFS|IPR020846 MFS_dom|IPR036259 MFS_trans_sf	3	yes	yes	yes	yes	yes
A0A0P0EYF0	A0A0P0EYF0	1	Azospirillum brasilense.	Bacteria	Proteobacteria	Rhodospirillales	Rhodospirillaceae	Azospirillum	192	192	AMK58_06925	MFS transporter	400	GI:938487081|GI:1159220294|GI:980980205|GI:1159217108|EMBL-CDS:ALJ35178.1|REFSEQ:WP_059398762.1	PF07690 MFS_1	IPR011701 MFS|IPR020846 MFS_dom|IPR036259 MFS_trans_sf	3	yes	yes	yes	yes	yes
A0A060DM15	A0A060DM15	1	Azospirillum brasilense.	Bacteria	Proteobacteria	Rhodospirillales	Rhodospirillaceae	Azospirillum	192	192	ABAZ39_07595	MFS transporter	400	GI:646257391|GI:740742828|GI:612172123|EMBL-CDS:AIB11864.1|REFSEQ:WP_038528114.1	PF07690 MFS_1	IPR011701 MFS|IPR020846 MFS_dom|IPR036259 MFS_trans_sf	3	yes	yes	yes	yes	yes
A0A160JER4	A0A160JER4	1	Azospirillum humicireducens.	Bacteria	Proteobacteria	Rhodospirillales	Rhodospirillaceae	Azospirillum	1226968	1226968	A6A40_03160	MFS transporter	409	GI:1026294645|GI:1027698515|EMBL-CDS:ANC90984.1|REFSEQ:WP_063634078.1	PF07690 MFS_1	IPR011701 MFS|IPR020846 MFS_dom|IPR036259 MFS_trans_sf	3	yes	yes	yes	yes	yes
G7Z9J9	G7Z9J9	1	Azospirillum lipoferum (strain 4B)	Bacteria	Proteobacteria	Rhodospirillales	Rhodospirillaceae	Azospirillum	862719	862719	AZOLI_0766	Putative permease of the Major Facilitator Superfamily	410	GI:504013163|GI:357423269|EMBL-CDS:CBS86119.1|REFSEQ:WP_014247157.1	PF07690 MFS_1	IPR011701 MFS|IPR020846 MFS_dom|IPR036259 MFS_trans_sf	3	yes	yes	yes	yes	yes
A0A1X7P704	A0A1X7P704	1	Azospirillum lipoferum.	Bacteria	Proteobacteria	Rhodospirillales	Rhodospirillaceae	Azospirillum	193	193	SAMN02982994_2440	Predicted arabinose efflux permease| MFS family	409	EMBL-CDS:SMH46598.1	PF07690 MFS_1	IPR011701 MFS|IPR020846 MFS_dom|IPR036259 MFS_trans_sf	3	yes	yes	yes	yes	yes
A0A1X7GKX9	A0A1X7GKX9	1	Azospirillum oryzae.	Bacteria	Proteobacteria	Rhodospirillales	Rhodospirillaceae	Azospirillum	286727	286727	SAMN02982917_3992	Predicted arabinose efflux permease| MFS family	409	EMBL-CDS:SMF71377.1	PF07690 MFS_1	IPR011701 MFS|IPR020846 MFS_dom|IPR036259 MFS_trans_sf	3	yes	yes	yes	yes	yes
A0A0A1PWF1	A0A0A1PWF1	1	bacterium YEK0313.	Bacteria	NA	NA	NA	NA	1522316	1522316	BN1110_03841	Major Facilitator Superfamily protein	404	EMBL-CDS:CEJ13522.1	PF07690 MFS_1	IPR011701 MFS|IPR020846 MFS_dom|IPR036259 MFS_trans_sf	3	yes	yes	yes	yes	yes
A0A1H4LQL4	A0A1H4LQL4	1	Beijerinckia sp. 28-YEA-48.	Bacteria	Proteobacteria	Rhizobiales	Beijerinckiaceae	Beijerinckia	1882748	1882748	SAMN05443249_0994	Predicted arabinose efflux permease| MFS family	404	EMBL-CDS:SEB72575.1	None	None	3	yes	yes	yes	yes	yes
A0A0C6P206	A0A0C6P206|A0A0H3LM88|A0A1M9BZT5|Q7WAI2|A0A063U8I5|A0A1W6Y6U9	6	Bordetella bronchiseptica 253.|Bordetella bronchiseptica (strain ATCC BAA-588 / NCTC 13252 / RB50)|Mycobacterium abscessus subsp. abscessus.|Bordetella parapertussis (strain 12822 / ATCC BAA-587 / NCTC 13253)|Bordetella bronchiseptica OSU553.|Bordetella genomosp. 6.	Bacteria	Proteobacteria|Actinobacteria	Burkholderiales|Corynebacteriales	Alcaligenaceae|Mycobacteriaceae	Bordetella|Mycobacterium	568707|257310|1185650|257311|1331242|463024	568707	BN112_0286|BB2464|SAMEA2071298_06826|BPP1395|L533_2615|CAL11_12105	Putative membrane protein |Major facilitator superfamily transporter |Transporter| major facilitator family protein |MFS transporter	397	GI:408767454|GI:412337620|GI:489908670|EMBL-CDS:CCJ52204.1|REFSEQ:WP_003812089.1|REFSEQ:YP_006966375.1|GI:33575880|EMBL-CDS:CAE32958.1|EMBL-CDS:SHS08047.1|GI:81579385|GI:33573055|GI:499230475|EMBL-CDS:CAE36697.1|REFSEQ:WP_010928015.1|GI:633583535|EMBL-CDS:KDD54947.1|GI:1234254487|GI:704360384|GI:1190202237|EMBL-CDS:ARP76835.1|REFSEQ:WP_033448115.1	PF07690 MFS_1	IPR011701 MFS|IPR020846 MFS_dom|IPR036259 MFS_trans_sf	3	yes	yes	yes	yes	yes
A0A1W6Z8H9	A0A1W6Z8H9	1	Bordetella genomosp. 13.	Bacteria	Proteobacteria	Burkholderiales	Alcaligenaceae	Bordetella	463040	463040	CAL15_04555	MFS transporter	407	GI:1190219122|EMBL-CDS:ARP93716.1	PF07690 MFS_1	IPR011701 MFS|IPR020846 MFS_dom|IPR036259 MFS_trans_sf	3	yes	yes	yes	yes	yes
A0A1W6YFN7	A0A1W6YFN7	1	Bordetella genomosp. 8.	Bacteria	Proteobacteria	Burkholderiales	Alcaligenaceae	Bordetella	1416806	1416806	CAL12_02885	MFS transporter	398	GI:1190205274|EMBL-CDS:ARP79871.1	PF07690 MFS_1	IPR011701 MFS|IPR020846 MFS_dom|IPR036259 MFS_trans_sf	3	yes	yes	yes	yes	yes
A0A1W6YVX7	A0A1W6YVX7	1	Bordetella genomosp. 9.	Bacteria	Proteobacteria	Burkholderiales	Alcaligenaceae	Bordetella	1416803	1416803	CAL13_02585	MFS transporter	396	GI:1190210630|EMBL-CDS:ARP85226.1	PF07690 MFS_1	IPR011701 MFS|IPR020846 MFS_dom|IPR036259 MFS_trans_sf	3	yes	yes	yes	yes	yes
A0A0H4WKQ1	A0A0H4WKQ1	1	Bordetella hinzii.	Bacteria	Proteobacteria	Burkholderiales	Alcaligenaceae	Bordetella	103855	103855	ACR54_03738	Multidrug efflux system protein MdtL	405	GI:890879880|GI:657876964|GI:890884814|EMBL-CDS:AKQ57028.1|REFSEQ:WP_029581444.1	PF07690 MFS_1	IPR011701 MFS|IPR020846 MFS_dom|IPR036259 MFS_trans_sf	3	yes	yes	yes	yes	yes
A0A1Q0C676	A0A1Q0C676	1	Bordetella pertussis.	Bacteria	Proteobacteria	Burkholderiales	Alcaligenaceae	Bordetella	520	520	ABC47_13025	MFS transporter	405	GI:1142350554|GI:1142538030|GI:1142269091|GI:1012949031|GI:1239760874|GI:1043733644|GI:1089725543|GI:1142271589|GI:1142478804|GI:1141875436|GI:1239804425|GI:1142587661|GI:1142616736|GI:1142203419|GI:1142408794|GI:1142126690|GI:1142163348|GI:1142196132|GI:1142357902|GI:1141871750|GI:1142585185|GI:1142104812|GI:1141846338|GI:1141934593|GI:1141753136|GI:1142214399|GI:1141926180|GI:1141911679|GI:1012…	PF07690 MFS_1	IPR011701 MFS|IPR020846 MFS_dom|IPR036259 MFS_trans_sf	3	yes	yes	yes	yes	yes
A0A0T7RCD9	A0A0T7RCD9	1	Bordetella pertussis.	Bacteria	Proteobacteria	Burkholderiales	Alcaligenaceae	Bordetella	520	520	ERS014550_03050	Multidrug efflux system protein MdtL	360	EMBL-CDS:CFW41612.1	PF07690 MFS_1	IPR011701 MFS|IPR020846 MFS_dom|IPR036259 MFS_trans_sf	3	yes	yes	yes	yes	yes
A9HYB4	A9HYB4	1	Bordetella petrii (strain ATCC BAA-461 / DSM 12804 / CCUG 43448)	Bacteria	Proteobacteria	Burkholderiales	Alcaligenaceae	Bordetella	340100	340100	Bpet0381	Putative membrane protein	408	GI:163258414|EMBL-CDS:CAP40713.1	PF07690 MFS_1	IPR011701 MFS|IPR020846 MFS_dom|IPR036259 MFS_trans_sf	3	yes	yes	yes	yes	yes
A0A0J6F151	A0A0J6F151	1	Bordetella pseudohinzii.	Bacteria	Proteobacteria	Burkholderiales	Alcaligenaceae	Bordetella	1331258	1331258	L540_16950	MFS transporter	405	GI:985544381|GI:1049194973|GI:849066380|GI:985544870|GI:850364820|EMBL-CDS:KMM26220.1|REFSEQ:WP_048026223.1	PF07690 MFS_1	IPR011701 MFS|IPR020846 MFS_dom|IPR036259 MFS_trans_sf	3	yes	yes	yes	yes	yes
A0A1B2QZ82	A0A1B2QZ82	1	Bordetella sp. H567.	Bacteria	Proteobacteria	Burkholderiales	Alcaligenaceae	Bordetella	1697043	1697043	AKI39_02500	MFS transporter	400	GI:1054870162|GI:1051519134|EMBL-CDS:AOB29798.1|REFSEQ:WP_066632120.1	PF07690 MFS_1	IPR011701 MFS|IPR020846 MFS_dom|IPR036259 MFS_trans_sf	3	yes	yes	yes	yes	yes
A0A1E3ZIJ7	A0A1E3ZIJ7|A0A1Q3XMC2	2	Bordetella sp. SCN 67-23.|Burkholderiales bacterium 67-32.	Bacteria	Proteobacteria	Burkholderiales	Alcaligenaceae|NA	Bordetella|NA	1660091|1895729	1660091	ABS43_05815|BGO71_04670	MFS transporter	410	GI:1063963273|EMBL-CDS:ODS75322.1|GI:1113426592|EMBL-CDS:OJW88728.1	PF07690 MFS_1	IPR011701 MFS|IPR020846 MFS_dom|IPR036259 MFS_trans_sf	3	yes	yes	yes	yes	yes
A0A0Q9J9P4	A0A0Q9J9P4	1	Bosea sp. Root483D1.	Bacteria	Proteobacteria	Rhizobiales	Bradyrhizobiaceae	Bosea	1736544	1736544	ASE66_03125	MFS transporter	403	GI:950133164|GI:946373447|EMBL-CDS:KRE24248.1|REFSEQ:WP_057188084.1	PF07690 MFS_1	IPR011701 MFS|IPR020846 MFS_dom|IPR036259 MFS_trans_sf	3	yes	yes	yes	yes	yes
F7QJL6	F7QJL6|K8NR83	2	Bradyrhizobiaceae bacterium SG-6C.|Afipia clevelandensis ATCC 49720.	Bacteria	Proteobacteria	Rhizobiales	Bradyrhizobiaceae	NA|Afipia	709797|883079	709797	CSIRO_1759|HMPREF9696_03849	Permease |Uncharacterized protein	402	GI:338233618|GI:488802313|EMBL-CDS:EGP08741.1|REFSEQ:WP_002714719.1|GI:410885052|EMBL-CDS:EKS32872.1	PF07690 MFS_1	IPR011701 MFS|IPR020846 MFS_dom|IPR036259 MFS_trans_sf	3	yes	yes	yes	yes	yes
A0A1X3FLT2	A0A1X3FLT2	1	Bradyrhizobium canariense.	Bacteria	Proteobacteria	Rhizobiales	Bradyrhizobiaceae	Bradyrhizobium	255045	255045	BSZ18_33780	MFS transporter	417	GI:1185449955|GI:1185446980|GI:1185482862|GI:1185454553|GI:1185465494|GI:1185469954|GI:1185478975|EMBL-CDS:OSI90127.1|EMBL-CDS:OSJ02693.1	PF07690 MFS_1	IPR011701 MFS|IPR020846 MFS_dom|IPR036259 MFS_trans_sf	3	yes	yes	yes	yes	yes
A0A1H1YBM4	A0A1H1YBM4	1	Bradyrhizobium canariense.	Bacteria	Proteobacteria	Rhizobiales	Bradyrhizobiaceae	Bradyrhizobium	255045	255045	SAMN05444158_4731	Predicted arabinose efflux permease| MFS family	414	GI:1085832137|EMBL-CDS:SDT18850.1	PF07690 MFS_1	IPR011701 MFS|IPR020846 MFS_dom|IPR036259 MFS_trans_sf	3	yes	yes	yes	yes	yes
Q89VM8	Q89VM8	1	Bradyrhizobium diazoefficiens (strain JCM 10833 / IAM 13628 / NBRC14792 / USDA 110)	Bacteria	Proteobacteria	Rhizobiales	Bradyrhizobiaceae	Bradyrhizobium	224911	224911	blr1017	MFS permease	417	GI:499396370|GI:27349267|GI:27376128|GI:81739899|EMBL-CDS:BAC46282.1|REFSEQ:NP_767657.1|REFSEQ:WP_011083837.1	PF07690 MFS_1	IPR011701 MFS|IPR020846 MFS_dom|IPR036259 MFS_trans_sf	3	yes	yes	yes	yes	yes
A0A0E4BPA9	A0A0E4BPA9|A0A0N0C257|A0A1L5M1U9|A0A1I3IUM7|A0A1C3WMT6|A0A1I7FJJ1|A0A1V5F0M9|I0GGT0	8	Bradyrhizobium diazoefficiens.|Bradyrhizobium japonicum.|Bradyrhizobium sp. cf659.|Bradyrhizobium yuanmingense.|Bradyrhizobium arachidis.|Bradyrhizobium sp. BR10280.|Bradyrhizobium sp. S23321.	Bacteria	Proteobacteria	Rhizobiales	Bradyrhizobiaceae	Bradyrhizobium	1355477|375|1761771|108015|858423|1399419|335659	1355477	NK6_3399|AF336_03705|BD122_05065|SAMN04487925_103126|GA0061099_1006506|SAMN05192541_101507|A5906_20490|S23_67910	MFS permease |MFS transporter |Predicted arabinose efflux permease| MFS family	415	GI:806925574|GI:985865491|EMBL-CDS:BAR56576.1|GI:926566910|EMBL-CDS:KOY12431.1|GI:1120698971|EMBL-CDS:APO49576.1|EMBL-CDS:SFI51636.1|GI:1124100155|EMBL-CDS:SCB41289.1|REFSEQ:WP_074448085.1|EMBL-CDS:SFU36359.1|GI:1166986280|EMBL-CDS:OPZ00550.1|GI:505726970|GI:381363137|EMBL-CDS:BAL79967.1|REFSEQ:WP_015689222.1	PF07690 MFS_1|None	IPR011701 MFS|IPR020846 MFS_dom|IPR036259 MFS_trans_sf|None	3	yes	yes	yes	yes	yes
A0A1M5GTC9	A0A1M5GTC9	1	Bradyrhizobium erythrophlei.	Bacteria	Proteobacteria	Rhizobiales	Bradyrhizobiaceae	Bradyrhizobium	1437360	1437360	SAMN05443248_0176	Predicted arabinose efflux permease| MFS family	415	GI:1109598318|EMBL-CDS:SHG07026.1	PF07690 MFS_1	IPR011701 MFS|IPR020846 MFS_dom|IPR036259 MFS_trans_sf	3	yes	yes	yes	yes	yes
A0A1M5K885	A0A1M5K885	1	Bradyrhizobium erythrophlei.	Bacteria	Proteobacteria	Rhizobiales	Bradyrhizobiaceae	Bradyrhizobium	1437360	1437360	SAMN05444169_2706	Predicted arabinose efflux permease| MFS family	415	GI:1109609284|EMBL-CDS:SHG49036.1	PF07690 MFS_1	IPR011701 MFS|IPR020846 MFS_dom|IPR036259 MFS_trans_sf	3	yes	yes	yes	yes	yes
A0A1N6FLH3	A0A1N6FLH3	1	Bradyrhizobium erythrophlei.	Bacteria	Proteobacteria	Rhizobiales	Bradyrhizobiaceae	Bradyrhizobium	1437360	1437360	SAMN05443247_01013	Predicted arabinose efflux permease| MFS family	414	GI:1123577429|EMBL-CDS:SIN96127.1|REFSEQ:WP_074277761.1	PF07690 MFS_1	IPR011701 MFS|IPR020846 MFS_dom|IPR036259 MFS_trans_sf	3	yes	yes	yes	yes	yes
A0A1B1URP9	A0A1B1URP9	1	Bradyrhizobium icense.	Bacteria	Proteobacteria	Rhizobiales	Bradyrhizobiaceae	Bradyrhizobium	1274631	1274631	LMTR13_09065	MFS transporter	406	GI:1046586993|GI:1047378381|EMBL-CDS:ANW05414.1|REFSEQ:WP_065732543.1	PF07690 MFS_1	IPR011701 MFS|IPR020846 MFS_dom|IPR036259 MFS_trans_sf	3	yes	yes	yes	yes	yes
A0A023XSX9	A0A023XSX9	1	Bradyrhizobium japonicum SEMIA 5079.	Bacteria	Proteobacteria	Rhizobiales	Bradyrhizobiaceae	Bradyrhizobium	476282	476282	BJS_04827	Putative MFS permease	412	GI:627786084|EMBL-CDS:AHY55301.1	PF07690 MFS_1	IPR011701 MFS|IPR020846 MFS_dom|IPR036259 MFS_trans_sf	3	yes	yes	yes	yes	yes
A0A0A3XX50	A0A0A3XX50|G7DML7	2	Bradyrhizobium japonicum.|Bradyrhizobium japonicum USDA 6.	Bacteria	Proteobacteria	Rhizobiales	Bradyrhizobiaceae	Bradyrhizobium	375|1037409	375	MA20_22800|BJ6T_10430	MFS transporter |MFS permease	415	GI:712702594|GI:754563781|EMBL-CDS:KGT77899.1|REFSEQ:WP_041957372.1|GI:504304115|GI:354953656|EMBL-CDS:BAL06335.1|REFSEQ:WP_014491217.1	PF07690 MFS_1	IPR011701 MFS|IPR020846 MFS_dom|IPR036259 MFS_trans_sf	3	yes	yes	yes	yes	yes
A0A0R3KP37	A0A0R3KP37	1	Bradyrhizobium jicamae.	Bacteria	Proteobacteria	Rhizobiales	Bradyrhizobiaceae	Bradyrhizobium	280332	280332	CQ12_01500	MFS transporter	414	GI:949338749|GI:951467576|EMBL-CDS:KRQ97392.1|REFSEQ:WP_057839370.1	PF07690 MFS_1	IPR011701 MFS|IPR020846 MFS_dom|IPR036259 MFS_trans_sf	3	yes	yes	yes	yes	yes
A0A0R3MM19	A0A0R3MM19	1	Bradyrhizobium lablabi.	Bacteria	Proteobacteria	Rhizobiales	Bradyrhizobiaceae	Bradyrhizobium	722472	722472	CQ14_11475	MFS transporter	429	GI:949362710|GI:951489354|EMBL-CDS:KRR20622.1|REFSEQ:WP_057860433.1	PF07690 MFS_1	IPR011701 MFS|IPR020846 MFS_dom|IPR036259 MFS_trans_sf	3	yes	yes	yes	yes	yes
A0A1M6WDS2	A0A1M6WDS2	1	Bradyrhizobium lablabi.	Bacteria	Proteobacteria	Rhizobiales	Bradyrhizobiaceae	Bradyrhizobium	722472	722472	SAMN05444159_4526	Predicted arabinose efflux permease| MFS family	415	GI:1109630020|EMBL-CDS:SHK91809.1	PF07690 MFS_1	IPR011701 MFS|IPR020846 MFS_dom|IPR036259 MFS_trans_sf	3	yes	yes	yes	yes	yes
A0A151FNQ7	A0A151FNQ7	1	Bradyrhizobium liaoningense.	Bacteria	Proteobacteria	Rhizobiales	Bradyrhizobiaceae	Bradyrhizobium	43992	43992	A1D31_05100	MFS transporter	415	GI:1008926433|GI:1008865579|EMBL-CDS:KYK46499.1|REFSEQ:WP_061879750.1	PF07690 MFS_1	IPR011701 MFS|IPR020846 MFS_dom|IPR036259 MFS_trans_sf	3	yes	yes	yes	yes	yes
A0A0R3DVD3	A0A0R3DVD3|A0A1I5CC72	2	Bradyrhizobium manausense.|Bradyrhizobium sp. Ghvi.	Bacteria	Proteobacteria	Rhizobiales	Bradyrhizobiaceae	Bradyrhizobium	989370|1855319	989370	AOQ71_13590|SAMN05216330_101725	MFS transporter |Predicted arabinose efflux permease| MFS family	415	GI:951370832|GI:949253131|EMBL-CDS:KRQ13779.1|EMBL-CDS:SFN84474.1	PF07690 MFS_1|None	IPR011701 MFS|IPR020846 MFS_dom|IPR036259 MFS_trans_sf|None	3	yes	yes	yes	yes	yes
A0A176Z4Z1	A0A176Z4Z1	1	Bradyrhizobium neotropicale.	Bacteria	Proteobacteria	Rhizobiales	Bradyrhizobiaceae	Bradyrhizobium	1497615	1497615	AXW67_16025	MFS transporter	415	GI:1027746573|GI:1026860204|EMBL-CDS:OAF15224.1|REFSEQ:WP_063679478.1	PF07690 MFS_1	IPR011701 MFS|IPR020846 MFS_dom|IPR036259 MFS_trans_sf	3	yes	yes	yes	yes	yes
M4ZK72	M4ZK72|H0SG99	2	Bradyrhizobium oligotrophicum S58.|Bradyrhizobium sp. (strain ORS 375)	Bacteria	Proteobacteria	Rhizobiales	Bradyrhizobiaceae	Bradyrhizobium	1245469|566679	1245469	S58_06260|BRAO375_2490001	Putative permease of the major facilitator superfamily (MFS) family |Putative permease of the Major Facilitator Superfamily (MFS) family	410	GI:505477193|GI:456352195|EMBL-CDS:BAM86640.1|REFSEQ:WP_015663777.1|GI:496319013|EMBL-CDS:CCD93226.1|REFSEQ:WP_009028191.1	PF07690 MFS_1	IPR011701 MFS|IPR020846 MFS_dom|IPR036259 MFS_trans_sf	3	yes	yes	yes	yes	yes
A0A0R3D790	A0A0R3D790	1	Bradyrhizobium pachyrhizi.	Bacteria	Proteobacteria	Rhizobiales	Bradyrhizobiaceae	Bradyrhizobium	280333	280333	AOQ73_14510	MFS transporter	408	GI:949585487|GI:949244985|EMBL-CDS:KRQ05792.1	PF07690 MFS_1	IPR011701 MFS|IPR020846 MFS_dom|IPR036259 MFS_trans_sf	3	yes	yes	yes	yes	yes
A0A1B9ZIU3	A0A1B9ZIU3	1	Bradyrhizobium paxllaeri.	Bacteria	Proteobacteria	Rhizobiales	Bradyrhizobiaceae	Bradyrhizobium	190148	190148	LMTR21_36230	MFS transporter	407	GI:1047432932|GI:1046704589|EMBL-CDS:OCK66896.1|REFSEQ:WP_065750810.1	PF07690 MFS_1	IPR011701 MFS|IPR020846 MFS_dom|IPR036259 MFS_trans_sf	3	yes	yes	yes	yes	yes
A0A0R3NK37	A0A0R3NK37|A0A1B9YMP7|A0A1B1UQ06	3	Bradyrhizobium retamae.|Bradyrhizobium sp. LMTR 3.|Bradyrhizobium icense.	Bacteria	Proteobacteria	Rhizobiales	Bradyrhizobiaceae	Bradyrhizobium	1300035|189873|1274631	1300035	CQ13_01750|LMTR3_34225|LMTR13_36630	MFS transporter	414	GI:951469869|GI:949373180|EMBL-CDS:KRR30544.1|REFSEQ:WP_057841427.1|GI:1046693377|GI:1047427578|EMBL-CDS:OCK55948.1|REFSEQ:WP_065747688.1|GI:1047377674|GI:1046586425|EMBL-CDS:ANW04846.1|REFSEQ:WP_065731983.1	PF07690 MFS_1	IPR011701 MFS|IPR020846 MFS_dom|IPR036259 MFS_trans_sf	3	yes	yes	yes	yes	yes
A5E9X3	A5E9X3	1	Bradyrhizobium sp. (strain BTAi1 / ATCC BAA-1182)	Bacteria	Proteobacteria	Rhizobiales	Bradyrhizobiaceae	Bradyrhizobium	288000	288000	BBta_0700	Putative permease of the Major Facilitator Superfamily (MFS) family	409	GI:500987435|GI:146404461|EMBL-CDS:ABQ32967.1|REFSEQ:WP_012041018.1	PF07690 MFS_1	IPR011701 MFS|IPR020846 MFS_dom|IPR036259 MFS_trans_sf	3	yes	yes	yes	yes	yes
A4Z2R2	A4Z2R2	1	Bradyrhizobium sp. (strain ORS 278)	Bacteria	Proteobacteria	Rhizobiales	Bradyrhizobiaceae	Bradyrhizobium	114615	114615	BRADO6843	Putative permease of the Major Facilitator Superfamily (MFS) family	404	GI:146196411|GI:500951883|EMBL-CDS:CAL80438.1|REFSEQ:WP_012030302.1	PF07690 MFS_1	IPR011701 MFS|IPR020846 MFS_dom|IPR036259 MFS_trans_sf	3	yes	yes	yes	yes	yes
A0A1Q5QX29	A0A1Q5QX29|A0A160ULS8|A0A1L3F312|A0A1Q5R4E8	4	Bradyrhizobium sp. AS23.2.|Bradyrhizobium sp. G22.|Bradyrhizobium japonicum.|Bradyrhizobium sp. NAS80.1.	Bacteria	Proteobacteria	Rhizobiales	Bradyrhizobiaceae	Bradyrhizobium	1680155|1839752|375|1680159	1680155	AC630_39470|BN2626_G22_0296|BKD09_RS05115|AC629_40155	MFS transporter |MFS permease CDS	415	GI:1120620610|GI:1122644368|EMBL-CDS:OKO68068.1|REFSEQ:WP_074123964.1|GI:1027801008|EMBL-CDS:CUU13880.1|GI:1028639139|GI:1109365059|EMBL-CDS:APG07706.1|REFSEQ:WP_063985939.1|GI:1120623425|EMBL-CDS:OKO70624.1	PF07690 MFS_1	IPR011701 MFS|IPR020846 MFS_dom|IPR036259 MFS_trans_sf	3	yes	yes	yes	yes	yes
A0A150UG73	A0A150UG73	1	Bradyrhizobium sp. AT1.	Bacteria	Proteobacteria	Rhizobiales	Bradyrhizobiaceae	Bradyrhizobium	574934	574934	SE92_25385	MFS transporter	415	GI:1020050956|GI:1005524383|EMBL-CDS:KYG23149.1|REFSEQ:WP_063199476.1	PF07690 MFS_1	IPR011701 MFS|IPR020846 MFS_dom|IPR036259 MFS_trans_sf	3	yes	yes	yes	yes	yes
A0A176YJD1	A0A176YJD1	1	Bradyrhizobium sp. BR 10245.	Bacteria	Proteobacteria	Rhizobiales	Bradyrhizobiaceae	Bradyrhizobium	1497613	1497613	AYJ54_19545	MFS transporter	414	GI:1026851305|GI:1027771119|EMBL-CDS:OAF06499.1|REFSEQ:WP_063702825.1	PF07690 MFS_1	IPR011701 MFS|IPR020846 MFS_dom|IPR036259 MFS_trans_sf	3	yes	yes	yes	yes	yes
A0A176YH56	A0A176YH56	1	Bradyrhizobium sp. BR 10245.	Bacteria	Proteobacteria	Rhizobiales	Bradyrhizobiaceae	Bradyrhizobium	1497613	1497613	AYJ54_01715	MFS transporter	408	GI:1027772173|GI:1026850440|EMBL-CDS:OAF05647.1|REFSEQ:WP_063703879.1	PF07690 MFS_1	IPR011701 MFS|IPR020846 MFS_dom|IPR036259 MFS_trans_sf	3	yes	yes	yes	yes	yes
A0A109J917	A0A109J917	1	Bradyrhizobium sp. BR 10303.	Bacteria	Proteobacteria	Rhizobiales	Bradyrhizobiaceae	Bradyrhizobium	1755647	1755647	AS156_24145	MFS transporter	414	GI:1054751461|GI:983687500|EMBL-CDS:KWV44564.1|REFSEQ:WP_066515867.1	PF07690 MFS_1	IPR011701 MFS|IPR020846 MFS_dom|IPR036259 MFS_trans_sf	3	yes	yes	yes	yes	yes
A0A109JAZ1	A0A109JAZ1	1	Bradyrhizobium sp. BR 10303.	Bacteria	Proteobacteria	Rhizobiales	Bradyrhizobiaceae	Bradyrhizobium	1755647	1755647	AS156_23690	MFS transporter	408	GI:1054751019|GI:983688530|EMBL-CDS:KWV45579.1|REFSEQ:WP_066515425.1	PF07690 MFS_1	IPR011701 MFS|IPR020846 MFS_dom|IPR036259 MFS_trans_sf	3	yes	yes	yes	yes	yes
A0A1C3XJ61	A0A1C3XJ61|A0A1I4QIV1	2	Bradyrhizobium sp. err11.|Bradyrhizobium sp. Rc3b.	Bacteria	Proteobacteria	Rhizobiales	Bradyrhizobiaceae	Bradyrhizobium	1761772|1855322	1761772	GA0061098_101737|SAMN05216573_101444	Predicted arabinose efflux permease| MFS family	448	EMBL-CDS:SCB52303.1|EMBL-CDS:SFM39991.1	PF07690 MFS_1|None	IPR011701 MFS|IPR020846 MFS_dom|IPR036259 MFS_trans_sf|None	3	yes	yes	yes	yes	yes
A0A1I3W2Z9	A0A1I3W2Z9	1	Bradyrhizobium sp. Gha.	Bacteria	Proteobacteria	Rhizobiales	Bradyrhizobiaceae	Bradyrhizobium	1855318	1855318	SAMN05216525_14832	Predicted arabinose efflux permease| MFS family	415	EMBL-CDS:SFK02014.1	None	None	3	yes	yes	yes	yes	yes
A0A0Q5Z543	A0A0Q5Z543	1	Bradyrhizobium sp. Leaf396.	Bacteria	Proteobacteria	Rhizobiales	Bradyrhizobiaceae	Bradyrhizobium	1736363	1736363	ASG57_07345	MFS transporter	415	GI:945254938|GI:950145310|EMBL-CDS:KQT12931.1|REFSEQ:WP_057198225.1	PF07690 MFS_1	IPR011701 MFS|IPR020846 MFS_dom|IPR036259 MFS_trans_sf	3	yes	yes	yes	yes	yes
A0A1B9YZF3	A0A1B9YZF3	1	Bradyrhizobium sp. LMTR 3.	Bacteria	Proteobacteria	Rhizobiales	Bradyrhizobiaceae	Bradyrhizobium	189873	189873	LMTR3_19390	MFS transporter	406	GI:1047424853|GI:1046697687|EMBL-CDS:OCK60166.1|REFSEQ:WP_065745638.1	PF07690 MFS_1	IPR011701 MFS|IPR020846 MFS_dom|IPR036259 MFS_trans_sf	3	yes	yes	yes	yes	yes
A0A1H8MH88	A0A1H8MH88	1	Bradyrhizobium sp. OK095.	Bacteria	Proteobacteria	Rhizobiales	Bradyrhizobiaceae	Bradyrhizobium	1882760	1882760	SAMN05443254_119133	Predicted arabinose efflux permease| MFS family	415	EMBL-CDS:SEO16772.1	None	None	3	yes	yes	yes	yes	yes
A0A1G6KTD5	A0A1G6KTD5|A0A1H5DK92	2	Bradyrhizobium sp. R5.|Bradyrhizobium erythrophlei.	Bacteria	Proteobacteria	Rhizobiales	Bradyrhizobiaceae	Bradyrhizobium	1855320|1437360	1855320	SAMN05216337_1002212|SAMN05444164_5822	Predicted arabinose efflux permease| MFS family	447	EMBL-CDS:SDC34359.1|EMBL-CDS:SED79262.1	None	None	3	yes	yes	yes	yes	yes
A0A1G7TLH8	A0A1G7TLH8	1	Bradyrhizobium sp. Rc2d.	Bacteria	Proteobacteria	Rhizobiales	Bradyrhizobiaceae	Bradyrhizobium	1855321	1855321	SAMN05216338_100133	Predicted arabinose efflux permease| MFS family	408	EMBL-CDS:SDG36187.1	None	None	3	yes	yes	yes	yes	yes
A0A1G8DXW2	A0A1G8DXW2|A0A109QDU0|A0A150ZKF5	3	Bradyrhizobium sp. Rc2d.|Bradyrhizobium sp. CCGE-LA001.|Bradyrhizobium sp. DOA1.	Bacteria	Proteobacteria	Rhizobiales	Bradyrhizobiaceae	Bradyrhizobium	1855321|1223566|1126616	1855321	SAMN05216338_101170|BCCGELA001_34570|SE91_33795	Predicted arabinose efflux permease| MFS family |MFS transporter	415	EMBL-CDS:SDH62279.1|GI:982216450|GI:983588273|EMBL-CDS:AMA61686.1|REFSEQ:WP_060738020.1|GI:1006144054|GI:1007124027|EMBL-CDS:KYH03676.1|REFSEQ:WP_061851458.1	None|PF07690 MFS_1	None|IPR011701 MFS|IPR020846 MFS_dom|IPR036259 MFS_trans_sf	3	yes	yes	yes	yes	yes
H0SXI6	H0SXI6|A0A1Y6KPS3	2	Bradyrhizobium sp. STM 3809.|Bradyrhizobium sp. ORS 285.	Bacteria	Proteobacteria	Rhizobiales	Bradyrhizobiaceae	Bradyrhizobium	551936|115808	551936	BRAS3809_2300001|BRAD285_6984	Putative permease of the Major Facilitator Superfamily (MFS) family	406	GI:496248128|EMBL-CDS:CCD98913.1|REFSEQ:WP_008961513.1|GI:493664170|EMBL-CDS:SMX61624.1|REFSEQ:WP_006615429.1	PF07690 MFS_1	IPR011701 MFS|IPR020846 MFS_dom|IPR036259 MFS_trans_sf	3	yes	yes	yes	yes	yes
A0A1R1Q7P6	A0A1R1Q7P6|U1H6Y9|A0A0D1P976|A0A1C2EQH2|A0A1Q5R229|A0A1S2SBP5|A0A1E3EIH3	7	Bradyrhizobium sp. UFLA 03-321.|Bradyrhizobium sp. DFCI-1.|Bradyrhizobium elkanii.|Bradyrhizobium sp. UASWS1016.|Bradyrhizobium sp. NAS96.2.	Bacteria	Proteobacteria	Rhizobiales	Bradyrhizobiaceae	Bradyrhizobium	1783512|1230476|29448|1566379|1680160	1783512	BSN85_39090|C207_06278|QU41_13110|QU42_20365|AC628_32550|BLN97_30645|A6X20_36030	MFS transporter |Thioredoxin 2	414	GI:1140990901|GI:1134563181|EMBL-CDS:OMH98519.1|REFSEQ:WP_076834898.1|GI:540134490|EMBL-CDS:ERF80513.1|GI:639267432|GI:758541284|EMBL-CDS:KIU48891.1|REFSEQ:WP_024578774.1|GI:1052226360|EMBL-CDS:OCX29272.1|GI:1122658499|GI:1120622519|EMBL-CDS:OKO69789.1|REFSEQ:WP_074130999.1|GI:515309846|GI:1100583200|EMBL-CDS:OIM90885.1|REFSEQ:WP_016848050.1|GI:1061448126|GI:1061973245|GI:1061447456|EMBL-CDS:ODM7…	PF07690 MFS_1	IPR011701 MFS|IPR020846 MFS_dom|IPR036259 MFS_trans_sf	3	yes	yes	yes	yes	yes
A0A1R1R4L3	A0A1R1R4L3|A0A1G6ZVA6	2	Bradyrhizobium sp. UFLA 03-321.|Bradyrhizobium sp. R5.	Bacteria	Proteobacteria	Rhizobiales	Bradyrhizobiaceae	Bradyrhizobium	1783512|1855320	1783512	BSN85_10390|SAMN05216337_101937	MFS transporter |Predicted arabinose efflux permease| MFS family	406	GI:1134576731|GI:1140982171|EMBL-CDS:OMI11877.1|REFSEQ:WP_076826346.1|EMBL-CDS:SDE05785.1	PF07690 MFS_1|None	IPR011701 MFS|IPR020846 MFS_dom|IPR036259 MFS_trans_sf|None	3	yes	yes	yes	yes	yes
H5YBP3	H5YBP3|A0A160UMM6|A0A1Y2JGW0|I2QJE8	4	Bradyrhizobium sp. WSM471.|Bradyrhizobium sp.|Bradyrhizobium japonicum.|Bradyrhizobium sp. WSM1253.	Bacteria	Proteobacteria	Rhizobiales	Bradyrhizobiaceae	Bradyrhizobium	319017|376|375|319003	319017	Bra471DRAFT_07273|BF49_7171|BSZ19_36920|Bra1253DRAFT_04656	Arabinose efflux permease family protein |MFS permease |MFS transporter	415	GI:374426886|GI:494889793|EMBL-CDS:EHR06419.1|GI:1027798727|GI:1028654341|EMBL-CDS:CUT16091.1|REFSEQ:WP_063996419.1|GI:742487127|GI:1185506712|EMBL-CDS:OSJ25979.1|GI:494871907|GI:385739708|EMBL-CDS:EIG59904.1	PF07690 MFS_1	IPR011701 MFS|IPR020846 MFS_dom|IPR036259 MFS_trans_sf	3	yes	yes	yes	yes	yes
J2WFM9	J2WFM9|A0A0D7P016	2	Bradyrhizobium sp. YR681.|Bradyrhizobium sp. LTSP849.	Bacteria	Proteobacteria	Rhizobiales	Bradyrhizobiaceae	Bradyrhizobium	1144344|1615890	1144344	PMI42_05235|UB31_23195	Arabinose efflux permease family protein |MFS transporter	415	GI:495414154|GI:398225186|EMBL-CDS:EJN11465.1|GI:763882367|GI:769280101|EMBL-CDS:KJC43549.1|REFSEQ:WP_045012598.1	PF07690 MFS_1	IPR011701 MFS|IPR020846 MFS_dom|IPR036259 MFS_trans_sf	3	yes	yes	yes	yes	yes
A0A0R3L6K5	A0A0R3L6K5	1	Bradyrhizobium valentinum.	Bacteria	Proteobacteria	Rhizobiales	Bradyrhizobiaceae	Bradyrhizobium	1518501	1518501	CP49_05665	MFS transporter	414	GI:949342536|GI:951482150|EMBL-CDS:KRR01109.1|REFSEQ:WP_057853472.1	PF07690 MFS_1	IPR011701 MFS|IPR020846 MFS_dom|IPR036259 MFS_trans_sf	3	yes	yes	yes	yes	yes
A0A1Q3YL11	A0A1Q3YL11	1	Burkholderiales bacterium 70-64.	Bacteria	Proteobacteria	Burkholderiales	NA	NA	1895733	1895733	BGO72_06865	MFS transporter	411	GI:1113443138|EMBL-CDS:OJX04977.1	PF07690 MFS_1	IPR011701 MFS|IPR020846 MFS_dom|IPR036259 MFS_trans_sf	3	yes	yes	yes	yes	yes
A0A225M808	A0A225M808	1	Candidimonas nitroreducens.	Bacteria	Proteobacteria	Burkholderiales	Alcaligenaceae	Candidimonas	683354	683354	CEY11_18465	MFS transporter	408	GI:1211492376|EMBL-CDS:OWT56862.1	PF07690 MFS_1	IPR011701 MFS|IPR020846 MFS_dom|IPR036259 MFS_trans_sf	3	yes	yes	yes	yes	yes
W8WYU8	W8WYU8	1	Castellaniella defragrans 65Phen.	Bacteria	Proteobacteria	Burkholderiales	Alcaligenaceae	Castellaniella	1437824	1437824	BN940_11476	Putative membrane protein	416	GI:759999480|GI:589266818|EMBL-CDS:CDM24754.1|REFSEQ:WP_043683011.1	PF07690 MFS_1	IPR011701 MFS|IPR020846 MFS_dom|IPR036259 MFS_trans_sf	3	yes	yes	yes	yes	yes
A0A285NCV9	A0A285NCV9	1	Cohaesibacter gelatinilyticus.	Bacteria	Proteobacteria	Rhizobiales	Cohaesibacteraceae	Cohaesibacter	372072	372072	SAMN06265368_0872	Predicted arabinose efflux permease| MFS family	403	EMBL-CDS:SNZ07354.1	None	None	3	yes	yes	yes	yes	yes
A0A0E3BVL1	A0A0E3BVL1	1	Comamonas testosteroni	Bacteria	Proteobacteria	Burkholderiales	Comamonadaceae	Comamonas	285	285	P608_15900	MFS transporter	412	GI:692378858|GI:917446419|GI:692384618|EMBL-CDS:KGH10006.1|REFSEQ:WP_052052837.1	PF07690 MFS_1	IPR011701 MFS|IPR020846 MFS_dom|IPR036259 MFS_trans_sf	3	yes	yes	yes	yes	yes
A0A1C3VV43	A0A1C3VV43	1	Cupriavidus alkaliphilus.	Bacteria	Proteobacteria	Burkholderiales	Burkholderiaceae	Cupriavidus	942866	942866	GA0116996_11222	Predicted arabinose efflux permease| MFS family	393	EMBL-CDS:SCB31444.1	PF07690 MFS_1	IPR011701 MFS|IPR020846 MFS_dom|IPR036259 MFS_trans_sf	3	yes	yes	yes	yes	yes
A0A0M3SVY7	A0A0M3SVY7	1	Cupriavidus gilardii CR3.	Bacteria	Proteobacteria	Burkholderiales	Burkholderiaceae	Cupriavidus	1267562	1267562	CR3_2195	MFS transporter| MHS family| proline/betaine transporter	337	GI:927307029|EMBL-CDS:ALD91404.1	PF07690 MFS_1	IPR011701 MFS|IPR020846 MFS_dom|IPR036259 MFS_trans_sf	3	yes	yes	yes	yes	yes
A0A142JR65	A0A142JR65	1	Cupriavidus nantongensis.	Bacteria	Proteobacteria	Burkholderiales	Burkholderiaceae	Cupriavidus	1796606	1796606	A2G96_22295	MFS transporter	413	GI:1012025187|GI:1010934340|EMBL-CDS:AMR80577.1|REFSEQ:WP_062802410.1	PF07690 MFS_1	IPR011701 MFS|IPR020846 MFS_dom|IPR036259 MFS_trans_sf	3	yes	yes	yes	yes	yes
V2KFT7	V2KFT7	1	Cupriavidus sp. HPC	Bacteria	Proteobacteria	Burkholderiales	Burkholderiaceae	Cupriavidus	1217418	1217418	B551_0203600	MFS transporter	407	GI:554394004|EMBL-CDS:ESJ25288.1	PF07690 MFS_1	IPR011701 MFS|IPR020846 MFS_dom|IPR036259 MFS_trans_sf	3	yes	yes	yes	yes	yes
A0NME9	A0NME9|A0A0M6XUW2	2	Labrenzia aggregata (strain ATCC 25650 / DSM 13394 / JCM 20685 / NBRC16684 / NCIMB 2208 / IAM 12614)|Labrenzia aggregata.	Bacteria	Proteobacteria	Rhodobacterales	Rhodobacteraceae	Labrenzia	384765|187304	384765	SIAM614_10458|LAL4801_00042	Uncharacterized protein |MFS transporter| aromatic acid:H+ symporter (AAHS) family	407	GI:118439613|GI:493988808|EMBL-CDS:EAV46244.1|REFSEQ:WP_006931568.1|GI:944167425|EMBL-CDS:CTQ41624.1|REFSEQ:WP_055656427.1	PF07690 MFS_1	IPR011701 MFS|IPR020846 MFS_dom|IPR036259 MFS_trans_sf	3	yes	yes	yes	yes	yes
A0A0M7AKZ1	A0A0M7AKZ1	1	Labrenzia alba.	Bacteria	Proteobacteria	Rhodobacterales	Rhodobacteraceae	Labrenzia	311410	311410	LA5096_04239	Arabinose efflux permease	407	GI:941318325|EMBL-CDS:CTQ75122.1|REFSEQ:WP_055118847.1	PF07690 MFS_1	IPR011701 MFS|IPR020846 MFS_dom|IPR036259 MFS_trans_sf	3	yes	yes	yes	yes	yes
A0A0M6YYK6	A0A0M6YYK6	1	Labrenzia alba.	Bacteria	Proteobacteria	Rhodobacterales	Rhodobacteraceae	Labrenzia	311410	311410	LP7551_02860	MFS transporter| aromatic acid:H+ symporter (AAHS) family	407	GI:944195282|EMBL-CDS:CTQ54327.1|REFSEQ:WP_055676843.1	PF07690 MFS_1	IPR011701 MFS|IPR020846 MFS_dom|IPR036259 MFS_trans_sf	3	yes	yes	yes	yes	yes
A0A0M6ZWJ8	A0A0M6ZWJ8|B9QV42|A0A1L9Q6H5	3	Labrenzia alexandrii.|Labrenzia alexandrii (strain DSM 17067 / NCIMB 14079 / DFL-11)|Alphaproteobacteria bacterium AO1-B.	Bacteria	Proteobacteria	Rhodobacterales|NA	Rhodobacteraceae|NA	Labrenzia|NA	388408|244592|1905358	388408	LAX5112_01032|SADFL11_5165|BKI51_23400	Arabinose efflux permease |Transporter| major facilitator family |MFS transporter	407	GI:944182310|EMBL-CDS:CTQ66616.1|REFSEQ:WP_055670922.1|GI:222441196|GI:495472454|EMBL-CDS:EEE47875.1|REFSEQ:WP_008197143.1|GI:1111722791|EMBL-CDS:OJJ09384.1	PF07690 MFS_1	IPR011701 MFS|IPR020846 MFS_dom|IPR036259 MFS_trans_sf	3	yes	yes	yes	yes	yes
U7FHP6	U7FHP6	1	Labrenzia sp. C1B10.	Bacteria	Proteobacteria	Rhodobacterales	Rhodobacteraceae	Labrenzia	1397530	1397530	Q669_17375	MFS transporter	420	GI:550659393|EMBL-CDS:ERP85545.1	PF07690 MFS_1	IPR011701 MFS|IPR020846 MFS_dom|IPR036259 MFS_trans_sf	3	yes	yes	yes	yes	yes
A0A163UP19	A0A163UP19	1	Labrenzia sp. OB1.	Bacteria	Proteobacteria	Rhodobacterales	Rhodobacteraceae	Labrenzia	1561204	1561204	OA90_18370	MFS transporter	407	GI:1020950739|GI:1057003797|EMBL-CDS:KZM48899.1|REFSEQ:WP_068415314.1	PF07690 MFS_1	IPR011701 MFS|IPR020846 MFS_dom|IPR036259 MFS_trans_sf	3	yes	yes	yes	yes	yes
A0A222F1G9	A0A222F1G9	1	Labrenzia sp. VG12.	Bacteria	Proteobacteria	Rhodobacterales	Rhodobacteraceae	Labrenzia	2021862	2021862	CHH27_02290	MFS transporter	407	GI:1226110017|EMBL-CDS:ASP32211.1	PF07690 MFS_1	IPR011701 MFS|IPR020846 MFS_dom|IPR036259 MFS_trans_sf	3	yes	yes	yes	yes	yes
A0A1M7CX30	A0A1M7CX30	1	Labrenzia suaedae.	Bacteria	Proteobacteria	Rhodobacterales	Rhodobacteraceae	Labrenzia	735517	735517	SAMN05444272_1301	Predicted arabinose efflux permease| MFS family	403	GI:1120140088|EMBL-CDS:SHL71794.1|REFSEQ:WP_073010264.1	PF07690 MFS_1	IPR011701 MFS|IPR020846 MFS_dom|IPR036259 MFS_trans_sf	3	yes	yes	yes	yes	yes
V4T9U7	V4T9U7	1	Lutibaculum baratangense AMV1.	Bacteria	Proteobacteria	Rhizobiales	Rhodobiaceae	Lutibaculum	631454	631454	N177_3341	Uncharacterized protein	404	GI:557403096|GI:557679162|EMBL-CDS:ESR23273.1|REFSEQ:WP_023433459.1	PF07690 MFS_1	IPR011701 MFS|IPR020846 MFS_dom|IPR036259 MFS_trans_sf	3	yes	yes	yes	yes	yes
A0A0Q7F4U7	A0A0Q7F4U7	1	Massilia sp. Root418.	Bacteria	Proteobacteria	Burkholderiales	Oxalobacteraceae	Massilia	1736532	1736532	ASC94_19695	MFS transporter	409	GI:947738263|GI:945635263|EMBL-CDS:KQW89977.1|REFSEQ:WP_056400403.1	PF07690 MFS_1	IPR011701 MFS|IPR020846 MFS_dom|IPR036259 MFS_trans_sf	3	yes	yes	yes	yes	yes
I2AWI5	I2AWI5	1	Mesorhizobium plurifarium.	Bacteria	Proteobacteria	Rhizobiales	Phyllobacteriaceae	Mesorhizobium	69974	69974	None	Putative permease/facilitator	354	GI:386870423|EMBL-CDS:AFJ42527.1	PF07690 MFS_1	IPR011701 MFS|IPR020846 MFS_dom|IPR036259 MFS_trans_sf	3	yes	yes	yes	yes	yes
A0A147FHR3	A0A147FHR3	1	Methylobacterium aquaticum.	Bacteria	Proteobacteria	Rhizobiales	Methylobacteriaceae	Methylobacterium	270351	270351	NS229_19105	MFS transporter	408	GI:968322140|GI:968350970|GI:860463634|EMBL-CDS:KTS25727.1|REFSEQ:WP_048430820.1	PF07690 MFS_1	IPR011701 MFS|IPR020846 MFS_dom|IPR036259 MFS_trans_sf	3	yes	yes	yes	yes	yes
A0A0J6TII2	A0A0J6TII2	1	Methylobacterium indicum.	Bacteria	Proteobacteria	Rhizobiales	Methylobacteriaceae	Methylobacterium	1775910	1775910	QR78_27680	MFS transporter	403	GI:857474474|EMBL-CDS:KMO12111.1	PF07690 MFS_1	IPR011701 MFS|IPR020846 MFS_dom|IPR036259 MFS_trans_sf	3	yes	yes	yes	yes	yes
B8IXQ7	B8IXQ7	1	Methylobacterium nodulans (strain LMG 21967 / CNCM I-2342 / ORS 2060)	Bacteria	Proteobacteria	Rhizobiales	Methylobacteriaceae	Methylobacterium	460265	460265	Mnod_7862	Major facilitator superfamily MFS_1	410	GI:501739609|GI:219952499|EMBL-CDS:ACL62889.1|REFSEQ:WP_012631094.1	PF07690 MFS_1	IPR011701 MFS|IPR020846 MFS_dom|IPR036259 MFS_trans_sf	3	yes	yes	yes	yes	yes
B0UM95	B0UM95	1	Methylobacterium sp. (strain 4-46)	Bacteria	Proteobacteria	Rhizobiales	Methylobacteriaceae	Methylobacterium	426117	426117	M446_1531	Major facilitator superfamily MFS_1	419	GI:168194087|GI:501288492|EMBL-CDS:ACA16034.1|REFSEQ:WP_012331445.1	PF07690 MFS_1	IPR011701 MFS|IPR020846 MFS_dom|IPR036259 MFS_trans_sf	3	yes	yes	yes	yes	yes
A0A1I1Y615	A0A1I1Y615|A0A1H8S7M9|A0A0C6FB26	3	Methylobacterium sp. yr596.|Methylobacterium sp. ap11.|Methylobacterium aquaticum.	Bacteria	Proteobacteria	Rhizobiales	Methylobacteriaceae	Methylobacterium	1761800|1761799|270351	1761800	SAMN04487844_101199|SAMN04487843_103327|Maq22A_c12020	Predicted arabinose efflux permease| MFS family |MFS transporter	407	EMBL-CDS:SFE14869.1|EMBL-CDS:SEO74681.1|GI:985607459|GI:760868057|EMBL-CDS:BAQ45653.1|REFSEQ:WP_060846954.1	None|PF07690 MFS_1	None|IPR011701 MFS|IPR020846 MFS_dom|IPR036259 MFS_trans_sf	3	yes	yes	yes	yes	yes
A0A0J6S7C7	A0A0J6S7C7	1	Methylobacterium variabile.	Bacteria	Proteobacteria	Rhizobiales	Methylobacteriaceae	Methylobacterium	298794	298794	VQ02_26830	MFS transporter	406	GI:857496156|GI:860508847|EMBL-CDS:KMO31125.1|REFSEQ:WP_048447294.1	PF07690 MFS_1	IPR011701 MFS|IPR020846 MFS_dom|IPR036259 MFS_trans_sf	3	yes	yes	yes	yes	yes
A0A1Q2M1F9	A0A1Q2M1F9	1	Microbulbifer agarilyticus.	Bacteria	Proteobacteria	Cellvibrionales	Microbulbiferaceae	Microbulbifer	260552	260552	Mag101_01935	MFS transporter	420	GI:1147519623|EMBL-CDS:AQQ66541.1	PF07690 MFS_1	IPR011701 MFS|IPR020846 MFS_dom|IPR036259 MFS_trans_sf	3	yes	yes	yes	yes	yes
A0A0H1RED7	A0A0H1RED7	1	Microvirga vignae.	Bacteria	Proteobacteria	Rhizobiales	Methylobacteriaceae	Microvirga	1225564	1225564	AA309_08925	MFS transporter	413	GI:827103212|GI:826093390|EMBL-CDS:KLK93434.1|REFSEQ:WP_047188640.1	PF07690 MFS_1	IPR011701 MFS|IPR020846 MFS_dom|IPR036259 MFS_trans_sf	3	yes	yes	yes	yes	yes
A0A1U7JG81	A0A1U7JG81	1	Nesiotobacter exalbescens.	Bacteria	Proteobacteria	Rhodobacterales	Rhodobacteraceae	Nesiotobacter	197461	197461	A3843_13610	MFS transporter	408	GI:1118116683|GI:655031986|EMBL-CDS:OKL43651.1|REFSEQ:WP_028480807.1	PF07690 MFS_1	IPR011701 MFS|IPR020846 MFS_dom|IPR036259 MFS_trans_sf	3	yes	yes	yes	yes	yes
A0A176HR09	A0A176HR09|A0A1N7LPS9	2	Oleibacter sp. HI0075.|Oleibacter marinus.	Bacteria	Proteobacteria	Oceanospirillales	Oceanospirillaceae	Oleibacter	1822250|484498	1822250	A3746_00880|SAMN05421686_104139	MFS transporter |Predicted arabinose efflux permease| MFS family	401	GI:1024612100|GI:1057030512|EMBL-CDS:KZY98079.1|GI:1134274462|EMBL-CDS:SIS75792.1|REFSEQ:WP_076515002.1	PF07690 MFS_1	IPR011701 MFS|IPR020846 MFS_dom|IPR036259 MFS_trans_sf	3	yes	yes	yes	yes	yes
F8BU89	F8BU89	1	Oligotropha carboxidovorans (strain ATCC 49405 / DSM 1227 / KCTC 32145/ OM5)	Bacteria	Proteobacteria	Rhizobiales	Bradyrhizobiaceae	Oligotropha	504832	504832	OCA5_c11220	MFS transporter protein	402	GI:503678857|GI:336098018|EMBL-CDS:AEI05841.1|REFSEQ:WP_013912933.1	PF07690 MFS_1	IPR011701 MFS|IPR020846 MFS_dom|IPR036259 MFS_trans_sf	3	yes	yes	yes	yes	yes
A0A0U3N933	A0A0U3N933|A0A231PZ29|A0A0K6IAK0	3	Pannonibacter phragmitetus.|Pannonibacter phragmitetus BB.|Pannonibacter indicus.	Bacteria	Proteobacteria	Rhodobacterales	Rhodobacteraceae	Pannonibacter	121719|1402210|466044	121719	APZ00_22000|P874_21075|Ga0061067_11822	MFS transporter |Predicted arabinose efflux permease| MFS family	412	GI:971492057|GI:971242325|EMBL-CDS:ALV29384.1|REFSEQ:WP_058900217.1|GI:1226530442|EMBL-CDS:OXS39937.1|GI:943627535|EMBL-CDS:CUB00357.1|REFSEQ:WP_055456986.1	PF07690 MFS_1	IPR011701 MFS|IPR020846 MFS_dom|IPR036259 MFS_trans_sf	3	yes	yes	yes	yes	yes
A0A1M7FGV1	A0A1M7FGV1	1	Paracoccus solventivorans.	Bacteria	Proteobacteria	Rhodobacterales	Rhodobacteraceae	Paracoccus	53463	53463	SAMN05444389_10334	Predicted arabinose efflux permease| MFS family	408	GI:1120196063|EMBL-CDS:SHM02919.1|REFSEQ:WP_073063822.1	PF07690 MFS_1	IPR011701 MFS|IPR020846 MFS_dom|IPR036259 MFS_trans_sf	3	yes	yes	yes	yes	yes
A0A0Q7CLN3	A0A0Q7CLN3|A0A0Q7FGE2|A0A0Q8U247	3	Phenylobacterium sp. Root1277.|Phenylobacterium sp. Root1290.|Phenylobacterium sp. Root77.	Bacteria	Proteobacteria	Caulobacterales	Caulobacteraceae	Phenylobacterium	1736442|1736445|1736599	1736442	ASC73_20170|ASC79_00030|ASE17_19350	MFS transporter	402	GI:945610753|EMBL-CDS:KQW65564.1|GI:945641192|EMBL-CDS:KQW95898.1|GI:946187229|EMBL-CDS:KRC39019.1	PF07690 MFS_1	IPR011701 MFS|IPR020846 MFS_dom|IPR036259 MFS_trans_sf	3	yes	yes	yes	yes	yes
A0A1D2TPR6	A0A1D2TPR6	1	Phenylobacterium sp. SCN 69-14.	Bacteria	Proteobacteria	Caulobacterales	Caulobacteraceae	Phenylobacterium	1660128	1660128	ABS77_13685	MFS transporter	405	GI:1064053495|EMBL-CDS:ODT56860.1	PF07690 MFS_1	IPR011701 MFS|IPR020846 MFS_dom|IPR036259 MFS_trans_sf	3	yes	yes	yes	yes	yes
F2IWM4	F2IWM4	1	Polymorphum gilvum (strain LMG 25793 / CGMCC 1.9160 / SL003B-26A1)	Bacteria	Proteobacteria	NA	NA	Polymorphum	991905	991905	SL003B_1923	Transporter| major facilitator family	408	GI:326413286|GI:503418006|EMBL-CDS:ADZ70349.1|REFSEQ:WP_013652667.1	PF07690 MFS_1	IPR011701 MFS|IPR020846 MFS_dom|IPR036259 MFS_trans_sf	3	yes	yes	yes	yes	yes
A0A0P6WFZ5	A0A0P6WFZ5	1	Prosthecomicrobium hirschii.	Bacteria	Proteobacteria	Rhizobiales	Hyphomicrobiaceae	Prosthecomicrobium	665126	665126	ABB55_26595	MFS transporter	410	GI:932673442|GI:933880250|EMBL-CDS:KPL55365.1|REFSEQ:WP_054361531.1	PF07690 MFS_1	IPR011701 MFS|IPR020846 MFS_dom|IPR036259 MFS_trans_sf	3	yes	yes	yes	yes	yes
A0A1W9HNT9	A0A1W9HNT9	1	Proteobacteria bacterium SG_bin8.	Bacteria	Proteobacteria	NA	NA	NA	1827387	1827387	A4S15_03400	Uncharacterized protein	420	GI:1175928933|EMBL-CDS:OQW49109.1	PF07690 MFS_1|PF00083 Sugar_tr	IPR011701 MFS|IPR020846 MFS_dom|IPR005828 MFS_sugar_transport|IPR036259 MFS_trans_sf	3	yes	yes	yes	yes	yes
A0A1W9KE16	A0A1W9KE16	1	Proteobacteria bacterium ST_bin15.	Bacteria	Proteobacteria	NA	NA	NA	1978763	1978763	BVN31_08615	Uncharacterized protein	408	GI:1175963002|EMBL-CDS:OQW82416.1	PF07690 MFS_1|PF00083 Sugar_tr	IPR011701 MFS|IPR020846 MFS_dom|IPR005828 MFS_sugar_transport|IPR036259 MFS_trans_sf	3	yes	yes	yes	yes	yes
A0A0P9G8Q9	A0A0P9G8Q9|A0A221ICV0	2	Pseudoalteromonas sp. P1-11.|Pseudoalteromonas espejiana DSM 9414.	Bacteria	Proteobacteria	Alteromonadales	Pseudoalteromonadaceae	Pseudoalteromonas	1715254|1314869	1715254	AN390_02052|PESP_b0083	Multidrug efflux system protein MdtL |Uncharacterized protein	409	GI:941967753|GI:939943778|EMBL-CDS:KPW02673.1|REFSEQ:WP_055254287.1|GI:1216916618|EMBL-CDS:ASM51713.1	PF07690 MFS_1	IPR011701 MFS|IPR020846 MFS_dom|IPR036259 MFS_trans_sf	3	yes	yes	yes	yes	yes
A0A0Q0N048	A0A0Q0N048	1	Pseudoalteromonas sp. P1-25.	Bacteria	Proteobacteria	Alteromonadales	Pseudoalteromonadaceae	Pseudoalteromonas	1723758	1723758	AN393_00092	Multidrug efflux system protein MdtL	403	GI:940644248|GI:940449602|EMBL-CDS:KPZ58284.1|REFSEQ:WP_055017031.1	PF07690 MFS_1	IPR011701 MFS|IPR020846 MFS_dom|IPR036259 MFS_trans_sf	3	yes	yes	yes	yes	yes
A0A0S2KBA1	A0A0S2KBA1	1	Pseudohongiella spirulinae.	Bacteria	Proteobacteria	NA	NA	Pseudohongiella	1249552	1249552	PS2015_927	MFS transporter	407	GI:953547305|GI:953015889|EMBL-CDS:ALO45597.1|REFSEQ:WP_058021123.1	PF07690 MFS_1	IPR011701 MFS|IPR020846 MFS_dom|IPR036259 MFS_trans_sf	3	yes	yes	yes	yes	yes
A0A0Q7U0E2	A0A0Q7U0E2	1	Pseudolabrys sp. Root1462.	Bacteria	Proteobacteria	Rhizobiales	Xanthobacteraceae	Pseudolabrys	1736466	1736466	ASD45_08190	MFS transporter	407	GI:945847123|GI:948253470|EMBL-CDS:KQZ00837.1|REFSEQ:WP_056911036.1	PF07690 MFS_1	IPR011701 MFS|IPR020846 MFS_dom|IPR036259 MFS_trans_sf	3	yes	yes	yes	yes	yes
A0A031MGA5	A0A031MGA5	1	Pseudomonas bauzanensis.	Bacteria	Proteobacteria	Pseudomonadales	Pseudomonadaceae	Pseudomonas	653930	653930	CF98_00670	MFS transporter	400	GI:739118962|GI:612183079|EMBL-CDS:EZQ19030.1|EMBL-CDS:SER51441.1|EMBL-CDS:SFL71229.1|REFSEQ:WP_036988555.1	PF07690 MFS_1	IPR011701 MFS|IPR020846 MFS_dom|IPR036259 MFS_trans_sf	3	yes	yes	yes	yes	yes
A0A231GPI6	A0A231GPI6	1	Pseudomonas jessenii.	Bacteria	Proteobacteria	Pseudomonadales	Pseudomonadaceae	Pseudomonas	77298	77298	PSJE_08605	MFS transporter	397	GI:1221050911|EMBL-CDS:OXR38523.1|EMBL-CDS:SEC11195.1	PF07690 MFS_1	IPR011701 MFS|IPR020846 MFS_dom|IPR036259 MFS_trans_sf	3	yes	yes	yes	yes	yes
A0A1H2N745	A0A1H2N745|A0A231NEY2	2	Pseudomonas rhodesiae.|Pseudomonas fluorescens.	Bacteria	Proteobacteria	Pseudomonadales	Pseudomonadaceae	Pseudomonas	76760|294	76760	SAMN04490209_1749|CGU36_16865	Predicted arabinose efflux permease| MFS family |MFS transporter	397	GI:734914026|GI:1086074598|EMBL-CDS:SDV00606.1|REFSEQ:WP_034138525.1|GI:1234929358|GI:1226124963|EMBL-CDS:OXS21041.1	PF07690 MFS_1	IPR011701 MFS|IPR020846 MFS_dom|IPR036259 MFS_trans_sf	3	yes	yes	yes	yes	yes
W5J3E2	W5J3E2	1	Pseudomonas sp. (strain M1)	Bacteria	Proteobacteria	Pseudomonadales	Pseudomonadaceae	Pseudomonas	95619	95619	PM1_0222660	MFS transporter	407	GI:568076125|GI:575528963|EMBL-CDS:ETM68978.1|REFSEQ:WP_024128697.1	PF07690 MFS_1	IPR011701 MFS|IPR020846 MFS_dom|IPR036259 MFS_trans_sf	3	yes	yes	yes	yes	yes
A0A087FAP8	A0A087FAP8|A0A0C2S731	2	Pseudomonas sp. 1-7.|Pseudomonas stutzeri	Bacteria	Proteobacteria	Pseudomonadales	Pseudomonadaceae	Pseudomonas	633150|316	633150	JF55_13470|QX25_08615	MFS transporter	411	GI:674102064|EMBL-CDS:KFJ91413.1|GI:553749283|GI:751084933|EMBL-CDS:KIL05101.1|REFSEQ:WP_023082248.1	PF07690 MFS_1	IPR011701 MFS|IPR020846 MFS_dom|IPR036259 MFS_trans_sf	3	yes	yes	yes	yes	yes
W9T165	W9T165	1	Pseudomonas sp. BAY1663.	Bacteria	Proteobacteria	Pseudomonadales	Pseudomonadaceae	Pseudomonas	1439940	1439940	BAY1663_03236	Major facilitator superfamily protein	405	GI:916890094|GI:588310442|EMBL-CDS:EXF44332.1	PF07690 MFS_1	IPR011701 MFS|IPR020846 MFS_dom|IPR036259 MFS_trans_sf	3	yes	yes	yes	yes	yes
A0A1Q9Y6T8	A0A1Q9Y6T8	1	Pseudomonas sp. PA15	Bacteria	Proteobacteria	Pseudomonadales	Pseudomonadaceae	Pseudomonas	1932111	1932111	BVH03_01810	MFS transporter	410	GI:1132302035|GI:1130710404|EMBL-CDS:OLU34900.1	PF07690 MFS_1	IPR011701 MFS|IPR020846 MFS_dom|IPR036259 MFS_trans_sf	3	yes	yes	yes	yes	yes
K9NN10	K9NN10	1	Pseudomonas sp. UW4.	Bacteria	Proteobacteria	Pseudomonadales	Pseudomonadaceae	Pseudomonas	1207075	1207075	PputUW4_03364	Major facilitator Superfamily protein	397	GI:504908720|GI:426268481|EMBL-CDS:AFY20558.1|REFSEQ:WP_015095822.1	PF07690 MFS_1	IPR011701 MFS|IPR020846 MFS_dom|IPR036259 MFS_trans_sf	3	yes	yes	yes	yes	yes
A0A0C2SD93	A0A0C2SD93|A0A1G9TJ84	2	Pseudomonas stutzeri |Pseudomonas balearica DSM 6083.	Bacteria	Proteobacteria	Pseudomonadales	Pseudomonadaceae	Pseudomonas	316|1123016	316	QX25_04165|SAMN05660875_105128	MFS transporter |Predicted arabinose efflux permease| MFS family	409	GI:751085857|GI:751637364|EMBL-CDS:KIL06023.1|REFSEQ:WP_041105076.1|GI:759499740|GI:747151185|EMBL-CDS:SDM47730.1|REFSEQ:WP_043220568.1	PF07690 MFS_1	IPR011701 MFS|IPR020846 MFS_dom|IPR036259 MFS_trans_sf	3	yes	yes	yes	yes	yes
I4JHH9	I4JHH9	1	Pseudomonas stutzeri TS44.	Bacteria	Proteobacteria	Pseudomonadales	Pseudomonadaceae	Pseudomonas	477228	477228	YO5_00170	Permease of the Major Facilitator Superfamily (MFS) family protein	396	GI:489383768|GI:387967620|EMBL-CDS:EIK51919.1|REFSEQ:WP_003290421.1	PF07690 MFS_1	IPR011701 MFS|IPR020846 MFS_dom|IPR036259 MFS_trans_sf	3	yes	yes	yes	yes	yes
A0A098FNB9	A0A098FNB9	1	Pseudomonas xanthomarina.	Bacteria	Proteobacteria	Pseudomonadales	Pseudomonadaceae	Pseudomonas	271420	271420	PXNS11_190025	Permease of the Major Facilitator Superfamily (MFS) family protein	396	GI:751305426|EMBL-CDS:CEG51727.1|REFSEQ:WP_041013823.1	PF07690 MFS_1	IPR011701 MFS|IPR020846 MFS_dom|IPR036259 MFS_trans_sf	3	yes	yes	yes	yes	yes
A0A1C2DWJ1	A0A1C2DWJ1|A0A0T6VTN8|A0A0T6VXX0	3	Pseudomonas xanthomarina.|Pseudomonas sp. TTU2014-066ASC.|Pseudomonas sp. TTU2014-096BSC.	Bacteria	Proteobacteria	Pseudomonadales	Pseudomonadaceae	Pseudomonas	271420|1729723|1729725	271420	BBI09_08785|AO729_00100|AO735_01805	MFS transporter	413	GI:1053188436|GI:1052216080|EMBL-CDS:OCX19130.1|REFSEQ:WP_065984150.1|GI:953991833|GI:953687771|EMBL-CDS:KRW73733.1|REFSEQ:WP_058076360.1|GI:953689225|GI:953989074|EMBL-CDS:KRW75177.1|REFSEQ:WP_058073649.1	PF07690 MFS_1	IPR011701 MFS|IPR020846 MFS_dom|IPR036259 MFS_trans_sf	3	yes	yes	yes	yes	yes
A0A1W6ZWA5	A0A1W6ZWA5	1	Pseudorhodoplanes sinuspersici.	Bacteria	Proteobacteria	Rhizobiales	NA	Pseudorhodoplanes	1235591	1235591	CAK95_22440	MFS transporter	406	GI:1190226964|EMBL-CDS:ARQ01558.1	PF07690 MFS_1|PF00083 Sugar_tr	IPR011701 MFS|IPR020846 MFS_dom|IPR005828 MFS_sugar_transport|IPR036259 MFS_trans_sf	3	yes	yes	yes	yes	yes
A0A165WNV0	A0A165WNV0	1	Pseudovibrio axinellae.	Bacteria	Proteobacteria	Rhodobacterales	Rhodobacteraceae	Pseudovibrio	989403	989403	PsAD2_03359	Major Facilitator Superfamily protein	405	GI:1020202076|GI:1056576500|EMBL-CDS:KZL16742.1|REFSEQ:WP_068008375.1	PF07690 MFS_1	IPR011701 MFS|IPR020846 MFS_dom|IPR036259 MFS_trans_sf	3	yes	yes	yes	yes	yes
G8PLK3	G8PLK3	1	Pseudovibrio sp. (strain FO-BEG1)	Bacteria	Proteobacteria	Rhodobacterales	Rhodobacteraceae	Pseudovibrio	911045	911045	PSE_3580	Major facilitator superfamily MFS_1	236	GI:359344710|EMBL-CDS:AEV38084.1	PF07690 MFS_1	IPR011701 MFS|IPR020846 MFS_dom|IPR036259 MFS_trans_sf	3	yes	yes	yes	yes	yes
B6QX75	B6QX75|A0A1I7BPE6|A0A161XBD0|A0A165S4P4|A0A166EEU2	5	Pseudovibrio sp. JE062.|Pseudovibrio denitrificans.|Pseudovibrio sp. Ad26.|Pseudovibrio sp. W74.|Pseudovibrio sp. WM33.	Bacteria	Proteobacteria	Rhodobacterales	Rhodobacteraceae	Pseudovibrio	439495|258256|989410|1735584|1735585	439495	PJE062_1427|SAMN05444141_104166|PsAD26_03745|PsW74_01104|PsWM33_01175	MFS permease |Predicted arabinose efflux permease| MFS family |Major Facilitator Superfamily protein	405	GI:495822198|GI:211961394|EMBL-CDS:EEA96589.1|REFSEQ:WP_008546777.1|EMBL-CDS:SFT89057.1|GI:1021286916|GI:1020191570|EMBL-CDS:KZL06489.1|REFSEQ:WP_063311619.1|GI:1020187885|GI:1021262483|EMBL-CDS:KZL02905.1|REFSEQ:WP_063289204.1|GI:1020212523|GI:1021271115|EMBL-CDS:KZL26854.1|REFSEQ:WP_063297546.1	PF07690 MFS_1	IPR011701 MFS|IPR020846 MFS_dom|IPR036259 MFS_trans_sf	3	yes	yes	yes	yes	yes
A0A1H1GJ08	A0A1H1GJ08	1	Pseudovibrio sp. Tun.PSC04-5.I4.	Bacteria	Proteobacteria	Rhodobacterales	Rhodobacteraceae	Pseudovibrio	1798213	1798213	SAMN04515695_2912	Predicted arabinose efflux permease| MFS family	405	EMBL-CDS:SDR12856.1	None	None	3	yes	yes	yes	yes	yes
F4GSC8	F4GSC8	1	Pusillimonas sp. (strain T7-7)	Bacteria	Proteobacteria	Burkholderiales	Alcaligenaceae	Pusillimonas	1007105	1007105	PT7_2319	Uncharacterized protein	413	GI:330429525|EMBL-CDS:AEC20859.1	PF07690 MFS_1	IPR011701 MFS|IPR020846 MFS_dom|IPR036259 MFS_trans_sf	3	yes	yes	yes	yes	yes
A0A223H7U9	A0A223H7U9|A0A1Y0FQ56|A0A0S4WZT5|A0A0S4WJV1|A0A223GTT8|Q8XSN8	6	Ralstonia pseudosolanacearum.|Ralstonia solanacearum |Ralstonia solanacearum (strain GMI1000)	Bacteria	Proteobacteria	Burkholderiales	Burkholderiaceae	Ralstonia	1310165|305|267608	1310165	CDC46_19815|RSSE_p1358|AC251_20590|TO10_v1_640026|CDC45_19775|RSp0429	MFS transporter |Uncharacterized protein |Putative multidrug transport transmembrane protein |Probable multidrug transport transmembrane protein	399	GI:1229745247|EMBL-CDS:AST34393.1|GI:1199083983|EMBL-CDS:ARU25541.1|GI:971838376|GI:1092285411|GI:1216646800|GI:1111827603|GI:1100713465|GI:959675893|GI:1102198327|GI:959210455|GI:959220659|GI:1231149383|GI:1102205065|EMBL-CDS:API77001.1|EMBL-CDS:CUV17216.1|EMBL-CDS:CUV27457.1|EMBL-CDS:CUV56725.1|REFSEQ:WP_058907925.1|GI:499312966|GI:959239767|EMBL-CDS:CUV46622.1|GI:1229740323|EMBL-CDS:AST29471.1…	PF07690 MFS_1	IPR011701 MFS|IPR020846 MFS_dom|IPR036259 MFS_trans_sf	3	yes	yes	yes	yes	yes
A0A1C0ULJ8	A0A1C0ULJ8	1	Ralstonia solanacearum	Bacteria	Proteobacteria	Burkholderiales	Burkholderiaceae	Ralstonia	305	305	AR466_19820	MFS transporter	399	GI:1049038271|GI:1159873840|GI:684088592|GI:1049042397|GI:1159875975|GI:930571539|GI:682148342|GI:658123574|GI:1049034750|GI:746521099|GI:1231178855|GI:682143310|GI:1159875325|GI:1253248291|GI:1049023550|EMBL-CDS:OCQ78167.1|REFSEQ:WP_039556814.1	PF07690 MFS_1	IPR011701 MFS|IPR020846 MFS_dom|IPR036259 MFS_trans_sf	3	yes	yes	yes	yes	yes
A0A0S4TQE0	A0A0S4TQE0|D8NG72	2	Ralstonia solanacearum |Ralstonia solanacearum CMR15.	Bacteria	Proteobacteria	Burkholderiales	Burkholderiaceae	Ralstonia	305|859655	305	RSP799_17130|CMR15_mp10242	MFS transporter |Putative permease of the Major Facilitator Superfamily (MFS) family	399	GI:959205299|GI:1028450313|GI:1028885111|EMBL-CDS:CUV12053.1|EMBL-CDS:OAI77817.1|REFSEQ:WP_064050853.1|GI:504443744|GI:299068659|EMBL-CDS:CBJ39896.1|REFSEQ:WP_014630846.1	PF07690 MFS_1	IPR011701 MFS|IPR020846 MFS_dom|IPR036259 MFS_trans_sf	3	yes	yes	yes	yes	yes
D8P2D3	D8P2D3|A0A177RFY7	2	Ralstonia solanacearum CFBP2957.|Ralstonia solanacearum	Bacteria	Proteobacteria	Burkholderiales	Burkholderiaceae	Ralstonia	859656|305	859656	RCFBP_mp10279|RSP795_22685	Putative permease of the Major Facilitator Superfamily (MFS) family |MFS transporter	399	GI:300696825|GI:299073549|GI:502972644|EMBL-CDS:CBJ53069.1|REFSEQ:WP_013207620.1|REFSEQ:YP_003747486.1|GI:1032724575|GI:1028430147|EMBL-CDS:OAI58773.1|REFSEQ:WP_064298936.1	PF07690 MFS_1	IPR011701 MFS|IPR020846 MFS_dom|IPR036259 MFS_trans_sf	3	yes	yes	yes	yes	yes
A0A1L3DC21	A0A1L3DC21|M4UEF4|A0A223H2W4|A0A0S4VBT0|A0A223GP35|Q8XX02	6	Ralstonia solanacearum FJAT-1458.|Ralstonia solanacearum FQY_4.|Ralstonia pseudosolanacearum.|Ralstonia solanacearum |Ralstonia solanacearum (strain GMI1000)	Bacteria	Proteobacteria	Burkholderiales	Burkholderiaceae	Ralstonia	1130828|1262456|1310165|305|267608	1130828	BCR16_05725|F504_2274|CDC46_11810|AC251_05975|CDC45_11795|RSc2316	MFS transporter |Putative membrane protein |Putative drug transport transmembrane protein	399	GI:1109343651|GI:515093536|EMBL-CDS:APF86333.1|REFSEQ:WP_016722749.1|GI:525966538|GI:469774598|EMBL-CDS:AGH84788.1|REFSEQ:WP_020832431.1|GI:1229743644|EMBL-CDS:AST32791.1|GI:1111824745|GI:1102197882|GI:1100711231|GI:499311466|GI:1216645520|GI:959225299|EMBL-CDS:API74144.1|EMBL-CDS:CUV32109.1|REFSEQ:WP_011002241.1|GI:1229738695|EMBL-CDS:AST27844.1|GI:81503948|GI:17429336|EMBL-CDS:CAD16023.1	PF07690 MFS_1	IPR011701 MFS|IPR020846 MFS_dom|IPR036259 MFS_trans_sf	3	yes	yes	yes	yes	yes
A3RWJ5	A3RWJ5	1	Ralstonia solanacearum UW551.	Bacteria	Proteobacteria	Burkholderiales	Burkholderiaceae	Ralstonia	342110	342110	RRSL_01722	Tetracycline resistance protein	183	GI:83724997|EMBL-CDS:EAP72151.1	PF07690 MFS_1	IPR011701 MFS|IPR020846 MFS_dom|IPR036259 MFS_trans_sf	3	yes	yes	yes	yes	yes
A0A0B1XWI9	A0A0B1XWI9	1	Ralstonia sp. A12.	Bacteria	Proteobacteria	Burkholderiales	Burkholderiaceae	Ralstonia	1217052	1217052	PI87_21935	MFS transporter	399	GI:733375905|GI:746569915|EMBL-CDS:KHK50944.1|REFSEQ:WP_039599850.1	PF07690 MFS_1	IPR011701 MFS|IPR020846 MFS_dom|IPR036259 MFS_trans_sf	3	yes	yes	yes	yes	yes
I9KRW4	I9KRW4	1	Ralstonia sp. PBA.	Bacteria	Proteobacteria	Burkholderiales	Burkholderiaceae	Ralstonia	795666	795666	MW7_2543	Uncharacterized protein	401	GI:497208973|GI:392715357|EMBL-CDS:EIZ02940.1|REFSEQ:WP_009523235.1	PF07690 MFS_1|PF00083 Sugar_tr	IPR011701 MFS|IPR020846 MFS_dom|IPR005828 MFS_sugar_transport|IPR036259 MFS_trans_sf|IPR005829 Sugar_transporter_CS	3	yes	yes	yes	yes	yes
A0A1Q4C6M5	A0A1Q4C6M5	1	Rhizobiales bacterium 62-47.	Bacteria	Proteobacteria	Rhizobiales	NA	NA	1895811	1895811	BGP05_08660	MFS transporter	404	GI:1113553906|EMBL-CDS:OJY13985.1	PF07690 MFS_1	IPR011701 MFS|IPR020846 MFS_dom|IPR036259 MFS_trans_sf	3	yes	yes	yes	yes	yes
A0A1Q4DQY7	A0A1Q4DQY7	1	Rhizobiales bacterium 64-17.	Bacteria	Proteobacteria	Rhizobiales	NA	NA	1895814	1895814	BGP08_16485	MFS transporter	405	GI:1113587318|EMBL-CDS:OJY46776.1	PF07690 MFS_1	IPR011701 MFS|IPR020846 MFS_dom|IPR036259 MFS_trans_sf	3	yes	yes	yes	yes	yes
A0A127EY37	A0A127EY37	1	Rhodoplanes sp. Z2-YC6860.	Bacteria	Proteobacteria	Rhizobiales	Hyphomicrobiaceae	Rhodoplanes	674703	674703	RHPLAN_37580	Major facilitator superfamily protein	405	GI:1002738273|GI:1056590160|EMBL-CDS:AMN42190.1|REFSEQ:WP_068021283.1	PF07690 MFS_1	IPR011701 MFS|IPR020846 MFS_dom|IPR036259 MFS_trans_sf	3	yes	yes	yes	yes	yes
Q07U94	Q07U94	1	Rhodopseudomonas palustris (strain BisA53)	Bacteria	Proteobacteria	Rhizobiales	Bradyrhizobiaceae	Rhodopseudomonas	316055	316055	RPE_0531	Major facilitator superfamily MFS_1	409	GI:115516506|EMBL-CDS:ABJ04490.1	PF07690 MFS_1	IPR011701 MFS|IPR020846 MFS_dom|IPR036259 MFS_trans_sf	3	yes	yes	yes	yes	yes
Q21D68	Q21D68	1	Rhodopseudomonas palustris (strain BisB18)	Bacteria	Proteobacteria	Rhizobiales	Bradyrhizobiaceae	Rhodopseudomonas	316056	316056	RPC_0089	Major facilitator superfamily MFS_1	406	GI:499789842|GI:90103631|EMBL-CDS:ABD85668.1|REFSEQ:WP_011470576.1	PF07690 MFS_1	IPR011701 MFS|IPR020846 MFS_dom|IPR036259 MFS_trans_sf	3	yes	yes	yes	yes	yes
E6VH28	E6VH28	1	Rhodopseudomonas palustris (strain DX-1)	Bacteria	Proteobacteria	Rhizobiales	Bradyrhizobiaceae	Rhodopseudomonas	652103	652103	Rpdx1_4990	Major facilitator superfamily MFS_1	415	GI:503269960|GI:315603995|EMBL-CDS:ADU46530.1|REFSEQ:WP_013504621.1	PF07690 MFS_1	IPR011701 MFS|IPR020846 MFS_dom|IPR036259 MFS_trans_sf	3	yes	yes	yes	yes	yes
Q2IQZ8	Q2IQZ8	1	Rhodopseudomonas palustris (strain HaA2)	Bacteria	Proteobacteria	Rhizobiales	Bradyrhizobiaceae	Rhodopseudomonas	316058	316058	RPB_4679	Major facilitator superfamily MFS_1	413	GI:499762810|GI:86574805|EMBL-CDS:ABD09362.1|REFSEQ:WP_011443544.1	PF07690 MFS_1	IPR011701 MFS|IPR020846 MFS_dom|IPR036259 MFS_trans_sf	3	yes	yes	yes	yes	yes
B3QDB5	B3QDB5|Q6N0G1	2	Rhodopseudomonas palustris (strain TIE-1)|Rhodopseudomonas palustris (strain ATCC BAA-98 / CGA009)	Bacteria	Proteobacteria	Rhizobiales	Bradyrhizobiaceae	Rhodopseudomonas	395960|258594	395960	Rpal_5288|RPA4801	Major facilitator superfamily MFS_1 |MFS permease family	415	GI:501489435|GI:192287394|EMBL-CDS:ACF03775.1|REFSEQ:WP_012497900.1|GI:499473693|GI:81618926|GI:39651719|EMBL-CDS:CAE30241.1|REFSEQ:WP_011160333.1	PF07690 MFS_1	IPR011701 MFS|IPR020846 MFS_dom|IPR036259 MFS_trans_sf	3	yes	yes	yes	yes	yes
A0A0D7EA44	A0A0D7EA44	1	Rhodopseudomonas palustris.	Bacteria	Proteobacteria	Rhizobiales	Bradyrhizobiaceae	Rhodopseudomonas	1076	1076	OO17_23400	MFS transporter	412	GI:764549153|GI:763444305|EMBL-CDS:KIZ37689.1|REFSEQ:WP_044416215.1	PF07690 MFS_1	IPR011701 MFS|IPR020846 MFS_dom|IPR036259 MFS_trans_sf	3	yes	yes	yes	yes	yes
A0A1H8M3K6	A0A1H8M3K6|Q12ZY5	2	Rhodopseudomonas pseudopalustris.|Rhodopseudomonas palustris (strain BisB5)	Bacteria	Proteobacteria	Rhizobiales	Bradyrhizobiaceae	Rhodopseudomonas	1513892|316057	1513892	SAMN05444123_101350|RPD_4387	Predicted arabinose efflux permease| MFS family |Major facilitator superfamily MFS_1	406	EMBL-CDS:SEO11972.1|GI:499824030|GI:91685302|EMBL-CDS:ABE41604.1|REFSEQ:WP_011504764.1	None|PF07690 MFS_1	None|IPR011701 MFS|IPR020846 MFS_dom|IPR036259 MFS_trans_sf	3	yes	yes	yes	yes	yes
A0A0N1LSE1	A0A0N1LSE1	1	Rhodopseudomonas sp. AAP120.	Bacteria	Proteobacteria	Rhizobiales	Bradyrhizobiaceae	Rhodopseudomonas	1523430	1523430	IP86_16160	MFS transporter	415	GI:929714827|GI:930061179|EMBL-CDS:KPF96559.1|REFSEQ:WP_054163550.1	PF07690 MFS_1	IPR011701 MFS|IPR020846 MFS_dom|IPR036259 MFS_trans_sf	3	yes	yes	yes	yes	yes
A0A246IZR2	A0A246IZR2	1	Roseateles terrae.	Bacteria	Proteobacteria	Burkholderiales	NA	Roseateles	431060	431060	CDN98_13955	MFS transporter	399	GI:1209509076|EMBL-CDS:OWQ85827.1	PF07690 MFS_1	IPR011701 MFS|IPR020846 MFS_dom|IPR036259 MFS_trans_sf	3	yes	yes	yes	yes	yes
E2CLF8	E2CLF8	1	Roseibium sp. TrichSKD4.	Bacteria	Proteobacteria	Rhodobacterales	Rhodobacteraceae	Roseibium	744980	744980	TRICHSKD4_3944	Major facilitator transporter	406	GI:307771132|GI:497097215|EMBL-CDS:EFO30357.1|REFSEQ:WP_009468215.1	PF07690 MFS_1	IPR011701 MFS|IPR020846 MFS_dom|IPR036259 MFS_trans_sf	3	yes	yes	yes	yes	yes
A0A1V2H4C3	A0A1V2H4C3	1	Roseomonas sp. M3.	Bacteria	Proteobacteria	Rhodospirillales	Acetobacteraceae	Roseomonas	1817963	1817963	BKE38_07980	MFS transporter	413	GI:1139561764|GI:1141228329|EMBL-CDS:ONG55869.1|REFSEQ:WP_076956823.1	PF07690 MFS_1	IPR011701 MFS|IPR020846 MFS_dom|IPR036259 MFS_trans_sf	3	yes	yes	yes	yes	yes
A0A1L3LAG8	A0A1L3LAG8|A0A1L3LU13	2	Sinorhizobium americanum CCGM7.|Sinorhizobium americanum.	Bacteria	Proteobacteria	Rhizobiales	Rhizobiaceae	Sinorhizobium	1408224|194963	1408224	SAMCCGM7_pB0320|SAMCFNEI73_pB0349	Uncharacterized protein	409	GI:1110968566|EMBL-CDS:APG87035.1|GI:1110971445|EMBL-CDS:APG93546.1	PF07690 MFS_1	IPR011701 MFS|IPR020846 MFS_dom|IPR036259 MFS_trans_sf	3	yes	yes	yes	yes	yes
A0A1G4U6T5	A0A1G4U6T5	1	Sphingobium faniae.	Bacteria	Proteobacteria	Sphingomonadales	Sphingomonadaceae	Sphingobium	570446	570446	SAMN02927924_03772	Predicted arabinose efflux permease| MFS family	411	EMBL-CDS:SCW89358.1	None	None	3	yes	yes	yes	yes	yes
A0A1M3P944	A0A1M3P944	1	Sphingobium sp. 66-54.	Bacteria	Proteobacteria	Sphingomonadales	Sphingomonadaceae	Sphingobium	1895845	1895845	BGP16_04415	MFS transporter	409	GI:1113603954|EMBL-CDS:OJY63084.1	PF07690 MFS_1	IPR011701 MFS|IPR020846 MFS_dom|IPR036259 MFS_trans_sf	3	yes	yes	yes	yes	yes
A0A1L4A0F7	A0A1L4A0F7	1	Sphingomonas sp. JJ-A5.	Bacteria	Proteobacteria	Sphingomonadales	Sphingomonadaceae	Sphingomonas	1921510	1921510	BSL82_17715	MFS transporter	408	GI:1111600469|EMBL-CDS:API61352.1	PF07690 MFS_1	IPR011701 MFS|IPR020846 MFS_dom|IPR036259 MFS_trans_sf	3	yes	yes	yes	yes	yes
A0A285RY36	A0A285RY36	1	Stappia indica.	Bacteria	Proteobacteria	Rhodobacterales	Rhodobacteraceae	Stappia	538381	538381	SAMN05421512_10369	Predicted arabinose efflux permease| MFS family	407	EMBL-CDS:SOB99234.1	None	None	3	yes	yes	yes	yes	yes
A0A1H2FH63	A0A1H2FH63	1	Stappia sp. ES.058.	Bacteria	Proteobacteria	Rhodobacterales	Rhodobacteraceae	Stappia	1881061	1881061	SAMN05428979_1412	Predicted arabinose efflux permease| MFS family	408	GI:1085988754|EMBL-CDS:SDU06288.1	PF07690 MFS_1|PF00083 Sugar_tr	IPR011701 MFS|IPR020846 MFS_dom|IPR005828 MFS_sugar_transport|IPR036259 MFS_trans_sf	3	yes	yes	yes	yes	yes
A0A239EFU2	A0A239EFU2|A0A1H6P1B5|A0A163Z6M5	3	Tardiphaga sp. OK246.|Tardiphaga sp. OK245.|Tardiphaga robiniae.	Bacteria	Proteobacteria	Rhizobiales	Bradyrhizobiaceae	Tardiphaga	1855307|1855306|943830	1855307	SAMN05216374_1254|SAMN05216367_4571|A4A58_06060	Predicted arabinose efflux permease| MFS family |MFS transporter	412	EMBL-CDS:SNS42774.1|EMBL-CDS:SEI17385.1|GI:1057372883|GI:1016925484|EMBL-CDS:KZD22969.1|REFSEQ:WP_068732893.1	PF07690 MFS_1|None	IPR011701 MFS|IPR020846 MFS_dom|IPR036259 MFS_trans_sf|None	3	yes	yes	yes	yes	yes
A0A1Q4GHA6	A0A1Q4GHA6	1	Thiobacillus sp. 63-78.	Bacteria	Proteobacteria	Nitrosomonadales	Thiobacillaceae	Thiobacillus	1895859	1895859	BGP20_15680	MFS transporter	400	GI:1113655256|EMBL-CDS:OJZ13819.1	PF07690 MFS_1	IPR011701 MFS|IPR020846 MFS_dom|IPR036259 MFS_trans_sf	3	yes	yes	yes	yes	yes
A0A0D6NT74	A0A0D6NT74	1	Acetobacter orleanensis JCM 7639.	Bacteria	Proteobacteria	Rhodospirillales	Acetobacteraceae	Acetobacter	1231342	1231342	Abol_028_012	Major facilitator superfamily transporter	400	GI:889716793|EMBL-CDS:GAN69199.1|REFSEQ:WP_048836327.1	PF07690 MFS_1	IPR011701 MFS|IPR020846 MFS_dom|IPR036259 MFS_trans_sf	4	no	no	no	no	no
H0A5X9	H0A5X9	1	Acetobacteraceae bacterium AT-5844.	Bacteria	Proteobacteria	Rhodospirillales	Acetobacteraceae	NA	1054213	1054213	HMPREF9946_04234	Transporter| major facilitator family protein	396	GI:363713779|GI:494681251|EMBL-CDS:EHL97354.1|REFSEQ:WP_007438586.1	PF07690 MFS_1	IPR011701 MFS|IPR020846 MFS_dom|IPR036259 MFS_trans_sf	4	no	no	no	no	no
W3RJP3	W3RJP3	1	Afipia sp. P52-10.	Bacteria	Proteobacteria	Rhizobiales	Bradyrhizobiaceae	Afipia	1429916	1429916	X566_04455	MFS transporter	396	GI:571920515|GI:916836809|EMBL-CDS:ETR76967.1|REFSEQ:WP_051443865.1	PF07690 MFS_1	IPR011701 MFS|IPR020846 MFS_dom|IPR036259 MFS_trans_sf	4	no	no	no	no	no
A0A1Q3JT64	A0A1Q3JT64	1	Alphaproteobacteria bacterium 64-6.	Bacteria	Proteobacteria	NA	NA	NA	1895710	1895710	BGN89_11705	MFS transporter	406	GI:1113149783|EMBL-CDS:OJU23990.1	PF07690 MFS_1	IPR011701 MFS|IPR020846 MFS_dom|IPR036259 MFS_trans_sf	4	no	no	yes	yes	no
A0A182SDD2	A0A182SDD2	1	Anopheles maculatus.	Eukaryota	Arthropoda	Diptera	Culicidae	Anopheles	74869	74869	None	Uncharacterized protein	177	None	PF07690 MFS_1	IPR011701 MFS|IPR020846 MFS_dom|IPR036259 MFS_trans_sf	4	no	no	no	no	no
A0A157MSX4	A0A157MSX4	1	Bordetella trematum.	Bacteria	Proteobacteria	Burkholderiales	Alcaligenaceae	Bordetella	123899	123899	SAMEA3906487_01191	Arabinose efflux permease	388	GI:1016167706|GI:1024293903|EMBL-CDS:SAI68319.1|REFSEQ:WP_063491684.1	PF07690 MFS_1	IPR011701 MFS|IPR020846 MFS_dom|IPR036259 MFS_trans_sf	4	yes	yes	no	no	no
A0A126NV87	A0A126NV87	1	Bosea sp. PAMC 26642.	Bacteria	Proteobacteria	Rhizobiales	Bradyrhizobiaceae	Bosea	1792307	1792307	AXW83_03790	MFS transporter	401	GI:996002155|GI:1054848603|EMBL-CDS:AMJ59542.1|REFSEQ:WP_066610775.1	PF07690 MFS_1	IPR011701 MFS|IPR020846 MFS_dom|IPR036259 MFS_trans_sf	4	no	no	no	no	no
A0A0F6RI27	A0A0F6RI27	1	Citrobacter amalonaticus Y19.	Bacteria	Proteobacteria	Enterobacterales	Enterobacteriaceae	Citrobacter	1261127	1261127	F384_25300	Uncharacterized protein	414	GI:815962246|GI:817124394|EMBL-CDS:AKE61650.1|REFSEQ:WP_046497036.1	PF07690 MFS_1	IPR011701 MFS|IPR020846 MFS_dom|IPR036259 MFS_trans_sf	4	no	no	no	no	no
A0A1Y0EKJ3	A0A1Y0EKJ3	1	Comamonas serinivorans.	Bacteria	Proteobacteria	Burkholderiales	Comamonadaceae	Comamonas	1082851	1082851	CCO03_04010	MFS transporter	398	GI:1198351071|EMBL-CDS:ARU03951.1	PF07690 MFS_1	IPR011701 MFS|IPR020846 MFS_dom|IPR036259 MFS_trans_sf	4	no	no	no	no	no
A0A0K9I671	A0A0K9I671	1	Desulfocarbo indianensis.	Bacteria	Proteobacteria	Desulfarculales	Desulfarculaceae	Desulfocarbo	1348163	1348163	AAU61_22040	MFS transporter	265	GI:899853694|EMBL-CDS:KMY65482.1	PF07690 MFS_1	IPR011701 MFS|IPR020846 MFS_dom|IPR036259 MFS_trans_sf	4	no	no	no	no	no
A0A0K0TTK6	A0A0K0TTK6	1	Devosia sp. H5989.	Bacteria	Proteobacteria	Rhizobiales	Hyphomicrobiaceae	Devosia	1643450	1643450	XM25_04460	MFS transporter	400	GI:902986190|GI:901896750|EMBL-CDS:AKR55073.1|REFSEQ:WP_049704742.1	PF07690 MFS_1	IPR011701 MFS|IPR020846 MFS_dom|IPR036259 MFS_trans_sf	4	no	no	no	no	no
A0A171KUW8	A0A171KUW8	1	Kerstersia gyiorum.	Bacteria	Proteobacteria	Burkholderiales	Alcaligenaceae	Kerstersia	206506	206506	AAV32_06715	MFS transporter	399	GI:817529223|GI:1056956117|EMBL-CDS:KKO72685.1|REFSEQ:WP_068369171.1	PF07690 MFS_1	IPR011701 MFS|IPR020846 MFS_dom|IPR036259 MFS_trans_sf	4	no	no	no	no	no
A0A1W6NWT4	A0A1W6NWT4	1	Ketogulonicigenium robustum.	Bacteria	Proteobacteria	Rhodobacterales	Rhodobacteraceae	Ketogulonicigenium	92947	92947	BVG79_00210	Major facilitator transporter	383	GI:1189118138|EMBL-CDS:ARO13570.1	PF07690 MFS_1	IPR011701 MFS|IPR020846 MFS_dom|IPR036259 MFS_trans_sf	4	no	no	no	no	no
E3EYV0	E3EYV0|F9Y889	2	Ketogulonicigenium vulgare (strain Y25)|Ketogulonicigenium vulgare (strain WSH-001)	Bacteria	Proteobacteria	Rhodobacterales	Rhodobacteraceae	Ketogulonicigenium	880591|759362	880591	EIO_0352|KVU_2536	Major facilitator transporter	405	GI:308753596|GI:503148516|EMBL-CDS:ADO41525.1|REFSEQ:WP_013383177.1|GI:343463940|GI:385235029|EMBL-CDS:AEM42375.1|REFSEQ:YP_005796371.1	PF07690 MFS_1	IPR011701 MFS|IPR020846 MFS_dom|IPR036259 MFS_trans_sf	4	no	no	no	no	no
A0A1M4ZSW9	A0A1M4ZSW9	1	Lampropedia hyalina DSM 16112.	Bacteria	Proteobacteria	Burkholderiales	Comamonadaceae	Lampropedia	1122156	1122156	SAMN02745117_01512	Predicted arabinose efflux permease| MFS family	413	EMBL-CDS:SHF20646.1	PF07690 MFS_1	IPR011701 MFS|IPR020846 MFS_dom|IPR036259 MFS_trans_sf	4	no	no	no	no	no
A0A0D5LLC5	A0A0D5LLC5	1	Martelella endophytica.	Bacteria	Proteobacteria	Rhizobiales	Aurantimonadaceae	Martelella	1486262	1486262	TM49_02270	MFS transporter	394	GI:779727678|EMBL-CDS:AJY44770.1	PF07690 MFS_1	IPR011701 MFS|IPR020846 MFS_dom|IPR036259 MFS_trans_sf	4	no	no	no	no	no
A0A1U9Z7H0	A0A1U9Z7H0	1	Martelella mediterranea DSM 17316.	Bacteria	Proteobacteria	Rhizobiales	Aurantimonadaceae	Martelella	1122214	1122214	Mame_04277	Multidrug resistance protein	393	GI:1162279077|GI:516721385|EMBL-CDS:AQZ53570.1|REFSEQ:WP_018064376.1	PF07690 MFS_1	IPR011701 MFS|IPR020846 MFS_dom|IPR036259 MFS_trans_sf	4	no	no	no	no	no
A0A127CLV3	A0A127CLV3	1	Martelella sp. AD-3.	Bacteria	Proteobacteria	Rhizobiales	Aurantimonadaceae	Martelella	686597	686597	AZF01_15880	MFS transporter	400	GI:639629497|GI:1002174625|EMBL-CDS:AMM85650.1|REFSEQ:WP_024709176.1	PF07690 MFS_1	IPR011701 MFS|IPR020846 MFS_dom|IPR036259 MFS_trans_sf	4	no	no	no	no	no
A0A1B2EN63	A0A1B2EN63	1	Microvirga ossetica.	Bacteria	Proteobacteria	Rhizobiales	Methylobacteriaceae	Microvirga	1882682	1882682	BB934_26975	MFS transporter	410	GI:1049770921|EMBL-CDS:ANY81418.1	PF07690 MFS_1	IPR011701 MFS|IPR020846 MFS_dom|IPR036259 MFS_trans_sf	4	no	no	no	no	no
U4VDI7	U4VDI7	1	Ochrobactrum intermedium 229E.	Bacteria	Proteobacteria	Rhizobiales	Brucellaceae	Ochrobactrum	1337887	1337887	Q644_24470	MFS transporter	411	GI:548360612|EMBL-CDS:ERM00887.1	PF07690 MFS_1	IPR011701 MFS|IPR020846 MFS_dom|IPR036259 MFS_trans_sf	4	no	yes	no	no	no
A0A1G7Z431	A0A1G7Z431|A0A231PVD5	2	Pelagibacterium luteolum.|Pannonibacter phragmitetus BB.	Bacteria	Proteobacteria	Rhizobiales|Rhodobacterales	Hyphomicrobiaceae|Rhodobacteraceae	Pelagibacterium|Pannonibacter	440168|1402210	440168	SAMN04487974_11754|P874_22350	Predicted arabinose efflux permease| MFS family |MFS transporter	400	EMBL-CDS:SDH03473.1|GI:1226528768|EMBL-CDS:OXS38355.1	None|PF07690 MFS_1	None|IPR011701 MFS|IPR020846 MFS_dom|IPR036259 MFS_trans_sf	4	yes	yes	no	no	no
A0A208XIS3	A0A208XIS3	1	Pigmentiphaga sp. NML080357.	Bacteria	Proteobacteria	Burkholderiales	Alcaligenaceae	Pigmentiphaga	2008675	2008675	CDO44_22135	MFS transporter	397	GI:1204440722|EMBL-CDS:OVZ55918.1	None	None	4	no	no	no	no	no
A0A1M7ZL19	A0A1M7ZL19	1	Pseudoxanthobacter soli DSM 19599.	Bacteria	Proteobacteria	Rhizobiales	Xanthobacteraceae	Pseudoxanthobacter	1123029	1123029	SAMN02745172_02154	Predicted arabinose efflux permease| MFS family	429	EMBL-CDS:SHO65509.1	PF07690 MFS_1	IPR011701 MFS|IPR020846 MFS_dom|IPR036259 MFS_trans_sf	4	no	no	no	no	no
A0A1M3MJT4	A0A1M3MJT4	1	Rhizobiales bacterium 63-22.	Bacteria	Proteobacteria	Rhizobiales	NA	NA	1895812	1895812	BGP07_00100	MFS transporter	397	GI:1113541458|EMBL-CDS:OJY01722.1	PF07690 MFS_1	IPR011701 MFS|IPR020846 MFS_dom|IPR036259 MFS_trans_sf	4	no	no	no	no	no
A0A1C3W571	A0A1C3W571	1	Rhizobium hainanense.	Bacteria	Proteobacteria	Rhizobiales	Rhizobiaceae	Rhizobium	52131	52131	GA0061100_111138	Predicted arabinose efflux permease| MFS family	404	GI:1132172054|EMBL-CDS:SCB35180.1|REFSEQ:WP_075856062.1	PF07690 MFS_1	IPR011701 MFS|IPR020846 MFS_dom|IPR036259 MFS_trans_sf	4	no	no	no	no	no
A0A1C3W2L4	A0A1C3W2L4	1	Rhizobium multihospitium.	Bacteria	Proteobacteria	Rhizobiales	Rhizobiaceae	Rhizobium	410764	410764	GA0061103_4736	Predicted arabinose efflux permease| MFS family	402	EMBL-CDS:SCB34188.1	PF07690 MFS_1	IPR011701 MFS|IPR020846 MFS_dom|IPR036259 MFS_trans_sf	4	no	no	no	no	no
A0A1M3PWF0	A0A1M3PWF0	1	Rhizobium sp. 60-20.	Bacteria	Proteobacteria	Rhizobiales	Rhizobiaceae	Rhizobium	1895819	1895819	BGP09_04210	MFS transporter	399	GI:1113611838|EMBL-CDS:OJY70890.1	PF07690 MFS_1	IPR011701 MFS|IPR020846 MFS_dom|IPR036259 MFS_trans_sf	4	no	no	no	no	no
A0A109J6M7	A0A109J6M7	1	Rhizobium sp. BR10423.	None	None	None	None	None	None	None	AS026_20140	MFS transporter	405	GI:1011478605|GI:983686241|EMBL-CDS:KWV43330.1|REFSEQ:WP_062374511.1	PF07690 MFS_1	IPR011701 MFS|IPR020846 MFS_dom|IPR036259 MFS_trans_sf	4	no	no	no	no	no
A0A246SME0	A0A246SME0|K0VKK1	2	Rhizobium sp. R634.|Rhizobium sp. Pop5.	Bacteria	Proteobacteria	Rhizobiales	Rhizobiaceae	Rhizobium	1764274|1223565	1764274	ATY77_28410|RCCGEPOP_20200	MFS transporter |Major facilitator superfamily protein	403	GI:1212843372|EMBL-CDS:OWV78320.1|GI:495806633|GI:403703133|EMBL-CDS:EJZ19462.1	PF07690 MFS_1	IPR011701 MFS|IPR020846 MFS_dom|IPR036259 MFS_trans_sf	4	no	no	no	no	no
A0A1S8CLS9	A0A1S8CLS9	1	Serratia oryzae.	Bacteria	Proteobacteria	Enterobacterales	Yersiniaceae	Serratia	2034155	2034155	BMI79_06315	Uncharacterized protein	424	GI:1141204015|GI:1137694930|EMBL-CDS:OMQ24796.1|REFSEQ:WP_076941680.1	PF07690 MFS_1	IPR011701 MFS|IPR020846 MFS_dom|IPR036259 MFS_trans_sf	4	no	no	no	no	no
A0A1C7W6B1	A0A1C7W6B1|A0A1Q5VFV3	2	Serratia sp. 14-2641.|Serratia fonticola.	Bacteria	Proteobacteria	Enterobacterales	Yersiniaceae	Serratia	1841657|47917	1841657	A6U95_14305|BSQ40_09630	Uncharacterized protein	407	GI:1046617530|GI:1046104910|EMBL-CDS:OCJ21252.1|REFSEQ:WP_065686699.1|GI:1122344550|GI:1120684412|EMBL-CDS:OKP29102.1|REFSEQ:WP_074029606.1	PF07690 MFS_1	IPR011701 MFS|IPR020846 MFS_dom|IPR036259 MFS_trans_sf	4	no	no	no	no	no
A0A084EFA1	A0A084EFA1|A0A1Q4E5V7	2	Sphingobium yanoikuyae |Sphingomonas sp. 67-41.	Bacteria	Proteobacteria	Sphingomonadales	Sphingomonadaceae	Sphingobium|Sphingomonas	13690|1895850	13690	CP98_04071|BGP17_13330	Riboflavin synthase subunit alpha |MFS transporter	394	GI:516071501|GI:666677175|EMBL-CDS:KEZ16643.1|REFSEQ:WP_017502084.1|GI:1113592470|EMBL-CDS:OJY51826.1	PF07690 MFS_1	IPR011701 MFS|IPR020846 MFS_dom|IPR036259 MFS_trans_sf	4	yes	yes	no	no	no
B9MI66	B9MI66	1	Acidovorax ebreus (strain TPSY)	Bacteria	Proteobacteria	Burkholderiales	Comamonadaceae	Acidovorax	535289	535289	Dtpsy_1537	Major facilitator superfamily MFS_1	401	GI:506393390|GI:221730178|EMBL-CDS:ACM32998.1|REFSEQ:WP_015913109.1	PF07690 MFS_1	IPR011701 MFS|IPR020846 MFS_dom|IPR036259 MFS_trans_sf	4	yes	yes	yes	yes	yes
A1W8A9	A1W8A9	1	Acidovorax sp. (strain JS42)	Bacteria	Proteobacteria	Burkholderiales	Comamonadaceae	Acidovorax	232721	232721	Ajs_2322	Major facilitator superfamily MFS_1	425	GI:120606744|EMBL-CDS:ABM42484.1	PF07690 MFS_1	IPR011701 MFS|IPR020846 MFS_dom|IPR036259 MFS_trans_sf	4	yes	yes	yes	yes	yes
A0A0A1VB73	A0A0A1VB73	1	Acidovorax sp. MR-S7.	Bacteria	Proteobacteria	Burkholderiales	Comamonadaceae	Acidovorax	1268622	1268622	AVS7_00195	Permeases of the major facilitator superfamily	412	GI:519070758|GI:524552097|EMBL-CDS:GAD20434.1|REFSEQ:WP_020226633.1	PF07690 MFS_1	IPR011701 MFS|IPR020846 MFS_dom|IPR036259 MFS_trans_sf	4	yes	yes	yes	yes	yes
A0A0A1VCT0	A0A0A1VCT0	1	Acidovorax sp. MR-S7.	Bacteria	Proteobacteria	Burkholderiales	Comamonadaceae	Acidovorax	1268622	1268622	AVS7_01026	Permeases of the major facilitator superfamily	397	GI:519071447|GI:524552944|EMBL-CDS:GAD21266.1|REFSEQ:WP_020227322.1	PF07690 MFS_1	IPR011701 MFS|IPR020846 MFS_dom|IPR036259 MFS_trans_sf	4	yes	yes	yes	yes	yes
A0A178GZ71	A0A178GZ71	1	Agrobacterium rhizogenes.	Bacteria	Proteobacteria	Rhizobiales	Rhizobiaceae	Agrobacterium	359	359	A8L48_06280	MFS transporter	391	GI:1031800221|GI:1040495268|EMBL-CDS:OAM62016.1	PF07690 MFS_1	IPR011701 MFS|IPR020846 MFS_dom|IPR036259 MFS_trans_sf	4	yes	yes	yes	yes	yes
J0UXR7	J0UXR7	1	Alcaligenes faecalis subsp. faecalis NCIB 8687.	Bacteria	Proteobacteria	Burkholderiales	Alcaligenaceae	Alcaligenes	1156918	1156918	QWA_01480	Major facilitator superfamily transporter	402	GI:489896205|GI:393165439|EMBL-CDS:EJC65488.1|REFSEQ:WP_003799652.1	PF07690 MFS_1	IPR011701 MFS|IPR020846 MFS_dom|IPR036259 MFS_trans_sf	4	yes	yes	yes	yes	yes
U1YFB9	U1YFB9|A0A0M7D1N0|A0A0S2JLW3|A0A1B6AX65|A0A222ZZB6|A0A0A2N2N2|A0A1Y1PYB2	7	Alcaligenes sp. EGD-AK7.|Achromobacter sp.|Alcaligenes faecalis.|Alcaligenes faecalis subsp. faecalis NBRC 13111.|Alcaligenes faecalis subsp. phenolicus.	Bacteria	Proteobacteria	Burkholderiales	Alcaligenaceae	Alcaligenes|Achromobacter	1386079|134375|511|1218102|232846	1386079	N879_01245|ERS370012_01036|UZ73_00765|AFA2_00390|AFA_10545|JT27_13695|BV899_04010	MFS transporter |Multidrug efflux system protein MdtL	402	GI:542104999|GI:497070476|EMBL-CDS:ERI34165.1|REFSEQ:WP_009457123.1|EMBL-CDS:CUI46711.1|GI:799150272|GI:953007219|EMBL-CDS:ALO36916.1|REFSEQ:WP_045929939.1|GI:755130692|EMBL-CDS:GAU72080.1|REFSEQ:WP_042480934.1|GI:1228196418|EMBL-CDS:ASR89851.1|GI:1209480668|GI:700679312|GI:737288642|EMBL-CDS:KGP01318.1|REFSEQ:WP_035271794.1|GI:1175592505|EMBL-CDS:OQV33244.1	PF07690 MFS_1	IPR011701 MFS|IPR020846 MFS_dom|IPR036259 MFS_trans_sf	4	yes	yes	yes	yes	yes
A0A011U9C5	A0A011U9C5|A0A031LZQ7	2	Aquamicrobium defluvii.|Pseudomonas bauzanensis.	Bacteria	Proteobacteria	Rhizobiales|Pseudomonadales	Phyllobacteriaceae|Pseudomonadaceae	Aquamicrobium|Pseudomonas	69279|653930	69279	BG36_14220|CF98_28740	MFS transporter	398	GI:590076390|GI:737035445|EMBL-CDS:EXL02726.1|REFSEQ:WP_035030779.1|GI:612177246|EMBL-CDS:EZQ13230.1	PF07690 MFS_1	IPR011701 MFS|IPR020846 MFS_dom|IPR036259 MFS_trans_sf	4	yes	yes	yes	yes	yes
A0A0H3LNI8	A0A0H3LNI8|A0A1W6Y8E0	2	Bordetella bronchiseptica (strain ATCC BAA-588 / NCTC 13252 / RB50)|Bordetella genomosp. 6.	Bacteria	Proteobacteria	Burkholderiales	Alcaligenaceae	Bordetella	257310|463024	257310	BB2523|CAL11_11830	Putative membrane protein |MFS transporter	396	GI:33575938|EMBL-CDS:CAE33017.1|GI:1190202185|EMBL-CDS:ARP76783.1	PF07690 MFS_1|None	IPR011701 MFS|IPR020846 MFS_dom|IPR036259 MFS_trans_sf	4	yes	yes	yes	yes	yes
A0A063UCZ3	A0A063UCZ3	1	Bordetella bronchiseptica OSU553.	Bacteria	Proteobacteria	Burkholderiales	Alcaligenaceae	Bordetella	1331242	1331242	L533_2677	Transporter| major facilitator domain protein	394	GI:633586198|EMBL-CDS:KDD57490.1	PF07690 MFS_1	IPR011701 MFS|IPR020846 MFS_dom|IPR036259 MFS_trans_sf	4	yes	yes	yes	yes	yes
A0A0N2IQH8	A0A0N2IQH8|A0A131I8X3|A0A171K0A6	3	Bordetella pertussis H921.|Bordetella pertussis.|Bordetella pertussis 2356847.	Bacteria	Proteobacteria	Burkholderiales	Alcaligenaceae	Bordetella	1331266|520|1331248	1331266	L548_2005|ERS1058649_01801|AZ26_1844	Transporter| major facilitator family protein |Major Facilitator Superfamily	427	GI:565738602|EMBL-CDS:ETH47289.1|GI:821322510|EMBL-CDS:CZQ33214.1|GI:565696425|EMBL-CDS:KCV43724.1	PF07690 MFS_1	IPR011701 MFS|IPR036259 MFS_trans_sf	4	yes	yes	yes	yes	yes
A0A1H6CG00	A0A1H6CG00	1	Bosea lathyri.	Bacteria	Proteobacteria	Rhizobiales	Bradyrhizobiaceae	Bosea	1036778	1036778	SAMN04488115_11076	Predicted arabinose efflux permease| MFS family	401	EMBL-CDS:SEG71940.1	PF07690 MFS_1	IPR011701 MFS|IPR020846 MFS_dom|IPR036259 MFS_trans_sf	4	yes	yes	yes	yes	yes
A0A1H7IAK4	A0A1H7IAK4	1	Bosea lupini.	Bacteria	Proteobacteria	Rhizobiales	Bradyrhizobiaceae	Bosea	1036779	1036779	SAMN04515666_101895	Predicted arabinose efflux permease| MFS family	400	EMBL-CDS:SEK58757.1	None	None	4	yes	yes	yes	yes	yes
A0A1G7K1Y5	A0A1G7K1Y5	1	Bosea robiniae.	Bacteria	Proteobacteria	Rhizobiales	Bradyrhizobiaceae	Bosea	1036780	1036780	SAMN05421844_101314	Predicted arabinose efflux permease| MFS family	400	EMBL-CDS:SDF31263.1	None	None	4	yes	yes	yes	yes	yes
A0A1Q3NXW6	A0A1Q3NXW6	1	Bosea sp. 67-29.	Bacteria	Proteobacteria	Rhizobiales	Bradyrhizobiaceae	Bosea	1895723	1895723	BGO20_20455	MFS transporter	400	GI:1113242784|EMBL-CDS:OJV08666.1	PF07690 MFS_1	IPR011701 MFS|IPR020846 MFS_dom|IPR036259 MFS_trans_sf	4	yes	yes	yes	yes	yes
A0A0N1BDG3	A0A0N1BDG3	1	Bosea sp. AAP35.	Bacteria	Proteobacteria	Rhizobiales	Bradyrhizobiaceae	Bosea	1523417	1523417	IP69_02095	MFS transporter	401	GI:930037590|GI:929690152|EMBL-CDS:KPF72689.1|REFSEQ:WP_054141143.1	PF07690 MFS_1	IPR011701 MFS|IPR020846 MFS_dom|IPR036259 MFS_trans_sf	4	yes	yes	yes	yes	yes
A0A1E1UVQ8	A0A1E1UVQ8|A0A085F193	2	Bosea sp. BIWAKO-01.|Bosea sp. LC85.	Bacteria	Proteobacteria	Rhizobiales	Bradyrhizobiaceae	Bosea	506668|1502851	506668	BIWAKO_00260|FG93_04779	Major facilitator superfamily |Thioredoxin 2	401	EMBL-CDS:GAU80374.1|GI:668946424|EMBL-CDS:KFC65238.1	PF07690 MFS_1	IPR011701 MFS|IPR020846 MFS_dom|IPR036259 MFS_trans_sf	4	yes	yes	yes	yes	yes
A0A1I1N3Z8	A0A1I1N3Z8	1	Bosea sp. DSM 18164.	Bacteria	Proteobacteria	Rhizobiales	Bradyrhizobiaceae	Bosea	1881058	1881058	SAMN05428997_11375	Predicted arabinose efflux permease| MFS family	403	EMBL-CDS:SFC89553.1	None	None	4	yes	yes	yes	yes	yes
A0A0Q6K698	A0A0Q6K698	1	Bosea sp. Leaf344.	Bacteria	Proteobacteria	Rhizobiales	Bradyrhizobiaceae	Bosea	1736346	1736346	ASG72_12845	MFS transporter	401	GI:945394045|GI:948054040|EMBL-CDS:KQU50736.1|REFSEQ:WP_056713018.1	PF07690 MFS_1|PF00083 Sugar_tr	IPR011701 MFS|IPR020846 MFS_dom|IPR005828 MFS_sugar_transport|IPR036259 MFS_trans_sf	4	yes	yes	yes	yes	yes
A0A1B3NMM9	A0A1B3NMM9	1	Bosea sp. RAC05.	Bacteria	Proteobacteria	Rhizobiales	Bradyrhizobiaceae	Bosea	1842539	1842539	BSY19_2211	Major Facilitator Superfamily protein	521	GI:1059976862|GI:1059513504|EMBL-CDS:AOG06606.1|REFSEQ:WP_069054789.1	PF07690 MFS_1	IPR011701 MFS|IPR020846 MFS_dom|IPR036259 MFS_trans_sf	4	yes	yes	yes	yes	yes
A0A0Q9IJV8	A0A0Q9IJV8	1	Bosea sp. Root381.	Bacteria	Proteobacteria	Rhizobiales	Bradyrhizobiaceae	Bosea	1736524	1736524	ASE63_13310	MFS transporter	401	GI:946366582|GI:948138483|EMBL-CDS:KRE17425.1|REFSEQ:WP_056796822.1	PF07690 MFS_1	IPR011701 MFS|IPR020846 MFS_dom|IPR036259 MFS_trans_sf	4	yes	yes	yes	yes	yes
A0A0Q9IJ88	A0A0Q9IJ88	1	Bosea sp. Root483D1.	Bacteria	Proteobacteria	Rhizobiales	Bradyrhizobiaceae	Bosea	1736544	1736544	ASE66_17650	MFS transporter	394	GI:946362469|GI:950138689|EMBL-CDS:KRE13331.1|REFSEQ:WP_057193314.1	PF07690 MFS_1	IPR011701 MFS|IPR020846 MFS_dom|IPR036259 MFS_trans_sf	4	yes	yes	yes	yes	yes
A0A1N6NNJ2	A0A1N6NNJ2	1	Bosea sp. TND4EK4.	Bacteria	Proteobacteria	Rhizobiales	Bradyrhizobiaceae	Bosea	1907408	1907408	SAMN05880592_101239	Predicted arabinose efflux permease| MFS family	403	GI:1134193182|EMBL-CDS:SIP93603.1|REFSEQ:WP_076435481.1	PF07690 MFS_1	IPR011701 MFS|IPR020846 MFS_dom|IPR036259 MFS_trans_sf	4	yes	yes	yes	yes	yes
A0A117MU50	A0A117MU50|A0A1E4EB61	2	Bosea sp. WAO.|Methylobacterium sp. SCN 67-24.	Bacteria	Proteobacteria	Rhizobiales	Bradyrhizobiaceae|Methylobacteriaceae	Bosea|Methylobacterium	406341|1660110	406341	DK26_16005|ABS59_07425	MFS transporter	394	GI:1054709862|GI:973335006|EMBL-CDS:KUL94862.1|REFSEQ:WP_066475533.1|GI:1064049685|EMBL-CDS:ODT53277.1	PF07690 MFS_1	IPR011701 MFS|IPR020846 MFS_dom|IPR036259 MFS_trans_sf	4	yes	yes	yes	yes	yes
A0A0Q3IBY0	A0A0Q3IBY0	1	Bosea thiooxidans.	Bacteria	Proteobacteria	Rhizobiales	Bradyrhizobiaceae	Bosea	53254	53254	ARD30_00740	MFS transporter	400	GI:944104222|GI:944507808|EMBL-CDS:KQK32341.1|EMBL-CDS:SKC02826.1|REFSEQ:WP_055726286.1	PF07690 MFS_1	IPR011701 MFS|IPR020846 MFS_dom|IPR036259 MFS_trans_sf	4	yes	yes	yes	yes	yes
A0A0N1N0Z1	A0A0N1N0Z1	1	Bosea vaviloviae.	Bacteria	Proteobacteria	Rhizobiales	Bradyrhizobiaceae	Bosea	1526658	1526658	AE618_14940	MFS transporter	401	GI:930219686|GI:930462235|EMBL-CDS:KPH80130.1|REFSEQ:WP_054209863.1	PF07690 MFS_1	IPR011701 MFS|IPR020846 MFS_dom|IPR036259 MFS_trans_sf	4	yes	yes	yes	yes	yes
A0A1D7U3K4	A0A1D7U3K4|A0A1I3EGD6	2	Bosea vaviloviae.|Bosea sp. OK403.	Bacteria	Proteobacteria	Rhizobiales	Bradyrhizobiaceae	Bosea	1526658|1855286	1526658	BHK69_16940|SAMN05216304_101222	MFS transporter |Predicted arabinose efflux permease| MFS family	401	GI:1069442525|GI:1069638749|EMBL-CDS:AOO81912.1|REFSEQ:WP_069691122.1|EMBL-CDS:SFH98022.1	PF07690 MFS_1|None	IPR011701 MFS|IPR020846 MFS_dom|IPR036259 MFS_trans_sf|None	4	yes	yes	yes	yes	yes
A0A225MWU1	A0A225MWU1	1	Candidimonas nitroreducens.	Bacteria	Proteobacteria	Burkholderiales	Alcaligenaceae	Candidimonas	683354	683354	CEY11_02345	MFS transporter	409	GI:1211501147|EMBL-CDS:OWT65604.1	PF07690 MFS_1	IPR011701 MFS|IPR020846 MFS_dom|IPR036259 MFS_trans_sf	4	yes	yes	yes	yes	yes
A0A0K2DFI5	A0A0K2DFI5|A0A0K6HGT9	2	Chelatococcus sp. CO-6.|Chelatococcus sambhunathii.	Bacteria	Proteobacteria	Rhizobiales	Chelatococcaceae	Chelatococcus	1702325|363953	1702325	AL346_16630|Ga0061061_11173	MFS transporter |Predicted arabinose efflux permease| MFS family	400	GI:518230971|GI:919435169|EMBL-CDS:ALA18738.1|REFSEQ:WP_019401179.1|GI:943631175|EMBL-CDS:CUA90132.1|REFSEQ:WP_055460589.1	PF07690 MFS_1	IPR011701 MFS|IPR020846 MFS_dom|IPR036259 MFS_trans_sf	4	yes	yes	yes	yes	yes
A0A014NZM2	A0A014NZM2|A0A1B2D6S4	2	Comamonas aquatica DA1877.|Comamonas aquatica.	Bacteria	Proteobacteria	Burkholderiales	Comamonadaceae	Comamonas	1457173|225991	1457173	AX13_05265|MA05_17005	MFS transporter	400	GI:594555305|GI:759667787|EMBL-CDS:EXU79340.1|REFSEQ:WP_043385353.1|GI:1049748974|GI:772622024|EMBL-CDS:ANY63466.1|REFSEQ:WP_045267545.1	PF07690 MFS_1	IPR011701 MFS|IPR020846 MFS_dom|IPR036259 MFS_trans_sf	4	yes	yes	yes	yes	yes
A0A0E3B9Z2	A0A0E3B9Z2|A0A0E3CF84	2	Comamonas testosteroni	Bacteria	Proteobacteria	Burkholderiales	Comamonadaceae	Comamonas	285	285	P245_20710|P608_16420	MFS transporter	385	GI:692354981|EMBL-CDS:KGG86636.1|GI:692386302|GI:692378678|GI:692388970|EMBL-CDS:KGH09832.1	PF07690 MFS_1	IPR011701 MFS|IPR020846 MFS_dom|IPR036259 MFS_trans_sf	4	yes	yes	yes	yes	yes
B7WWL4	B7WWL4|A0A0M2DM27|H1RUY3|A0A076PSI2|A0A096FIY3|A0A0M2L4Q5|A0A0L7MRF0|A0A176TZH9|A0A096CF46|A0A0K6HQ00|A0A1Y1J6T0|D0J7X2|D8D9I3	13	Comamonas testosteroni (strain DSM 14576 / KF-1)|Comamonas sp. E6.|Comamonas testosteroni ATCC 11996.|Comamonas testosteroni TK102.|Comamonas testosteroni |Comamonas thiooxydans.|Comamonas testosteroni (strain CNB-2)|Comamonas testosteroni S44.	Bacteria	Proteobacteria	Burkholderiales	Comamonadaceae	Comamonas	399795|364029|1009852|1392005|285|363952|688245|563045	399795	CtesDRAFT_PD2694|CSE6_008_14170|CTATCC11996_20414|O987_12935|P353_13565|XA67_17790|GL58_05260|ATN89_02125|P368_03325|Ga0061062_103252|CTR2_2999|CtCNB1_2106|CTS44_17393	Major facilitator superfamily MFS_1 |MFS transporter |Predicted arabinose efflux permease| MFS family	397	GI:489145844|GI:220712380|EMBL-CDS:EED67748.1|REFSEQ:WP_003055593.1|GI:981217644|EMBL-CDS:GAO69980.1|REFSEQ:WP_059440195.1|GI:371450884|GI:489170031|EMBL-CDS:EHN63927.1|REFSEQ:WP_003079610.1|GI:672607739|GI:759654979|EMBL-CDS:AIJ46710.1|REFSEQ:WP_043372593.1|GI:692399129|GI:736343825|EMBL-CDS:KGH29683.1|REFSEQ:WP_034369840.1|GI:814982743|GI:815829229|EMBL-CDS:KKI12756.1|REFSEQ:WP_046462066.1|GI:9…	PF07690 MFS_1	IPR011701 MFS|IPR020846 MFS_dom|IPR036259 MFS_trans_sf	4	yes	yes	yes	yes	yes
A0A031HVF4	A0A031HVF4|A9C386|A0A080NF35|A0A081J5E9|A0A1C7LIX4|A0A286IXS3|F6AWW0|S2WJX6|S2WJX7|A0A1H3TEI8|A0A1D8IU45|A0A210W677|A0A1I0X5N2	13	Delftia sp. RIT313.|Delftia acidovorans (strain DSM 14801 / SPH-1)|Delftia acidovorans |Delftia sp. 670.|Delftia sp. JD2.|Delftia sp. (strain Cs1-4)|Delftia acidovorans CCUG 274B.|Delftia acidovorans CCUG 15835.|Delftia lacustris.|Delftia tsuruhatensis.|Delftia sp. K82.	Bacteria	Proteobacteria	Burkholderiales	Comamonadaceae	Delftia	1468410|398578|80866|1537702|469553|742013|883101|883100|558537|180282|1472718	1468410	BW39_03145|Daci_4568|DR66_5846|GY15_24610|ACM14_01940|SAMN05216519_1458|DelCs14_2244|HMPREF9701_03544|HMPREF9702_03881|SAMN05421547_12764|BI380_00890|KDK82_1218|SAMN05444579_101780	Major facilitator superfamily MFS_1 |Major Facilitator Superfamily protein |MFS transporter |Predicted arabinose efflux permease| MFS family |Uncharacterized protein	401	GI:612094568|GI:501161990|EMBL-CDS:EZP53013.1|REFSEQ:WP_012206367.1|GI:160365584|EMBL-CDS:ABX37197.1|GI:673060006|GI:503567638|EMBL-CDS:KFJ08704.1|REFSEQ:WP_013801714.1|GI:736341162|GI:657329867|EMBL-CDS:KEH11937.1|REFSEQ:WP_034367436.1|GI:1042859362|EMBL-CDS:OBY87266.1|EMBL-CDS:SOE35472.1|GI:333744086|EMBL-CDS:AEF89263.1|GI:512562399|GI:512038653|EMBL-CDS:EPD38440.1|REFSEQ:WP_016448243.1|GI:5120…	PF07690 MFS_1|None	IPR011701 MFS|IPR020846 MFS_dom|IPR036259 MFS_trans_sf|None	4	yes	yes	yes	yes	yes
F3KQ42	F3KQ42	1	Hylemonella gracilis ATCC 19624.	Bacteria	Proteobacteria	Burkholderiales	Comamonadaceae	Hylemonella	887062	887062	HGR_02773	Major facilitator transporter	403	GI:332041861|EMBL-CDS:EGI78210.1	PF07690 MFS_1	IPR011701 MFS|IPR020846 MFS_dom|IPR036259 MFS_trans_sf	4	yes	yes	yes	yes	yes
A0A016XJE4	A0A016XJE4	1	Hylemonella gracilis str. Niagara R.	Bacteria	Proteobacteria	Burkholderiales	Comamonadaceae	Hylemonella	1458275	1458275	AZ34_13690	MFS transporter	403	GI:597958817|EMBL-CDS:EYC52005.1	PF07690 MFS_1	IPR011701 MFS|IPR020846 MFS_dom|IPR036259 MFS_trans_sf	4	yes	yes	yes	yes	yes
A0A238LIC6	A0A238LIC6	1	Loktanella marina.	Bacteria	Proteobacteria	Rhodobacterales	Rhodobacteraceae	Loktanella	1819565	1819565	LOM8899_03606	Major Facilitator Superfamily protein	414	EMBL-CDS:SMY09439.1	PF07690 MFS_1	IPR011701 MFS|IPR020846 MFS_dom|IPR036259 MFS_trans_sf	4	yes	yes	yes	yes	yes
A0A1A8TP12	A0A1A8TP12	1	Marinomonas aquimarina.	Bacteria	Proteobacteria	Oceanospirillales	Oceanospirillaceae	Marinomonas	295068	295068	MAQ5080_02869	Major Facilitator Superfamily protein	281	EMBL-CDS:SBS34425.1	PF07690 MFS_1	IPR011701 MFS|IPR020846 MFS_dom|IPR036259 MFS_trans_sf	4	yes	yes	yes	yes	yes
A0A1A8TP06	A0A1A8TP06|B9MG38	2	Marinomonas aquimarina.|Acidovorax ebreus (strain TPSY)	Bacteria	Proteobacteria	Oceanospirillales|Burkholderiales	Oceanospirillaceae|Comamonadaceae	Marinomonas|Acidovorax	295068|535289	295068	MAQ5080_02866|Dtpsy_1156	Major Facilitator Superfamily protein |Major facilitator superfamily MFS_1	393	GI:896310316|EMBL-CDS:SBS34419.1|REFSEQ:WP_049285968.1|GI:221729809|GI:501656067|EMBL-CDS:ACM32629.1|REFSEQ:WP_012614063.1	PF07690 MFS_1	IPR011701 MFS|IPR020846 MFS_dom|IPR036259 MFS_trans_sf	4	yes	yes	yes	yes	yes
A0A1X7PPJ9	A0A1X7PPJ9	1	Mesorhizobium australicum.	Bacteria	Proteobacteria	Rhizobiales	Phyllobacteriaceae	Mesorhizobium	536018	536018	SAMN02982922_4965	Predicted arabinose efflux permease| MFS family	399	EMBL-CDS:SMH53919.1	PF07690 MFS_1	IPR011701 MFS|IPR020846 MFS_dom|IPR036259 MFS_trans_sf	4	yes	yes	yes	yes	yes
A0A1G5J9P5	A0A1G5J9P5	1	Microvirga guangxiensis.	Bacteria	Proteobacteria	Rhizobiales	Methylobacteriaceae	Microvirga	549386	549386	SAMN02927923_02561	Predicted arabinose efflux permease| MFS family	401	EMBL-CDS:SCY84418.1	None	None	4	yes	yes	yes	yes	yes
I4Z098	I4Z098	1	Microvirga lotononidis.	Bacteria	Proteobacteria	Rhizobiales	Methylobacteriaceae	Microvirga	864069	864069	MicloDRAFT_00021210	Arabinose efflux permease family protein	409	GI:388589351|GI:497159988|EMBL-CDS:EIM29640.1|REFSEQ:WP_009491106.1	PF07690 MFS_1	IPR011701 MFS|IPR020846 MFS_dom|IPR036259 MFS_trans_sf	4	yes	yes	yes	yes	yes
A0A086MH27	A0A086MH27	1	Microvirga sp. BSC39.	Bacteria	Proteobacteria	Rhizobiales	Methylobacteriaceae	Microvirga	1549810	1549810	JH26_18435	MFS transporter	393	GI:672305518|EMBL-CDS:KFG68195.1	PF07690 MFS_1	IPR011701 MFS|IPR020846 MFS_dom|IPR036259 MFS_trans_sf	4	yes	yes	yes	yes	yes
A0A0H1RQC6	A0A0H1RQC6	1	Microvirga vignae.	Bacteria	Proteobacteria	Rhizobiales	Methylobacteriaceae	Microvirga	1225564	1225564	AA309_01250	MFS transporter	400	GI:827101734|GI:826094876|EMBL-CDS:KLK94857.1|REFSEQ:WP_047187162.1	PF07690 MFS_1	IPR011701 MFS|IPR020846 MFS_dom|IPR036259 MFS_trans_sf	4	yes	yes	yes	yes	yes
A0A1M9C5G4	A0A1M9C5G4	1	Mycobacterium abscessus subsp. abscessus.	Bacteria	Actinobacteria	Corynebacteriales	Mycobacteriaceae	Mycobacterium	1185650	1185650	SAMEA2071298_06881	Major facilitator superfamily transporter	393	EMBL-CDS:SHS09981.1	PF07690 MFS_1	IPR011701 MFS|IPR020846 MFS_dom|IPR036259 MFS_trans_sf	4	yes	yes	yes	yes	yes
A0A011V466	A0A011V466|A6X7E7|A0A137XJZ4|U1WTK2|A0A1J6HR39	5	Ochrobactrum anthropi.|Ochrobactrum anthropi (strain ATCC 49188 / DSM 6882 / JCM 21032 / NBRC15819 / NCTC 12168)|Ochrobactrum sp. EGD-AQ16.|Ochrobactrum cytisi.	Bacteria	Proteobacteria	Rhizobiales	Brucellaceae	Ochrobactrum	529|439375|1390361|407152	529	BG46_04270|Oant_4451|AYJ56_13980|O206_14935|BLA27_05290	MFS transporter |Riboflavin transporter RfnT	398	GI:590076931|GI:738683271|EMBL-CDS:EXL03260.1|REFSEQ:WP_036583006.1|GI:498346385|GI:1100152788|GI:151563654|EMBL-CDS:ABS17151.1|REFSEQ:WP_010660541.1|GI:1001893663|GI:1001186426|EMBL-CDS:KXO73929.1|REFSEQ:WP_061347518.1|GI:542080499|GI:545309080|EMBL-CDS:ERI11944.1|REFSEQ:WP_021588299.1|GI:1103224418|GI:1102138288|EMBL-CDS:OIS94803.1|REFSEQ:WP_071630763.1	PF07690 MFS_1	IPR011701 MFS|IPR020846 MFS_dom|IPR036259 MFS_trans_sf	4	yes	yes	yes	yes	yes
A0A011TED8	A0A011TED8|A0A0Q8GI90|F7UFK0	3	Ochrobactrum anthropi.|Rhizobium sp. Root651.|Agrobacterium tumefaciens F2.	Bacteria	Proteobacteria	Rhizobiales	Brucellaceae|Rhizobiaceae	Ochrobactrum|Rhizobium|Agrobacterium	529|1736577|1050720	529	BG46_07320|ASD85_02460|Agau_L300072	MFS transporter |Major facilitator transporter	394	GI:590075914|GI:640421254|EMBL-CDS:EXL02257.1|REFSEQ:WP_024899653.1|GI:946016159|EMBL-CDS:KRA69001.1|GI:338820534|GI:489595744|EMBL-CDS:EGP54505.1|REFSEQ:WP_003500187.1	PF07690 MFS_1	IPR011701 MFS|IPR020846 MFS_dom|IPR036259 MFS_trans_sf	4	yes	yes	yes	yes	yes
C4WPD1	C4WPD1	1	Ochrobactrum intermedium LMG 3301.	Bacteria	Proteobacteria	Rhizobiales	Brucellaceae	Ochrobactrum	641118	641118	OINT_2001461	Major facilitator transporter	454	GI:239822671|EMBL-CDS:EEQ94240.1	PF07690 MFS_1	IPR011701 MFS|IPR020846 MFS_dom|IPR036259 MFS_trans_sf	4	yes	yes	yes	yes	yes
M5JRG1	M5JRG1	1	Ochrobactrum intermedium M86.	Bacteria	Proteobacteria	Rhizobiales	Brucellaceae	Ochrobactrum	1234597	1234597	D584_04288	Major facilitator superfamily transporter	418	GI:443487749|EMBL-CDS:ELT50510.1	PF07690 MFS_1	IPR011701 MFS|IPR020846 MFS_dom|IPR036259 MFS_trans_sf	4	yes	yes	yes	yes	yes
M5K2Y5	M5K2Y5	1	Ochrobactrum intermedium M86.	Bacteria	Proteobacteria	Rhizobiales	Brucellaceae	Ochrobactrum	1234597	1234597	D584_00205	Major facilitator superfamily protein	396	GI:443488472|GI:493515992|EMBL-CDS:ELT51224.1|REFSEQ:WP_006470250.1	PF07690 MFS_1	IPR011701 MFS|IPR020846 MFS_dom|IPR036259 MFS_trans_sf	4	yes	yes	yes	yes	yes
A0A1A9FP05	A0A1A9FP05	1	Ochrobactrum pseudogrignonense.	Bacteria	Proteobacteria	Rhizobiales	Brucellaceae	Ochrobactrum	419475	419475	A8A54_11260	MFS transporter	398	GI:1032814813|GI:1032545424|EMBL-CDS:ANG97002.1|REFSEQ:WP_064321368.1	PF07690 MFS_1	IPR011701 MFS|IPR020846 MFS_dom|IPR036259 MFS_trans_sf	4	yes	yes	yes	yes	yes
A0A1V3YPS9	A0A1V3YPS9	1	Ochrobactrum sp. P6BS-III.	Bacteria	Proteobacteria	Rhizobiales	Brucellaceae	Ochrobactrum	1920636	1920636	BRY73_12210	MFS transporter	396	GI:1148428219|EMBL-CDS:OOL16911.1	PF07690 MFS_1	IPR011701 MFS|IPR020846 MFS_dom|IPR036259 MFS_trans_sf	4	yes	yes	yes	yes	yes
A0A1G9SXW2	A0A1G9SXW2	1	Oryzisolibacter propanilivorax.	Bacteria	Proteobacteria	Burkholderiales	Comamonadaceae	Oryzisolibacter	1527607	1527607	SAMN05428957_105210	Predicted arabinose efflux permease| MFS family	404	EMBL-CDS:SDM40252.1	None	None	4	yes	yes	yes	yes	yes
A0A1U9JY20	A0A1U9JY20	1	Paenalcaligenes hominis.	Bacteria	Proteobacteria	Burkholderiales	Alcaligenaceae	Paenalcaligenes	643674	643674	PAEH1_02285	MFS transporter	409	GI:1148964564|EMBL-CDS:AQS50668.1	PF07690 MFS_1	IPR011701 MFS|IPR020846 MFS_dom|IPR036259 MFS_trans_sf	4	yes	yes	yes	yes	yes
A0A1E4DWE6	A0A1E4DWE6|A0A1M3K4P0	2	Pelagibacterium sp. SCN 63-126.|Devosia sp. 63-57.	Bacteria	Proteobacteria	Rhizobiales	Hyphomicrobiaceae	Pelagibacterium|Devosia	1660123|1895751	1660123	ABS74_17235|BGO80_12610	MFS transporter	393	GI:1064044251|EMBL-CDS:ODT47946.1|GI:1113481350|EMBL-CDS:OJX42344.1	PF07690 MFS_1	IPR011701 MFS|IPR020846 MFS_dom|IPR036259 MFS_trans_sf	4	yes	yes	yes	yes	yes
A0A208Y2T2	A0A208Y2T2|A0A1E3ZLP8|A0A1Q3XRD8	3	Pigmentiphaga sp. NML030171.|Bordetella sp. SCN 67-23.|Burkholderiales bacterium 67-32.	Bacteria	Proteobacteria	Burkholderiales	Alcaligenaceae|NA	Pigmentiphaga|Bordetella|NA	2008676|1660091|1895729	2008676	CDO46_14860|ABS43_02100|BGO71_28035	MFS transporter	396	GI:1204447453|EMBL-CDS:OVZ62505.1|GI:1063964337|EMBL-CDS:ODS76360.1|GI:1113428041|EMBL-CDS:OJW90163.1	None|PF07690 MFS_1	None|IPR011701 MFS|IPR020846 MFS_dom|IPR036259 MFS_trans_sf	4	yes	yes	yes	yes	yes
A0A1R3X2B7	A0A1R3X2B7	1	Pontibaca methylaminivorans.	Bacteria	Proteobacteria	Rhodobacterales	Rhodobacteraceae	Pontibaca	515897	515897	SAMN05421849_1907	Predicted arabinose efflux permease| MFS family	398	GI:1140789258|EMBL-CDS:SIT83440.1|REFSEQ:WP_076649636.1	PF07690 MFS_1	IPR011701 MFS|IPR020846 MFS_dom|IPR036259 MFS_trans_sf	4	yes	yes	yes	yes	yes
A0A1G7UIX2	A0A1G7UIX2|A0A1V2Y710|A0A1Y6N061|Q1LKT0|Q8GQ79	5	Pseudomonas abietaniphila.|Burkholderia cenocepacia.|Pseudomonas aeruginosa C-NN2.|Cupriavidus metallidurans (strain ATCC 43123 / DSM 2839 / NBRC 102507/ CH34)|Pseudomonas aeruginosa.	Bacteria	Proteobacteria	Pseudomonadales|Burkholderiales	Pseudomonadaceae|Burkholderiaceae	Pseudomonas|Burkholderia|Cupriavidus	89065|95486|910265|266264|287	89065	SAMN05216605_102187|A8F55_00305|PANN_23160|Rmet_2369|ORF	Predicted arabinose efflux permease| MFS family |MFS transporter |Uncharacterized protein |Major facilitator superfamily MFS_1 |Similar to metabolite transport protein	408	GI:490480302|EMBL-CDS:SDG47505.1|REFSEQ:WP_004350634.1|GI:1140399688|GI:1145057464|GI:1145130150|GI:1145113912|GI:1145047163|GI:1144866287|GI:1145010586|GI:1145078597|GI:1145116638|GI:1145101145|GI:1145038877|GI:1144837445|GI:1147501849|GI:1140415914|GI:1145064144|GI:1144982111|GI:1145004896|GI:1145102436|GI:1145029175|GI:1144990719|GI:1144989378|GI:1145040704|GI:1145027069|GI:1145120199|GI:11451…	PF07690 MFS_1	IPR011701 MFS|IPR020846 MFS_dom|IPR036259 MFS_trans_sf	4	yes	yes	yes	yes	yes
A0A086BQY2	A0A086BQY2	1	Pseudomonas aeruginosa VRFPA01.	Bacteria	Proteobacteria	Pseudomonadales	Pseudomonadaceae	Pseudomonas	1262663	1262663	G039_0332550	MFS transporter	402	GI:671385381|EMBL-CDS:KFF32346.1	PF07690 MFS_1	IPR011701 MFS|IPR020846 MFS_dom|IPR036259 MFS_trans_sf	4	yes	yes	yes	yes	yes
A0A086BSM3	A0A086BSM3	1	Pseudomonas aeruginosa VRFPA01.	Bacteria	Proteobacteria	Pseudomonadales	Pseudomonadaceae	Pseudomonas	1262663	1262663	G039_0327375	MFS transporter	208	GI:671386016|EMBL-CDS:KFF32937.1	PF07690 MFS_1	IPR011701 MFS|IPR020846 MFS_dom|IPR036259 MFS_trans_sf	4	yes	yes	yes	yes	yes
A0A075PEI6	A0A075PEI6|A0A095E6H0|A0A0B5KBC5|A0A154BY57|A0A177YWV9|A0A233T8K5|U2H8V5|U3H8Q8|A0A0D6HY37|A0A1S2BFW4	10	Pseudomonas fluorescens.|Burkholderia cepacia |Pseudomonas plecoglossicida.|Alcanivorax sp. KX64203.|Pseudomonas putida |Pseudomonas aeruginosa.|Burkholderia sp. AU4i.|Pseudomonas alcaligenes OT 69.|Alcaligenes xylosoxydans xylosoxydans |Stenotrophomonas maltophilia	Bacteria	Proteobacteria	Pseudomonadales|Burkholderiales|Oceanospirillales|Xanthomonadales	Pseudomonadaceae|Burkholderiaceae|Alcanivoracaceae|Alcaligenaceae|Xanthomonadaceae	Pseudomonas|Burkholderia|Alcanivorax|Achromobacter|Stenotrophomonas	294|292|70775|1817793|303|287|1335308|1333854|85698|40324	294	HZ99_19160|DM42_4610|RK21_02237|A3Q32_21600|A3K88_18915|ACG87_14730|L810_2866|L682_03385|ERS451415_03406|BB780_01710	MFS transporter |Sugar (And other) transporter family protein |Major facilitator superfamily MFS_1 |Arabinose efflux permease	398	GI:496062225|GI:666088274|EMBL-CDS:AIG04194.1|REFSEQ:WP_008786732.1|GI:685658216|GI:686821250|EMBL-CDS:AIO45344.1|GI:752311136|EMBL-CDS:AJG13745.1|GI:1015606817|EMBL-CDS:KYZ84721.1|GI:1028792648|GI:1130343524|EMBL-CDS:OAK59983.1|EMBL-CDS:OLS59789.1|GI:1191530360|GI:956011364|GI:1191500912|GI:1191493931|GI:1020692091|GI:1191515312|GI:1181892219|GI:1191477831|GI:1191487157|GI:1228224850|GI:11915377…	PF07690 MFS_1	IPR011701 MFS|IPR020846 MFS_dom|IPR036259 MFS_trans_sf	4	yes	yes	yes	yes	yes
A0A0J9DKD0	A0A0J9DKD0	1	Ralstonia sp. MD27.	Bacteria	Proteobacteria	Burkholderiales	Burkholderiaceae	Ralstonia	1676617	1676617	AC240_27610	MFS transporter	250	GI:891658273|EMBL-CDS:KMW43970.1	PF07690 MFS_1	IPR011701 MFS|IPR020846 MFS_dom|IPR036259 MFS_trans_sf	4	yes	yes	yes	yes	yes
I9KWU9	I9KWU9	1	Ralstonia sp. PBA.	Bacteria	Proteobacteria	Burkholderiales	Burkholderiaceae	Ralstonia	795666	795666	MW7_0798	Major facilitator superfamily transporter	407	GI:392717219|GI:497207270|EMBL-CDS:EIZ04785.1|REFSEQ:WP_009521532.1	PF07690 MFS_1	IPR011701 MFS|IPR020846 MFS_dom|IPR036259 MFS_trans_sf	4	yes	yes	yes	yes	yes
A0A1M3NR78	A0A1M3NR78	1	Rhizobiales bacterium 65-9.	Bacteria	Proteobacteria	Rhizobiales	NA	NA	1895816	1895816	BGP06_13900	MFS transporter	400	GI:1113577067|EMBL-CDS:OJY36778.1	PF07690 MFS_1	IPR011701 MFS|IPR020846 MFS_dom|IPR036259 MFS_trans_sf	4	yes	yes	yes	yes	yes
A0A0P8A6W8	A0A0P8A6W8	1	Rhizobiales bacterium HL-109.	Bacteria	Proteobacteria	Rhizobiales	NA	NA	1653334	1653334	HLUCCO17_08520	Arabinose efflux permease	411	GI:1124096750|GI:938275977|EMBL-CDS:KPQ10944.1|REFSEQ:WP_074445507.1	PF07690 MFS_1	IPR011701 MFS|IPR020846 MFS_dom|IPR036259 MFS_trans_sf	4	yes	yes	yes	yes	yes
A0A0N1DPZ3	A0A0N1DPZ3|B5ZPU6|I9N423|J0VIP6|A0A1S1PV60	5	Rhizobium acidisoli.|Rhizobium leguminosarum bv. trifolii (strain WSM2304)|Rhizobium leguminosarum bv. trifolii WSM597.|Rhizobium leguminosarum bv. trifolii WSM2012.|Rhizobium sp. RSm-3.	Bacteria	Proteobacteria	Rhizobiales	Rhizobiaceae	Rhizobium	1538158|395492|754764|754522|1720346	1538158	AOG23_27915|Rleg2_1780|Rleg9DRAFT_1447|Rleg10DRAFT_1068|BBJ66_24340	MFS transporter |Major facilitator superfamily MFS_1 |Arabinose efflux permease family protein	409	GI:930225823|GI:929991342|EMBL-CDS:KPH05474.1|REFSEQ:WP_054185317.1|GI:209535131|GI:501553182|EMBL-CDS:ACI55066.1|REFSEQ:WP_012557694.1|GI:392850118|GI:489682212|EMBL-CDS:EJB02639.1|REFSEQ:WP_003586434.1|GI:489668849|GI:393172598|EMBL-CDS:EJC72643.1|REFSEQ:WP_003573118.1|GI:1092312948|GI:1094096544|EMBL-CDS:OHV24845.1|REFSEQ:WP_071086799.1	PF07690 MFS_1	IPR011701 MFS|IPR020846 MFS_dom|IPR036259 MFS_trans_sf	4	yes	yes	yes	yes	yes
A0A1C3XWQ6	A0A1C3XWQ6	1	Rhizobium aethiopicum.	Bacteria	Proteobacteria	Rhizobiales	Rhizobiaceae	Rhizobium	1138170	1138170	GA0061105_101502	Predicted arabinose efflux permease| MFS family	399	EMBL-CDS:SCB56669.1	PF07690 MFS_1	IPR011701 MFS|IPR020846 MFS_dom|IPR036259 MFS_trans_sf	4	yes	yes	yes	yes	yes
A0A0A8GB54	A0A0A8GB54	1	Rhizobium etli bv. phaseoli str. IE4803.	Bacteria	Proteobacteria	Rhizobiales	Rhizobiaceae	Rhizobium	1432049	1432049	IE4803_CH02013	Major facilitator superfamily protein	409	GI:744801260|GI:746593381|EMBL-CDS:AJC79213.1|REFSEQ:WP_039619596.1	PF07690 MFS_1	IPR011701 MFS|IPR020846 MFS_dom|IPR036259 MFS_trans_sf	4	yes	yes	yes	yes	yes
N6U6U9	N6U6U9	1	Rhizobium freirei PRF 81.	Bacteria	Proteobacteria	Rhizobiales	Rhizobiaceae	Rhizobium	363754	363754	RHSP_83556	Major facilitator superfamily protein	370	GI:478276425|EMBL-CDS:ENN88319.1	PF07690 MFS_1	IPR011701 MFS|IPR020846 MFS_dom|IPR036259 MFS_trans_sf	4	yes	yes	yes	yes	yes
J0W2H4	J0W2H4	1	Rhizobium leguminosarum bv. trifolii WSM2297.	Bacteria	Proteobacteria	Rhizobiales	Rhizobiaceae	Rhizobium	754762	754762	Rleg4DRAFT_0904	Arabinose efflux permease family protein	407	GI:393179274|EMBL-CDS:EJC79313.1	PF07690 MFS_1	IPR011701 MFS|IPR020846 MFS_dom|IPR036259 MFS_trans_sf	4	yes	yes	yes	yes	yes
A0A1C3XAJ1	A0A1C3XAJ1	1	Rhizobium lusitanum.	Bacteria	Proteobacteria	Rhizobiales	Rhizobiaceae	Rhizobium	293958	293958	GA0061101_13010	Predicted arabinose efflux permease| MFS family	345	EMBL-CDS:SCB49297.1	PF07690 MFS_1	IPR011701 MFS|IPR020846 MFS_dom|IPR036259 MFS_trans_sf	4	yes	yes	yes	yes	yes
A0A060HW90	A0A060HW90	1	Rhizobium sp. IE4771.	Bacteria	Proteobacteria	Rhizobiales	Rhizobiaceae	Rhizobium	1301032	1301032	IE4771_CH02088	Major facilitator superfamily protein	395	GI:497743476|GI:647792327|EMBL-CDS:AIC27198.1|REFSEQ:WP_010057660.1	PF07690 MFS_1	IPR011701 MFS|IPR020846 MFS_dom|IPR036259 MFS_trans_sf	4	yes	yes	yes	yes	yes
A0A192LW49	A0A192LW49	1	Rhizobium sp. N113.	Bacteria	Proteobacteria	Rhizobiales	Rhizobiaceae	Rhizobium	1703960	1703960	AMJ96_CH02023	Major facilitator superfamily protein	395	GI:1039447299|GI:1037281665|EMBL-CDS:ANL21735.1|REFSEQ:WP_064810260.1	PF07690 MFS_1	IPR011701 MFS|IPR020846 MFS_dom|IPR036259 MFS_trans_sf	4	yes	yes	yes	yes	yes
A0A1G5JJJ4	A0A1G5JJJ4	1	Rhizobium sp. NFACC06-2.	Bacteria	Proteobacteria	Rhizobiales	Rhizobiaceae	Rhizobium	1566264	1566264	SAMN03159288_04948	Predicted arabinose efflux permease| MFS family	403	EMBL-CDS:SCY88535.1	PF07690 MFS_1	IPR011701 MFS|IPR020846 MFS_dom|IPR036259 MFS_trans_sf	4	yes	yes	yes	yes	yes
A0A246TX67	A0A246TX67	1	Rhizobium sp. R693.	Bacteria	Proteobacteria	Rhizobiales	Rhizobiaceae	Rhizobium	1764276	1764276	ATY79_22465	MFS transporter	406	GI:1212862351|EMBL-CDS:OWV97142.1	PF07690 MFS_1	IPR011701 MFS|IPR020846 MFS_dom|IPR036259 MFS_trans_sf	4	yes	yes	yes	yes	yes
A0A095VL01	A0A095VL01	1	Rhizobium sp. YS-1r.	Bacteria	Proteobacteria	Rhizobiales	Rhizobiaceae	Rhizobium	1532558	1532558	JL39_00530	Uncharacterized protein	407	GI:739282351|GI:687296985|EMBL-CDS:KGE02060.1|REFSEQ:WP_037145146.1	PF07690 MFS_1	IPR011701 MFS|IPR020846 MFS_dom|IPR036259 MFS_trans_sf	4	yes	yes	yes	yes	yes
L0LTH7	L0LTH7	1	Rhizobium tropici CIAT 899.	Bacteria	Proteobacteria	Rhizobiales	Rhizobiaceae	Rhizobium	698761	698761	RTCIAT899_PB00800	Major facilitator superfamily (MFS) transporter	410	GI:505154887|GI:440040733|EMBL-CDS:AGB73445.1|REFSEQ:WP_015341989.1	PF07690 MFS_1	IPR011701 MFS|IPR020846 MFS_dom|IPR036259 MFS_trans_sf	4	yes	yes	yes	yes	yes
A0A021XEY6	A0A021XEY6	1	Shinella sp. DD12.	Bacteria	Proteobacteria	Rhizobiales	Rhizobiaceae	Shinella	1410620	1410620	SHLA_23c000220	Putative membrane protein	398	GI:601182640|EMBL-CDS:EYR83771.1	PF07690 MFS_1	IPR011701 MFS|IPR020846 MFS_dom|IPR036259 MFS_trans_sf	4	yes	yes	yes	yes	yes
A0A081T0D9	A0A081T0D9|A0A0J9CX50	2	Sphingobium lucknowense F2.|Sphingobium yanoikuyae	Bacteria	Proteobacteria	Sphingomonadales	Sphingomonadaceae	Sphingobium	1450518|13690	1450518	AL00_14460|BV87_11745	MFS transporter	394	GI:739587397|GI:663087174|EMBL-CDS:KER35763.1|REFSEQ:WP_037445089.1|GI:891204684|EMBL-CDS:KMW29582.1	PF07690 MFS_1	IPR011701 MFS|IPR020846 MFS_dom|IPR036259 MFS_trans_sf	4	yes	yes	yes	yes	yes
A0A1I2XN48	A0A1I2XN48|A3SX50|A0A085BVX7	3	Sulfitobacter dubius.|Sulfitobacter sp. (strain NAS-14.1)|Sulfitobacter sp. CB2047.	Bacteria	Proteobacteria	Rhodobacterales	Rhodobacteraceae	Sulfitobacter	218673|314267|1525218	218673	SAMN04488039_103305|NAS141_07168|IV89_15405	Predicted arabinose efflux permease| MFS family |Putative membrane protein |MFS transporter	401	EMBL-CDS:SFH14923.1|GI:497510729|GI:83841932|EMBL-CDS:EAP81101.1|REFSEQ:WP_009824927.1|GI:668745409|GI:740095263|EMBL-CDS:KFC26622.1|REFSEQ:WP_037944520.1	None|PF07690 MFS_1	None|IPR011701 MFS|IPR020846 MFS_dom|IPR036259 MFS_trans_sf	4	yes	yes	yes	yes	yes
A0A1H2QE55	A0A1H2QE55	1	Sulfitobacter pontiacus.	Bacteria	Proteobacteria	Rhodobacterales	Rhodobacteraceae	Sulfitobacter	60137	60137	SAMN04488041_101166	Major Facilitator Superfamily protein	313	EMBL-CDS:SDW05088.1	PF07690 MFS_1	IPR011701 MFS|IPR020846 MFS_dom|IPR036259 MFS_trans_sf	4	yes	yes	yes	yes	yes
A0A199Y337	A0A199Y337|A0A1V0GWY3|A0A238YN50	3	Thalassospira profundimaris.|Paracoccus yeei.|Paracoccus sediminis.	Bacteria	Proteobacteria	Rhodospirillales|Rhodobacterales	Rhodospirillaceae|Rhodobacteraceae	Thalassospira|Paracoccus	502049|147645|1214787	502049	TH15_22085|A6J80_03560|SAMN06265378_12111	MFS transporter |Predicted arabinose efflux permease| MFS family	394	GI:1036245917|GI:1039425454|EMBL-CDS:OAZ07911.1|REFSEQ:WP_064790833.1|GI:1169399025|EMBL-CDS:ARC38405.1|EMBL-CDS:SNR72422.1	PF07690 MFS_1	IPR011701 MFS|IPR020846 MFS_dom|IPR036259 MFS_trans_sf	4	yes	yes	yes	yes	yes
A0A139SWM6	A0A139SWM6	1	Ventosimonas gracilis.	Bacteria	Proteobacteria	Pseudomonadales	Ventosimonadaceae	Ventosimonas	1680762	1680762	AXE65_11360	MFS transporter	399	GI:1002804622|GI:1056975827|EMBL-CDS:KXU38904.1|REFSEQ:WP_068388075.1	PF07690 MFS_1	IPR011701 MFS|IPR020846 MFS_dom|IPR036259 MFS_trans_sf	4	yes	yes	yes	yes	yes
A0A0F9WKM0	A0A0F9WKM0	1	marine sediment metagenome.	NA	NA	NA	NA	NA	412755	412755	LCGC14_0343650	Uncharacterized protein	408	EMBL-CDS:KKN79038.1	PF07690 MFS_1	IPR011701 MFS|IPR020846 MFS_dom|IPR036259 MFS_trans_sf	5	NA	NA	NA	NA	NA
A0A135P3U5	A0A135P3U5	1	Agrobacterium sp. R89-1.	Bacteria	Proteobacteria	Rhizobiales	Rhizobiaceae	Agrobacterium	1763560	1763560	ATO67_05640	MFS transporter	407	GI:1056130329|GI:996068104|EMBL-CDS:KXG86094.1|REFSEQ:WP_067645458.1	PF07690 MFS_1	IPR011701 MFS|IPR020846 MFS_dom|IPR036259 MFS_trans_sf	5	no	no	no	no	no
A0A0N0VM74	A0A0N0VM74	1	Ahrensia marina.	Bacteria	Proteobacteria	Rhodobacterales	Rhodobacteraceae	Ahrensia	1514904	1514904	SU32_06695	MFS transporter	403	GI:928225711|GI:928974164|EMBL-CDS:KPB01758.1|REFSEQ:WP_053998585.1	PF07690 MFS_1|PF00083 Sugar_tr	IPR011701 MFS|IPR020846 MFS_dom|IPR005828 MFS_sugar_transport|IPR036259 MFS_trans_sf	5	no	no	no	no	no
Q0G6I1	Q0G6I1	1	Fulvimarina pelagi HTCC2506.	Bacteria	Proteobacteria	Rhizobiales	Aurantimonadaceae	Fulvimarina	314231	314231	FP2506_07826	Uncharacterized protein	411	GI:494126934|GI:114539613|EMBL-CDS:EAU42733.1|REFSEQ:WP_007066707.1	PF07690 MFS_1	IPR011701 MFS|IPR020846 MFS_dom|IPR036259 MFS_trans_sf	5	no	no	no	no	no
A0A1C1YTR5	A0A1C1YTR5	1	Hoeflea olei.	Bacteria	Proteobacteria	Rhizobiales	Phyllobacteriaceae	Hoeflea	1480615	1480615	AWJ14_17815	MFS transporter	413	GI:1051105148|GI:1054186503|EMBL-CDS:OCW56777.1|REFSEQ:WP_066181606.1	PF07690 MFS_1	IPR011701 MFS|IPR020846 MFS_dom|IPR036259 MFS_trans_sf	5	no	yes	yes	yes	no
A0A0H1ABA3	A0A0H1ABA3	1	Mesorhizobium sp. LC103.	Bacteria	Proteobacteria	Rhizobiales	Phyllobacteriaceae	Mesorhizobium	1120658	1120658	XW59_02650	MFS transporter	403	GI:824318137|GI:825366711|EMBL-CDS:KLI96563.1|REFSEQ:WP_047143820.1	PF07690 MFS_1	IPR011701 MFS|IPR020846 MFS_dom|IPR036259 MFS_trans_sf	5	no	no	no	no	no
X6DGB7	X6DGB7|X6CX87|F7Y052	3	Mesorhizobium sp. LNHC221B00.|Mesorhizobium sp. LNHC232B00.|Mesorhizobium opportunistum (strain LMG 24607 / HAMBI 3007 / WSM2075)	Bacteria	Proteobacteria	Rhizobiales	Phyllobacteriaceae	Mesorhizobium	1287233|1287243|536019	1287233	X740_29680|X742_04635|Mesop_4922	MFS transporter |Major facilitator superfamily MFS_1	403	GI:563152627|GI:563575135|EMBL-CDS:ESY76305.1|REFSEQ:WP_023780334.1|GI:563558492|GI:563145600|EMBL-CDS:ESY69421.1|REFSEQ:WP_023764074.1|GI:503661912|GI:336029691|EMBL-CDS:AEH89342.1|REFSEQ:WP_013895988.1	PF07690 MFS_1	IPR011701 MFS|IPR020846 MFS_dom|IPR036259 MFS_trans_sf	5	no	yes	yes	yes	no
A0A1I5I725	A0A1I5I725	1	Mesorhizobium sp. NFR06.	Bacteria	Proteobacteria	Rhizobiales	Phyllobacteriaceae	Mesorhizobium	1566290	1566290	SAMN03159463_02265	Predicted arabinose efflux permease| MFS family	407	EMBL-CDS:SFO56079.1	PF07690 MFS_1	IPR011701 MFS|IPR020846 MFS_dom|IPR036259 MFS_trans_sf	5	no	no	no	no	no
A0A0Q7WFD9	A0A0Q7WFD9	1	Mesorhizobium sp. Root554.	Bacteria	Proteobacteria	Rhizobiales	Phyllobacteriaceae	Mesorhizobium	1736557	1736557	ASD44_03915	MFS transporter	404	GI:947444545|GI:945882396|EMBL-CDS:KQZ35821.1|REFSEQ:WP_056109027.1	PF07690 MFS_1	IPR011701 MFS|IPR020846 MFS_dom|IPR036259 MFS_trans_sf	5	no	no	no	no	no
A0A1D2SP53	A0A1D2SP53	1	Mesorhizobium sp. SCN 65-20.	Bacteria	Proteobacteria	Rhizobiales	Phyllobacteriaceae	Mesorhizobium	1660109	1660109	ABS58_14480	MFS transporter	400	GI:1063995251|EMBL-CDS:ODT05755.1	PF07690 MFS_1	IPR011701 MFS|IPR020846 MFS_dom|IPR036259 MFS_trans_sf	5	no	yes	yes	yes	no
A0A084UBW5	A0A084UBW5	1	Nitratireductor basaltis.	Bacteria	Proteobacteria	Rhizobiales	Phyllobacteriaceae	Nitratireductor	472175	472175	EL18_01486	Major facilitator superfamily MFS_1	403	GI:738532879|GI:667917674|EMBL-CDS:KFB10451.1|REFSEQ:WP_036481292.1	PF07690 MFS_1	IPR011701 MFS|IPR020846 MFS_dom|IPR036259 MFS_trans_sf	5	no	no	no	no	no
A0A1C7P4R6	A0A1C7P4R6	1	Pararhizobium polonicum.	Bacteria	Proteobacteria	Rhizobiales	Rhizobiaceae	Pararhizobium	1612624	1612624	ADU59_07640	MFS transporter	411	GI:1043313031|GI:1057678345|EMBL-CDS:OBZ96219.1|REFSEQ:WP_068953290.1	PF07690 MFS_1	IPR011701 MFS|IPR020846 MFS_dom|IPR036259 MFS_trans_sf	5	no	no	no	no	no
A0A1M3AJH1	A0A1M3AJH1	1	Rhizobiales bacterium 63-7.	Bacteria	Proteobacteria	Rhizobiales	NA	NA	1895813	1895813	BGO05_26975	MFS transporter	404	GI:1113197267|EMBL-CDS:OJU67207.1	PF07690 MFS_1	IPR011701 MFS|IPR020846 MFS_dom|IPR036259 MFS_trans_sf	5	yes	yes	no	no	no
A0A0D8KK33	A0A0D8KK33|A0A285Y6Y9|A0A286DKG7|A0A024IPA3|A0A0D8KXQ3|A0A1B9V3R8|A0A1S7NS36|F0L1R6|H0H4Y4|A0A0Q7PX22|A0A1S7MBG6|A0A1S7NZ74|A0A1S7SS12|A0A1V2AR00|F7UAS2|W8FAM5	16	Rhizobium nepotum 39/7.|Rhizobium sp. AN5.|Rhizobium sp. AN6A.|Rhizobium radiobacter |Agrobacterium arsenijevicii.|Agrobacterium genomosp. 13 str. CFBP 6927.|Agrobacterium sp. (strain H13-3)|Agrobacterium tumefaciens 5A.|Rhizobium sp. Root491.|Agrobacterium genomosp. 1 str. TT111.|Agrobacterium genomosp. 5 str. CFBP 6626.|Agrobacterium tumefaciens str. CFBP 5771.|Agrobacterium tumefaciens F2.|Agr…	Bacteria	Proteobacteria	Rhizobiales	Rhizobiaceae	Rhizobium|Agrobacterium	1368418|1855304|1841611|358|1585697|1183428|861208|1107544|1736548|1183430|1183435|1183421|1050720|1435057	1368418	RS75_01790|SAMN05216358_3372|SAMN05216595_4648|BN949_00335|RP75_04180|A6U97_04495|AGR13a_Cc160118|AGROH133_05379|AT5A_05730|ASD46_01590|AGR1C_Cc11086|AGR5A_Cc170137|AGR1A_Cc20856|BV900_08520|Agau_C201748|X971_1163	MFS transporter |Predicted arabinose efflux permease| MFS family |Arabinose efflux permease family protein |MFS permease	407	GI:769875018|GI:767031753|EMBL-CDS:KJF69326.1|REFSEQ:WP_045016777.1|EMBL-CDS:SOC93206.1|EMBL-CDS:SOD59116.1|GI:737233476|EMBL-CDS:CDN91201.1|REFSEQ:WP_035217809.1|GI:769874127|GI:767038533|EMBL-CDS:KJF74337.1|REFSEQ:WP_045015888.1|GI:1046588231|GI:1046152055|EMBL-CDS:OCJ67966.1|REFSEQ:WP_065661136.1|EMBL-CDS:CUX10882.1|GI:325060400|GI:503401227|EMBL-CDS:ADY64091.1|REFSEQ:WP_013635888.1|GI:4896080…	PF07690 MFS_1|None	IPR011701 MFS|IPR020846 MFS_dom|IPR036259 MFS_trans_sf|None	5	no	no	no	no	no
A0A1M2Z5K5	A0A1M2Z5K5	1	Rhizobium sp. 63-7.	Bacteria	Proteobacteria	Rhizobiales	Rhizobiaceae	Rhizobium	1895820	1895820	BGN83_17640	MFS transporter	410	GI:1113131053|EMBL-CDS:OJU06477.1	PF07690 MFS_1	IPR011701 MFS|IPR020846 MFS_dom|IPR036259 MFS_trans_sf	5	no	yes	yes	yes	no
A0A0M3BQK6	A0A0M3BQK6	1	Rhizobium sp. LC145.	Bacteria	Proteobacteria	Rhizobiales	Rhizobiaceae	Rhizobium	1120688	1120688	YH62_04020	MFS transporter	405	GI:820733976|GI:820886644|EMBL-CDS:KKX34324.1|REFSEQ:WP_046792813.1	PF07690 MFS_1	IPR011701 MFS|IPR020846 MFS_dom|IPR036259 MFS_trans_sf	5	no	no	no	no	no
A0A0Q5DD67	A0A0Q5DD67|A0A1H6GMC3	2	Rhizobium sp. Leaf306.|Rhizobium sp. NFR12.	Bacteria	Proteobacteria	Rhizobiales	Rhizobiaceae	Rhizobium	1736330|1566261	1736330	ASG19_00690|SAMN03159407_2279	MFS transporter |Predicted arabinose efflux permease| MFS family	409	GI:1011566741|GI:944981514|EMBL-CDS:KQQ37662.1|REFSEQ:WP_062453276.1|GI:1011756490|EMBL-CDS:SEH24451.1	PF07690 MFS_1|None	IPR011701 MFS|IPR020846 MFS_dom|IPR036259 MFS_trans_sf|None	5	no	no	no	no	no
A0A0Q7MEJ0	A0A0Q7MEJ0	1	Rhizobium sp. Root483D2.	Bacteria	Proteobacteria	Rhizobiales	Rhizobiaceae	Rhizobium	1736545	1736545	ASD32_07965	MFS transporter	411	GI:945765174|GI:983486010|EMBL-CDS:KQY19271.1|REFSEQ:WP_060641269.1	PF07690 MFS_1	IPR011701 MFS|IPR020846 MFS_dom|IPR036259 MFS_trans_sf	5	no	no	no	no	no
A0A1M3BG83	A0A1M3BG83	1	Shinella sp. 65-6.	Bacteria	Proteobacteria	Rhizobiales	Rhizobiaceae	Shinella	1895831	1895831	BGO06_27565	MFS transporter	361	GI:1113214712|EMBL-CDS:OJU83130.1	PF07690 MFS_1	IPR011701 MFS|IPR020846 MFS_dom|IPR036259 MFS_trans_sf	5	no	no	yes	yes	no
A0A1M3CNK0	A0A1M3CNK0	1	Verrucomicrobia bacterium 61-8.	Bacteria	Verrucomicrobia	NA	NA	NA	1895866	1895866	BGO12_00895	MFS transporter	369	GI:1113240223|EMBL-CDS:OJV06151.1	PF07690 MFS_1	IPR011701 MFS|IPR020846 MFS_dom|IPR036259 MFS_trans_sf	5	yes	no	no	no	no
A0A1G5NIF2	A0A1G5NIF2	1	Afifella marina DSM 2698.	Bacteria	Proteobacteria	Rhizobiales	Rhodobiaceae	Afifella	1120955	1120955	SAMN03080610_02127	Predicted arabinose efflux permease| MFS family	407	EMBL-CDS:SCZ37223.1	None	None	5	yes	yes	yes	yes	yes
A0A1S7TVM0	A0A1S7TVM0|A0A1S9EZQ4|A0A1S7TMZ9|A0A176WY56	4	Agrobacterium genomosp. 9 str. Hayward 0363.|Agrobacterium salinitolerans.|Agrobacterium genomosp. 7 str. NCPPB 1641.|Rhizobium radiobacter	Bacteria	Proteobacteria	Rhizobiales	Rhizobiaceae	Agrobacterium	1183434|1923828|1183425|358	1183434	AGR9A_Cc120380|BS627_07305|AGR7A_Cc210179|A7J57_08510	MFS permease |MFS transporter	407	EMBL-CDS:CVI58400.1|GI:1150506866|EMBL-CDS:OOO26811.1|EMBL-CDS:CVI55647.1|GI:1026779156|GI:1028208149|EMBL-CDS:OAE37611.1|REFSEQ:WP_063951291.1	PF07690 MFS_1	IPR011701 MFS|IPR020846 MFS_dom|IPR036259 MFS_trans_sf	5	yes	yes	yes	yes	yes
A0A1B3NXE1	A0A1B3NXE1|A0A1E3YFW4|K2Q062|A0A1N6TJN5	4	Agrobacterium sp. RAC06.|Agrobacterium sp. SCN 61-19.|Agrobacterium albertimagni AOL15.|Rhizobium sp. RU33A.	Bacteria	Proteobacteria	Rhizobiales	Rhizobiaceae	Agrobacterium|Rhizobium	1842536|1660088|1156935|1907413	1842536	BSY240_1155|ABS40_07180|QWE_17598|SAMN05880561_103411	Sugar (And other) transporter family protein |MFS transporter |MFS permease |Predicted arabinose efflux permease| MFS family	408	GI:1059960160|GI:1059517253|EMBL-CDS:AOG10025.1|REFSEQ:WP_069041671.1|GI:1063943701|EMBL-CDS:ODS56589.1|GI:407746918|GI:493779080|EMBL-CDS:EKF58440.1|REFSEQ:WP_006727514.1|GI:1134152829|EMBL-CDS:SIQ53444.1|REFSEQ:WP_076395661.1	PF07690 MFS_1	IPR011701 MFS|IPR020846 MFS_dom|IPR036259 MFS_trans_sf	5	yes	yes	yes	yes	yes
A0A109CZV8	A0A109CZV8|A0A1S2E120|A0A202F4G1|B9JV81|A0A1S2DYU3	5	Agrobacterium vitis |Agrobacterium vitis (strain S4 / ATCC BAA-846)	Bacteria	Proteobacteria	Rhizobiales	Rhizobiaceae	Agrobacterium	373|311402	373	ASB66_02285|BBK95_26000|B7W85_05820|Avi_1621|BBK77_01330	MFS transporter |MFS permease	408	GI:983053503|GI:983565471|EMBL-CDS:KWT96398.1|REFSEQ:WP_060715804.1|GI:1078777972|GI:1095613983|GI:1095627893|GI:1079402564|EMBL-CDS:OHZ22125.1|REFSEQ:WP_070167254.1|GI:1095635811|GI:506395866|GI:1095652412|GI:1202114474|GI:1095620713|EMBL-CDS:OVE95345.1|GI:221735198|EMBL-CDS:ACM36161.1|REFSEQ:WP_015915585.1|GI:1079361875|GI:1078788470|GI:1095626167|EMBL-CDS:OHZ20456.1|REFSEQ:WP_070149537.1	PF07690 MFS_1|None	IPR011701 MFS|IPR020846 MFS_dom|IPR036259 MFS_trans_sf|None	5	yes	yes	yes	yes	yes
E0ML58	E0ML58	1	Ahrensia sp. R2A130.	Bacteria	Proteobacteria	Rhodobacterales	Rhodobacteraceae	Ahrensia	744979	744979	R2A130_0606	Major facilitator transporter	417	GI:497082407|GI:303296166|EMBL-CDS:EFL90524.1|REFSEQ:WP_009463692.1	PF07690 MFS_1	IPR011701 MFS|IPR020846 MFS_dom|IPR036259 MFS_trans_sf	5	yes	yes	yes	yes	yes
A0A142M9E9	A0A142M9E9	1	Aminobacter aminovorans	Bacteria	Proteobacteria	Rhizobiales	Phyllobacteriaceae	Aminobacter	83263	83263	AA2016_4052	MFS transporter	400	GI:1056529492|GI:1012898299|EMBL-CDS:AMS42969.1|REFSEQ:WP_067962975.1	PF07690 MFS_1	IPR011701 MFS|IPR020846 MFS_dom|IPR036259 MFS_trans_sf	5	yes	yes	yes	yes	yes
A0A0Q6M6B2	A0A0Q6M6B2	1	Aminobacter sp. Root100.	Bacteria	Proteobacteria	Rhizobiales	Phyllobacteriaceae	Aminobacter	1736420	1736420	ASC75_18945	MFS transporter	400	GI:945419091|GI:947203735|EMBL-CDS:KQU75418.1|REFSEQ:WP_055971473.1	PF07690 MFS_1	IPR011701 MFS|IPR020846 MFS_dom|IPR036259 MFS_trans_sf	5	yes	yes	yes	yes	yes
A0A011UU79	A0A011UU79|A0A031MBE1	2	Aquamicrobium defluvii.|Pseudomonas bauzanensis.	Bacteria	Proteobacteria	Rhizobiales|Pseudomonadales	Phyllobacteriaceae|Pseudomonadaceae	Aquamicrobium|Pseudomonas	69279|653930	69279	BG36_17685|CF98_39780	MFS transporter	412	GI:590083510|GI:916913677|EMBL-CDS:EXL09806.1|REFSEQ:WP_051520390.1|GI:612180776|EMBL-CDS:EZQ16733.1	PF07690 MFS_1	IPR011701 MFS|IPR020846 MFS_dom|IPR036259 MFS_trans_sf	5	yes	yes	yes	yes	yes
Q1YIM5	Q1YIM5	1	Aurantimonas manganoxydans (strain ATCC BAA-1229 / DSM 21871 /SI85-9A1)	Bacteria	Proteobacteria	Rhizobiales	Aurantimonadaceae	Aurantimonas	287752	287752	SI859A1_01448	Putative major facilitator superfamily	401	GI:90336351|GI:496501019|EMBL-CDS:EAS50092.1|REFSEQ:WP_009209302.1	PF07690 MFS_1	IPR011701 MFS|IPR020846 MFS_dom|IPR036259 MFS_trans_sf	5	yes	yes	yes	yes	yes
A0A0P0Z5M6	A0A0P0Z5M6	1	Aurantimonas manganoxydans.	Bacteria	Proteobacteria	Rhizobiales	Aurantimonadaceae	Aurantimonas	651183	651183	None	Putative major facilitator superfamily	414	GI:944190259|EMBL-CDS:BAT29316.1	PF07690 MFS_1	IPR011701 MFS|IPR020846 MFS_dom|IPR036259 MFS_trans_sf	5	yes	yes	yes	yes	yes
A0A1X0T801	A0A1X0T801	1	Aurantimonas sp. 22II-16-19i.	Bacteria	Proteobacteria	Rhizobiales	Aurantimonadaceae	Aurantimonas	1317114	1317114	ATO4_03995	Uncharacterized protein	412	GI:1178169602|EMBL-CDS:ORE98645.1	PF07690 MFS_1	IPR011701 MFS|IPR020846 MFS_dom|IPR036259 MFS_trans_sf	5	yes	yes	yes	yes	yes
A0A1T4P490	A0A1T4P490	1	Aurantimonas sp. USBA 369.	Bacteria	Proteobacteria	Rhizobiales	Aurantimonadaceae	Aurantimonas	1881059	1881059	SAMN05428963_103335	Predicted arabinose efflux permease| MFS family	408	EMBL-CDS:SJZ86269.1	PF07690 MFS_1	IPR011701 MFS|IPR020846 MFS_dom|IPR036259 MFS_trans_sf	5	yes	yes	yes	yes	yes
A0A1G6B1T2	A0A1G6B1T2	1	Bauldia litoralis.	Bacteria	Proteobacteria	Rhizobiales	NA	Bauldia	665467	665467	SAMN02982931_01112	Predicted arabinose efflux permease| MFS family	408	EMBL-CDS:SDB14542.1	None	None	5	yes	yes	yes	yes	yes
K5DUW3	K5DUW3	1	Bradyrhizobium lupini HPC	Bacteria	Proteobacteria	Rhizobiales	Bradyrhizobiaceae	Bradyrhizobium	1229491	1229491	C241_06286	MFS permease	447	GI:408488094|EMBL-CDS:EKJ96408.1	PF07690 MFS_1	IPR011701 MFS|IPR020846 MFS_dom|IPR036259 MFS_trans_sf	5	yes	yes	yes	yes	yes
Q11J89	Q11J89	1	Chelativorans sp. (strain BNC1)	Bacteria	Proteobacteria	Rhizobiales	Phyllobacteriaceae	Chelativorans	266779	266779	Meso_1140	Major facilitator superfamily MFS_1	405	GI:499899745|GI:110284477|EMBL-CDS:ABG62536.1|REFSEQ:WP_011580479.1	PF07690 MFS_1	IPR011701 MFS|IPR020846 MFS_dom|IPR036259 MFS_trans_sf	5	yes	yes	yes	yes	yes
A0A1M3KKJ7	A0A1M3KKJ7	1	Devosia sp. 66-22.	Bacteria	Proteobacteria	Rhizobiales	Hyphomicrobiaceae	Devosia	1895753	1895753	BGO81_19120	Uncharacterized protein	405	GI:1113487840|EMBL-CDS:OJX48782.1	PF07690 MFS_1	IPR011701 MFS|IPR020846 MFS_dom|IPR036259 MFS_trans_sf	5	yes	yes	yes	yes	yes
A0A285XKU4	A0A285XKU4	1	Ensifer adhaerens	Bacteria	Proteobacteria	Rhizobiales	Rhizobiaceae	Ensifer	106592	106592	SAMN05421890_4418	Predicted arabinose efflux permease| MFS family	419	EMBL-CDS:SOC85901.1	None	None	5	yes	yes	yes	yes	yes
A0A0L8C5K9	A0A0L8C5K9|W8I9U8	2	Ensifer adhaerens |Ensifer adhaerens OV14.	Bacteria	Proteobacteria	Rhizobiales	Rhizobiaceae	Ensifer	106592|1416753	106592	AC244_01000|OV14_2251	MFS transporter |MFS permease	409	GI:918170198|GI:921312669|EMBL-CDS:KOF22170.1|REFSEQ:WP_053246994.1|GI:589087208|EMBL-CDS:AHK43964.1	PF07690 MFS_1	IPR011701 MFS|IPR020846 MFS_dom|IPR036259 MFS_trans_sf	5	yes	yes	yes	yes	yes
A0A178XYW8	A0A178XYW8	1	Ensifer glycinis.	Bacteria	Proteobacteria	Rhizobiales	Rhizobiaceae	Ensifer	1472378	1472378	AU381_00935	MFS transporter	409	GI:1032614793|GI:1032377985|EMBL-CDS:OAP40509.1|REFSEQ:WP_064240821.1	PF07690 MFS_1	IPR011701 MFS|IPR020846 MFS_dom|IPR036259 MFS_trans_sf	5	yes	yes	yes	yes	yes
A0A1C0SB80	A0A1C0SB80	1	Ensifer sp. LC14.	Bacteria	Proteobacteria	Rhizobiales	Rhizobiaceae	Ensifer	1873714	1873714	BC362_23165	MFS transporter	409	GI:1048134229|GI:1047848077|EMBL-CDS:OCP01334.1|REFSEQ:WP_065777464.1	PF07690 MFS_1	IPR011701 MFS|IPR020846 MFS_dom|IPR036259 MFS_trans_sf	5	yes	yes	yes	yes	yes
A0A0Q7QQ75	A0A0Q7QQ75|A0A1V3RHZ2|A0A1C0SNW8	3	Ensifer sp. Root142.|Sinorhizobium sp. A49.|Ensifer sp. LC54.	Bacteria	Proteobacteria	Rhizobiales	Rhizobiaceae	Ensifer|Sinorhizobium	1736461|1945861|1873715	1736461	ASD52_18715|B0E45_03240|BC361_11060	MFS transporter	401	GI:740791580|GI:945807463|EMBL-CDS:KQY61402.1|REFSEQ:WP_038576864.1|GI:1147872264|EMBL-CDS:OOG76066.1|GI:1048193693|GI:1047863566|EMBL-CDS:OCP16632.1|REFSEQ:WP_065787340.1	PF07690 MFS_1	IPR011701 MFS|IPR020846 MFS_dom|IPR036259 MFS_trans_sf	5	yes	yes	yes	yes	yes
A0A1E3V6W6	A0A1E3V6W6|A0A1S1SH15	2	Ensifer sp. YIC4027.|Ensifer sp. LCM 4579.	Bacteria	Proteobacteria	Rhizobiales	Rhizobiaceae	Ensifer	1752398|1848292	1752398	A8M32_22790|LCM4579_12790	MFS transporter	410	GI:1063640486|GI:1063911289|EMBL-CDS:ODR89269.1|REFSEQ:WP_069460666.1|GI:1092361549|GI:1094029353|EMBL-CDS:OHV72183.1|REFSEQ:WP_071025288.1	PF07690 MFS_1	IPR011701 MFS|IPR020846 MFS_dom|IPR036259 MFS_trans_sf	5	yes	yes	yes	yes	yes
A0A1W1ZVP3	A0A1W1ZVP3	1	Fulvimarina manganoxydans.	Bacteria	Proteobacteria	Rhizobiales	Aurantimonadaceae	Fulvimarina	937218	937218	SAMN06297251_103160	Predicted arabinose efflux permease| MFS family	405	EMBL-CDS:SMC52477.1	PF07690 MFS_1	IPR011701 MFS|IPR020846 MFS_dom|IPR036259 MFS_trans_sf	5	yes	yes	yes	yes	yes
A0A286IB50	A0A286IB50	1	Hoeflea halophila.	Bacteria	Proteobacteria	Rhizobiales	Phyllobacteriaceae	Hoeflea	714899	714899	SAMN05877838_2247	Predicted MFS family arabinose efflux permease	412	EMBL-CDS:SOE17348.1	None	None	5	yes	yes	yes	yes	yes
A9D4K8	A9D4K8	1	Hoeflea phototrophica (strain DSM 17068 / NCIMB 14078 / DFL-43)	Bacteria	Proteobacteria	Rhizobiales	Phyllobacteriaceae	Hoeflea	411684	411684	HPDFL43_05580	Arabinose efflux permease	413	GI:494367023|GI:162283614|EMBL-CDS:EDQ33899.1|REFSEQ:WP_007196905.1	PF07690 MFS_1	IPR011701 MFS|IPR020846 MFS_dom|IPR036259 MFS_trans_sf	5	yes	yes	yes	yes	yes
A0A098TGV9	A0A098TGV9	1	Hoeflea sp. BAL378.	Bacteria	Proteobacteria	Rhizobiales	Phyllobacteriaceae	Hoeflea	1547437	1547437	LL06_01015	MFS transporter	405	GI:691212797|EMBL-CDS:KGF71202.1	PF07690 MFS_1	IPR011701 MFS|IPR020846 MFS_dom|IPR036259 MFS_trans_sf	5	yes	yes	yes	yes	yes
A0A0F2Q4G2	A0A0F2Q4G2	1	Hoeflea sp. BRH_c9.	Bacteria	Proteobacteria	Rhizobiales	Phyllobacteriaceae	Hoeflea	1629712	1629712	VR78_02695	MFS transporter	412	GI:780815440|EMBL-CDS:KJS19832.1	PF07690 MFS_1	IPR011701 MFS|IPR020846 MFS_dom|IPR036259 MFS_trans_sf	5	yes	yes	yes	yes	yes
A0A0F7PIL1	A0A0F7PIL1	1	Hoeflea sp. IMCC20628.	Bacteria	Proteobacteria	Rhizobiales	Phyllobacteriaceae	Hoeflea	1620421	1620421	IMCC20628_02374	Arabinose efflux permease family protein	412	GI:823109067|GI:822665395|EMBL-CDS:AKI01072.1|REFSEQ:WP_047030370.1	PF07690 MFS_1	IPR011701 MFS|IPR020846 MFS_dom|IPR036259 MFS_trans_sf	5	yes	yes	yes	yes	yes
A0A1M5K709	A0A1M5K709	1	Kaistia soli DSM 19436.	Bacteria	Proteobacteria	Rhizobiales	Rhizobiaceae	Kaistia	1122133	1122133	SAMN02745157_4308	Predicted arabinose efflux permease| MFS family	409	GI:1120189001|EMBL-CDS:SHG48592.1|REFSEQ:WP_073057248.1	PF07690 MFS_1	IPR011701 MFS|IPR020846 MFS_dom|IPR036259 MFS_trans_sf	5	yes	yes	yes	yes	yes
A0A1I3YLC4	A0A1I3YLC4	1	Mesorhizobium albiziae.	Bacteria	Proteobacteria	Rhizobiales	Phyllobacteriaceae	Mesorhizobium	335020	335020	SAMN04488498_10525	Predicted arabinose efflux permease| MFS family	404	EMBL-CDS:SFK32737.1	PF07690 MFS_1	IPR011701 MFS|IPR020846 MFS_dom|IPR036259 MFS_trans_sf	5	yes	yes	yes	yes	yes
H0HSF1	H0HSF1	1	Mesorhizobium alhagi CCNWXJ12-2.	Bacteria	Proteobacteria	Rhizobiales	Phyllobacteriaceae	Mesorhizobium	1107882	1107882	MAXJ12_15449	Major facilitator superfamily protein	407	GI:359253200|GI:496112204|EMBL-CDS:EHK56361.1|REFSEQ:WP_008836711.1	PF07690 MFS_1	IPR011701 MFS|IPR020846 MFS_dom|IPR036259 MFS_trans_sf	5	yes	yes	yes	yes	yes
G6Y8W7	G6Y8W7	1	Mesorhizobium amorphae CCNWGS0123.	Bacteria	Proteobacteria	Rhizobiales	Phyllobacteriaceae	Mesorhizobium	1082933	1082933	MEA186_11931	Uncharacterized protein	406	GI:493221947|GI:355542687|GI:1044501601|EMBL-CDS:EHH11839.1|REFSEQ:WP_006201902.1	PF07690 MFS_1	IPR011701 MFS|IPR020846 MFS_dom|IPR036259 MFS_trans_sf	5	yes	yes	yes	yes	yes
L0KS92	L0KS92|X6EAD1|X6EUR6|X6F7Q9	4	Mesorhizobium australicum (strain HAMBI 3006 / LMG 24608 / WSM2073)|Mesorhizobium sp. LNHC220B00.|Mesorhizobium sp. LNHC229A00.|Mesorhizobium sp. LNHC209A00.	Bacteria	Proteobacteria	Rhizobiales	Phyllobacteriaceae	Mesorhizobium	754035|1287232|1287240|1287226	754035	Mesau_04527|X739_15965|X741_21325|X738_19625	Arabinose efflux permease family protein |MFS transporter	403	GI:505131140|GI:433667783|EMBL-CDS:AGB46859.1|REFSEQ:WP_015318242.1|GI:563162291|GI:563567770|EMBL-CDS:ESY85753.1|REFSEQ:WP_023773264.1|GI:563168858|EMBL-CDS:ESY92204.1|GI:563173461|EMBL-CDS:ESY96759.1	PF07690 MFS_1	IPR011701 MFS|IPR020846 MFS_dom|IPR036259 MFS_trans_sf	5	yes	yes	yes	yes	yes
A0A1X7P1K4	A0A1X7P1K4	1	Mesorhizobium australicum.	Bacteria	Proteobacteria	Rhizobiales	Phyllobacteriaceae	Mesorhizobium	536018	536018	SAMN02982922_3089	Predicted arabinose efflux permease| MFS family	400	EMBL-CDS:SMH44677.1	PF07690 MFS_1	IPR011701 MFS|IPR020846 MFS_dom|IPR036259 MFS_trans_sf	5	yes	yes	yes	yes	yes
E8THD6	E8THD6	1	Mesorhizobium ciceri biovar biserrulae (strain HAMBI 2942 / LMG 23838/ WSM1271)	Bacteria	Proteobacteria	Rhizobiales	Phyllobacteriaceae	Mesorhizobium	765698	765698	Mesci_4472	Major facilitator superfamily MFS_1	404	GI:319784156|GI:317170044|GI:503297582|EMBL-CDS:ADV13582.1|REFSEQ:WP_013532243.1|REFSEQ:YP_004143632.1	PF07690 MFS_1	IPR011701 MFS|IPR020846 MFS_dom|IPR036259 MFS_trans_sf	5	yes	yes	yes	yes	yes
A0A143N8N1	A0A143N8N1|A0A1W6XBG3	2	Mesorhizobium ciceri.|Mesorhizobium sp. WSM1497.	Bacteria	Proteobacteria	Rhizobiales	Phyllobacteriaceae	Mesorhizobium	39645|278153	39645	A4R28_04695|A9K65_024685	MFS transporter	403	GI:1017216446|GI:1016900015|EMBL-CDS:AMX92451.1|REFSEQ:WP_063167767.1|GI:1039874046|GI:1190197601|EMBL-CDS:ARP66187.1|REFSEQ:WP_064995445.1	PF07690 MFS_1	IPR011701 MFS|IPR020846 MFS_dom|IPR036259 MFS_trans_sf	5	yes	yes	yes	yes	yes
A0A090GC83	A0A090GC83|A0A0K2W6X6|A0A090DRI5|A0A1S1SEG8|A0A090ELF0	5	Mesorhizobium plurifarium.|Mesorhizobium sp. LCM 4576.	Bacteria	Proteobacteria	Rhizobiales	Phyllobacteriaceae	Mesorhizobium	69974|1848289	69974	MPL3365_250133|MPL1032_60154|MPL3356_230043|LCM4576_23870|MPLDJ20_140356	Major facilitator superfamily MFS_1 |MFS transporter	406	GI:751297830|EMBL-CDS:CDX57048.1|REFSEQ:WP_041006414.1|GI:1122254889|EMBL-CDS:CDX62652.1|REFSEQ:WP_073989608.1|GI:751299898|EMBL-CDS:CDX17094.1|REFSEQ:WP_041008463.1|GI:1094037897|GI:1092357292|EMBL-CDS:OHV67954.1|REFSEQ:WP_071033273.1|GI:751274396|EMBL-CDS:CDX31643.1|REFSEQ:WP_040983264.1	PF07690 MFS_1	IPR011701 MFS|IPR020846 MFS_dom|IPR036259 MFS_trans_sf	5	yes	yes	yes	yes	yes
A0A1R3UZ07	A0A1R3UZ07	1	Mesorhizobium prunaredense.	Bacteria	Proteobacteria	Rhizobiales	Phyllobacteriaceae	Mesorhizobium	1631249	1631249	BQ8794_10245	MFS transporter	404	EMBL-CDS:SIT52875.1	PF07690 MFS_1	IPR011701 MFS|IPR020846 MFS_dom|IPR036259 MFS_trans_sf	5	yes	yes	yes	yes	yes
A0A1G5XW57	A0A1G5XW57	1	Mesorhizobium qingshengii.	Bacteria	Proteobacteria	Rhizobiales	Phyllobacteriaceae	Mesorhizobium	1165689	1165689	SAMN02927914_02555	Predicted arabinose efflux permease| MFS family	403	EMBL-CDS:SDA73887.1	None	None	5	yes	yes	yes	yes	yes
A0A1Q3LWQ4	A0A1Q3LWQ4	1	Mesorhizobium sp. 61-13.	Bacteria	Proteobacteria	Rhizobiales	Phyllobacteriaceae	Mesorhizobium	1895780	1895780	BGO03_10365	MFS transporter	403	GI:1113178061|EMBL-CDS:OJU50220.1	PF07690 MFS_1	IPR011701 MFS|IPR020846 MFS_dom|IPR036259 MFS_trans_sf	5	yes	yes	yes	yes	yes
A0A1Q4AY13	A0A1Q4AY13	1	Mesorhizobium sp. 65-26.	Bacteria	Proteobacteria	Rhizobiales	Phyllobacteriaceae	Mesorhizobium	1895781	1895781	BGO93_03185	MFS transporter	405	GI:1113527021|EMBL-CDS:OJX87516.1	PF07690 MFS_1	IPR011701 MFS|IPR020846 MFS_dom|IPR036259 MFS_trans_sf	5	yes	yes	yes	yes	yes
A0A1A5T4J0	A0A1A5T4J0	1	Mesorhizobium sp. AA22.	Bacteria	Proteobacteria	Rhizobiales	Phyllobacteriaceae	Mesorhizobium	1854057	1854057	A9K68_02515	MFS transporter	406	GI:1039937451|GI:1039259316|EMBL-CDS:OBQ99328.1|REFSEQ:WP_065008054.1	PF07690 MFS_1	IPR011701 MFS|IPR020846 MFS_dom|IPR036259 MFS_trans_sf	5	yes	yes	yes	yes	yes
A0A1L3SUB3	A0A1L3SUB3	1	Mesorhizobium sp. B7.	Bacteria	Proteobacteria	Rhizobiales	Phyllobacteriaceae	Mesorhizobium	1670800	1670800	BSQ44_17560	MFS transporter	407	GI:1119687603|GI:1111316956|EMBL-CDS:APH72970.1|REFSEQ:WP_072606440.1	PF07690 MFS_1	IPR011701 MFS|IPR020846 MFS_dom|IPR036259 MFS_trans_sf	5	yes	yes	yes	yes	yes
X6IVY3	X6IVY3|X5ZDX6|A0A0E2N5I6|V7H6M2|X5WX49|X6C2G0|X6FXU6|X6JN21|V7F3Z7|V7G9X0|V7HH44|X5Q885|X5QBA7|X5RYV2|X5XRM6|X5YJ75|X6HLZ9|X6J8X4|X6KKF7|X5PJT3|X5UJK1|X5VD59|X6K4Y8|A0A0E2NWB5|X6AAQ6|X6HUL1	26	Mesorhizobium sp. L2C054A000.|Mesorhizobium sp. LNJC395A00.|Mesorhizobium sp. LSHC414A00.|Mesorhizobium sp. L2C089B000.|Mesorhizobium sp. LSHC412B00.|Mesorhizobium sp. LNJC372A00.|Mesorhizobium sp. L2C085B000.|Mesorhizobium sp. L103C131B0.|Mesorhizobium sp. LSJC264A00.|Mesorhizobium sp. LNJC394B00.|Mesorhizobium sp. L103C120A0.|Mesorhizobium sp. LSJC285A00.|Mesorhizobium sp. LSJC269B00.|Mesorhizo…	Bacteria	Proteobacteria	Rhizobiales	Phyllobacteriaceae	Mesorhizobium	1287100|1287275|1287287|1287120|1287285|1287256|1287117|1287089|1287321|1287274|1287086|1287338|1287326|1287322|1287281|1287277|1287106|1287094|1287074|1287334|1287298|1287294|1287085|1287273|1287270|1287105	1287100	X731_07985|X751_25465|X757_29360|X736_09800|X756_27305|X744_13040|X735_23265|X729_10715|X767_10060|X750_00555|X728_22525|X773_10105|X770_24475|X768_19225|X755_23490|X753_21605|X733_16965|X730_04460|X726_14295|X771_08725|X762_17620|X760_19790|X727_15135|X749_14190|X748_25065|X732_22690	MFS transporter	405	GI:563225917|GI:563994705|EMBL-CDS:ESZ48579.1|REFSEQ:WP_023821119.1|GI:563536705|GI:563090204|EMBL-CDS:ESY14832.1|REFSEQ:WP_023742853.1|GI:563481439|GI:563042869|EMBL-CDS:ESX67891.1|REFSEQ:WP_023705069.1|GI:563184575|GI:563874285|EMBL-CDS:ESZ07718.1|REFSEQ:WP_023805102.1|GI:563059204|GI:563521143|EMBL-CDS:ESX84111.1|REFSEQ:WP_023727520.1|GI:563547769|GI:563134760|EMBL-CDS:ESY58891.1|REFSEQ:WP_023…	PF07690 MFS_1	IPR011701 MFS|IPR020846 MFS_dom|IPR036259 MFS_trans_sf	5	yes	yes	yes	yes	yes
X6H7L7	X6H7L7	1	Mesorhizobium sp. L2C084A000.	Bacteria	Proteobacteria	Rhizobiales	Phyllobacteriaceae	Mesorhizobium	1287116	1287116	X734_09525	MFS transporter	405	GI:563204818|GI:563929690|EMBL-CDS:ESZ27660.1|REFSEQ:WP_023810232.1	PF07690 MFS_1	IPR011701 MFS|IPR020846 MFS_dom|IPR036259 MFS_trans_sf	5	yes	yes	yes	yes	yes
X6GK29	X6GK29|A0A1G8MMI8	2	Mesorhizobium sp. L48C026A00.|Mesorhizobium muleiense.	Bacteria	Proteobacteria	Rhizobiales	Phyllobacteriaceae	Mesorhizobium	1287182|1004279	1287182	X737_09035|SAMN05428953_102615	MFS transporter |Predicted arabinose efflux permease| MFS family	405	GI:563197962|GI:563820437|EMBL-CDS:ESZ20926.1|REFSEQ:WP_023798401.1|EMBL-CDS:SDI69228.1	PF07690 MFS_1|None	IPR011701 MFS|IPR020846 MFS_dom|IPR036259 MFS_trans_sf|None	5	yes	yes	yes	yes	yes
X6D4K3	X6D4K3	1	Mesorhizobium sp. LNHC252B00.	Bacteria	Proteobacteria	Rhizobiales	Phyllobacteriaceae	Mesorhizobium	1287252	1287252	X743_17350	MFS transporter	405	GI:563554133|GI:563148434|EMBL-CDS:ESY72195.1|REFSEQ:WP_023759898.1	PF07690 MFS_1	IPR011701 MFS|IPR020846 MFS_dom|IPR036259 MFS_trans_sf	5	yes	yes	yes	yes	yes
X5R115	X5R115|V7FRN6	2	Mesorhizobium sp. LSJC280B00.|Mesorhizobium sp. LSHC420B00.	Bacteria	Proteobacteria	Rhizobiales	Phyllobacteriaceae	Mesorhizobium	1287336|1287292	1287336	X772_02645|X759_04300	MFS transporter	405	GI:563447748|GI:562966749|EMBL-CDS:ESW92637.1|REFSEQ:WP_023674497.1|GI:563056991|GI:563499369|EMBL-CDS:ESX81928.1|REFSEQ:WP_023717280.1	PF07690 MFS_1	IPR011701 MFS|IPR020846 MFS_dom|IPR036259 MFS_trans_sf	5	yes	yes	yes	yes	yes
A0A090D8X1	A0A090D8X1	1	Mesorhizobium sp. ORS3324.	Bacteria	Proteobacteria	Rhizobiales	Phyllobacteriaceae	Mesorhizobium	1505932	1505932	MPLB_1080018	Uncharacterized protein	408	GI:751259001|EMBL-CDS:CDX11189.1|REFSEQ:WP_040969198.1	PF07690 MFS_1	IPR011701 MFS|IPR020846 MFS_dom|IPR036259 MFS_trans_sf	5	yes	yes	yes	yes	yes
A0A090GII8	A0A090GII8	1	Mesorhizobium sp. ORS3359.	Bacteria	Proteobacteria	Rhizobiales	Phyllobacteriaceae	Mesorhizobium	1505933	1505933	MPLA_1550043	Major facilitator superfamily MFS_1	407	GI:756822843|EMBL-CDS:CDX31995.1|REFSEQ:WP_042640130.1	PF07690 MFS_1	IPR011701 MFS|IPR020846 MFS_dom|IPR036259 MFS_trans_sf	5	yes	yes	yes	yes	yes
A0A1S1TS41	A0A1S1TS41	1	Mesorhizobium sp. ORS3428.	Bacteria	Proteobacteria	Rhizobiales	Phyllobacteriaceae	Mesorhizobium	1505936	1505936	ORS3428_04100	MFS transporter	407	GI:1092377548|GI:1094108941|EMBL-CDS:OHV87963.1|REFSEQ:WP_071098635.1	PF07690 MFS_1	IPR011701 MFS|IPR020846 MFS_dom|IPR036259 MFS_trans_sf	5	yes	yes	yes	yes	yes
A0A0Q6MWD1	A0A0Q6MWD1	1	Mesorhizobium sp. Root102.	Bacteria	Proteobacteria	Rhizobiales	Phyllobacteriaceae	Mesorhizobium	1736422	1736422	ASD12_13405	MFS transporter	404	GI:945423320|GI:947933947|EMBL-CDS:KQU79623.1|REFSEQ:WP_056594078.1	PF07690 MFS_1	IPR011701 MFS|IPR020846 MFS_dom|IPR036259 MFS_trans_sf	5	yes	yes	yes	yes	yes
A0A0Q8BA11	A0A0Q8BA11	1	Mesorhizobium sp. Root157.	Bacteria	Proteobacteria	Rhizobiales	Phyllobacteriaceae	Mesorhizobium	1736477	1736477	ASD64_16255	MFS transporter	403	GI:947437359|GI:945945368|EMBL-CDS:KQZ98517.1|REFSEQ:WP_056101874.1	PF07690 MFS_1	IPR011701 MFS|IPR020846 MFS_dom|IPR036259 MFS_trans_sf	5	yes	yes	yes	yes	yes
A0A0Q8LGW6	A0A0Q8LGW6|A0A1A5QXF2	2	Mesorhizobium sp. Root172.|Rhizobium loti	Bacteria	Proteobacteria	Rhizobiales	Phyllobacteriaceae	Mesorhizobium	1736481|381	1736481	ASE05_00995|A8145_05640	MFS transporter	405	GI:946079117|GI:947902244|EMBL-CDS:KRB31662.1|REFSEQ:WP_056562489.1|GI:1039231841|EMBL-CDS:OBQ72301.1	PF07690 MFS_1	IPR011701 MFS|IPR020846 MFS_dom|IPR036259 MFS_trans_sf	5	yes	yes	yes	yes	yes
A0A0Q7VAI8	A0A0Q7VAI8	1	Mesorhizobium sp. Root552.	Bacteria	Proteobacteria	Rhizobiales	Phyllobacteriaceae	Mesorhizobium	1736555	1736555	ASD50_09235	MFS transporter	403	GI:947580951|GI:945863154|EMBL-CDS:KQZ16746.1|REFSEQ:WP_056244393.1	PF07690 MFS_1	IPR011701 MFS|IPR020846 MFS_dom|IPR036259 MFS_trans_sf	5	yes	yes	yes	yes	yes
A0A1E2SYC7	A0A1E2SYC7|A0A068D1A9	2	Mesorhizobium sp. SEMIA 3007.|Mesorhizobium huakuii 7653R.	Bacteria	Proteobacteria	Rhizobiales	Phyllobacteriaceae	Mesorhizobium	1862350|763057	1862350	BFX40_18765|MCHK_1724	MFS transporter |Major Facilitator Superfamily protein	405	GI:518695947|GI:1058282066|EMBL-CDS:ODA94709.1|REFSEQ:WP_019857617.1|GI:740861017|GI:657123226|EMBL-CDS:AID29539.1|REFSEQ:WP_038646269.1	PF07690 MFS_1	IPR011701 MFS|IPR020846 MFS_dom|IPR036259 MFS_trans_sf	5	yes	yes	yes	yes	yes
A0A090F6G0	A0A090F6G0	1	Mesorhizobium sp. SOD10.	Bacteria	Proteobacteria	Rhizobiales	Phyllobacteriaceae	Mesorhizobium	1505946	1505946	MPLSOD_290140	Major facilitator superfamily MFS_1	406	GI:751291276|EMBL-CDS:CDX37107.1|REFSEQ:WP_040999923.1	PF07690 MFS_1	IPR011701 MFS|IPR020846 MFS_dom|IPR036259 MFS_trans_sf	5	yes	yes	yes	yes	yes
M5FAH2	M5FAH2|M5EQR6	2	Mesorhizobium sp. STM 4661.|Mesorhizobium metallidurans STM 2683.	Bacteria	Proteobacteria	Rhizobiales	Phyllobacteriaceae	Mesorhizobium	1297570|1297569	1297570	MESS4_530019|MESS2_310063	Uncharacterized protein	406	GI:493376326|EMBL-CDS:CCV13213.1|REFSEQ:WP_006332618.1|EMBL-CDS:CCV06438.1	PF07690 MFS_1	IPR011701 MFS|IPR020846 MFS_dom|IPR036259 MFS_trans_sf	5	yes	yes	yes	yes	yes
A0A1C2DN92	A0A1C2DN92	1	Mesorhizobium sp. UASWS1009.	Bacteria	Proteobacteria	Rhizobiales	Phyllobacteriaceae	Mesorhizobium	1566387	1566387	QV13_15410	MFS transporter	400	GI:1052213177|GI:640486356|EMBL-CDS:OCX16234.1|REFSEQ:WP_024926299.1	PF07690 MFS_1	IPR011701 MFS|IPR020846 MFS_dom|IPR036259 MFS_trans_sf	5	yes	yes	yes	yes	yes
A0A1A5RL90	A0A1A5RL90|A0A1A5SBA7	2	Mesorhizobium sp. WSM3873.|Mesorhizobium sp. AA23.	Bacteria	Proteobacteria	Rhizobiales	Phyllobacteriaceae	Mesorhizobium	1854056|1854058	1854056	A9K71_07020|A9K66_18595	MFS transporter	406	GI:1039240155|GI:1055335783|EMBL-CDS:OBQ80534.1|REFSEQ:WP_067000744.1|GI:1055714045|GI:1039249153|EMBL-CDS:OBQ89419.1|REFSEQ:WP_067330049.1	PF07690 MFS_1	IPR011701 MFS|IPR020846 MFS_dom|IPR036259 MFS_trans_sf	5	yes	yes	yes	yes	yes
A0A1I7E9K5	A0A1I7E9K5	1	Mesorhizobium sp. YR577.	Bacteria	Proteobacteria	Rhizobiales	Phyllobacteriaceae	Mesorhizobium	1884373	1884373	SAMN05518861_12414	Predicted arabinose efflux permease| MFS family	407	EMBL-CDS:SFU20617.1	None	None	5	yes	yes	yes	yes	yes
A0A1E3GXL6	A0A1E3GXL6	1	Methylobrevis pamukkalensis.	Bacteria	Proteobacteria	Rhizobiales	NA	Methylobrevis	1439726	1439726	A6302_03883	Major Facilitator Superfamily protein	406	GI:1062090400|GI:1062557881|EMBL-CDS:ODN68807.1|REFSEQ:WP_069308117.1	PF07690 MFS_1	IPR011701 MFS|IPR020846 MFS_dom|IPR036259 MFS_trans_sf	5	yes	yes	yes	yes	yes
A0A068T5V1	A0A068T5V1|A0A068SM34|A0A0T7GTR0|A0A0T7HDK4	4	Neorhizobium galegae bv. officinalis bv. officinalis str. HAMBI 1141.|Neorhizobium galegae bv. orientalis str. HAMBI 540.|Neorhizobium galegae bv. officinalis.|Neorhizobium galegae bv. orientalis.	Bacteria	Proteobacteria	Rhizobiales	Rhizobiaceae	Neorhizobium	1028801|1028800|323656|323655	1028801	RG1141_CH11050|RG540_CH11340|NGAL_HAMBI1189_35680|NGAL_HAMBI2605_21680	Putative drug transport transmembrane protein	407	GI:659660421|GI:740756574|EMBL-CDS:CDN53464.1|REFSEQ:WP_038541858.1|GI:659654277|GI:740800258|EMBL-CDS:CDN47322.1|REFSEQ:WP_038585541.1|GI:817671330|EMBL-CDS:CDZ50671.1|REFSEQ:WP_046636530.1|GI:817642715|EMBL-CDS:CDZ62848.1|REFSEQ:WP_046609895.1	PF07690 MFS_1	IPR011701 MFS|IPR020846 MFS_dom|IPR036259 MFS_trans_sf	5	yes	yes	yes	yes	yes
A0A0T7FSH0	A0A0T7FSH0|A0A0T7FQL7|W6VVF6	3	Neorhizobium galegae bv. officinalis.|Rhizobium sp. CF080.	Bacteria	Proteobacteria	Rhizobiales	Rhizobiaceae	Neorhizobium|Rhizobium	323656|1144310	323656	NGAL_HAMBI1146_26440|NGAL_HAMBI1145_37940|PMI07_002771	Putative drug transport transmembrane protein |Major facilitator superfamily MFS_1	407	GI:817664791|EMBL-CDS:CDZ37960.1|REFSEQ:WP_046630046.1|GI:817705476|EMBL-CDS:CDZ37312.1|REFSEQ:WP_046667813.1|GI:576716403|GI:584599669|EMBL-CDS:EUB94993.1|REFSEQ:WP_024164332.1	PF07690 MFS_1	IPR011701 MFS|IPR020846 MFS_dom|IPR036259 MFS_trans_sf	5	yes	yes	yes	yes	yes
I5C273	I5C273|A0A1H4IJX2	2	Nitratireductor aquibiodomus RA22.|Nitratireductor sp. ES.061.	Bacteria	Proteobacteria	Rhizobiales	Phyllobacteriaceae	Nitratireductor	1189611|1855335	1189611	A33O_07207|SAMN05216452_0032	Major facilitator superfamily transporter |Predicted arabinose efflux permease| MFS family	405	GI:494065875|GI:389664430|EMBL-CDS:EIM75925.1|REFSEQ:WP_007007945.1|EMBL-CDS:SEB34310.1	PF07690 MFS_1|None	IPR011701 MFS|IPR020846 MFS_dom|IPR036259 MFS_trans_sf|None	5	yes	yes	yes	yes	yes
K2N5T9	K2N5T9	1	Nitratireductor indicus C115.	Bacteria	Proteobacteria	Rhizobiales	Phyllobacteriaceae	Nitratireductor	1231190	1231190	NA8A_09154	Major facilitator superfamily transporter	405	GI:407430148|GI:497056596|EMBL-CDS:EKF42823.1|REFSEQ:WP_009450165.1	PF07690 MFS_1	IPR011701 MFS|IPR020846 MFS_dom|IPR036259 MFS_trans_sf	5	yes	yes	yes	yes	yes
K2MDK0	K2MDK0	1	Nitratireductor pacificus pht-3B.	Bacteria	Proteobacteria	Rhizobiales	Phyllobacteriaceae	Nitratireductor	391937	391937	NA2_03342	Major facilitator superfamily transporter	405	GI:407301135|GI:495869616|EMBL-CDS:EKF20256.1|REFSEQ:WP_008594195.1	PF07690 MFS_1	IPR011701 MFS|IPR020846 MFS_dom|IPR036259 MFS_trans_sf	5	yes	yes	yes	yes	yes
A0A231UZV2	A0A231UZV2	1	Notoacmeibacter marinus.	Bacteria	Proteobacteria	Rhizobiales	Notoacmeibacteraceae	Notoacmeibacter	1876515	1876515	B7H23_00470	MFS transporter	410	GI:1226593742|EMBL-CDS:OXT01493.1	PF07690 MFS_1	IPR011701 MFS|IPR020846 MFS_dom|IPR036259 MFS_trans_sf	5	yes	yes	yes	yes	yes
A0A135HWX9	A0A135HWX9	1	Paramesorhizobium deserti.	Bacteria	Proteobacteria	Rhizobiales	Phyllobacteriaceae	Paramesorhizobium	1494590	1494590	ATN84_10185	MFS transporter	407	GI:1057597409|GI:991878029|EMBL-CDS:KXF77695.1|REFSEQ:WP_068881880.1	PF07690 MFS_1	IPR011701 MFS|IPR020846 MFS_dom|IPR036259 MFS_trans_sf	5	yes	yes	yes	yes	yes
A0A081ML18	A0A081ML18	1	Pseudorhizobium pelagicum.	Bacteria	Proteobacteria	Rhizobiales	Rhizobiaceae	Pseudorhizobium	1509405	1509405	GV67_24610	MFS transporter	406	GI:739302756|GI:662289789|GI:662293430|EMBL-CDS:KEQ06891.1|REFSEQ:WP_037165354.1	PF07690 MFS_1	IPR011701 MFS|IPR020846 MFS_dom|IPR036259 MFS_trans_sf	5	yes	yes	yes	yes	yes
A0A1M2Z620	A0A1M2Z620	1	Rhizobiales bacterium 65-79.	Bacteria	Proteobacteria	Rhizobiales	NA	NA	1895815	1895815	BGN87_17055	MFS transporter	405	GI:1113131254|EMBL-CDS:OJU06676.1	PF07690 MFS_1	IPR011701 MFS|IPR020846 MFS_dom|IPR036259 MFS_trans_sf	5	yes	yes	yes	yes	yes
A0A1B4YYV6	A0A1B4YYV6	1	Rhizobium loti	Bacteria	Proteobacteria	Rhizobiales	Phyllobacteriaceae	Mesorhizobium	381	381	MLTONO_7469	Arabinose efflux permease family protein	405	GI:1050766259|EMBL-CDS:BAV52371.1	PF07690 MFS_1	IPR011701 MFS|IPR020846 MFS_dom|IPR036259 MFS_trans_sf	5	yes	yes	yes	yes	yes
A0A101KWY4	A0A101KWY4	1	Rhizobium loti	Bacteria	Proteobacteria	Rhizobiales	Phyllobacteriaceae	Mesorhizobium	381	381	AU467_11745	MFS transporter	405	GI:974594851|GI:973472676|EMBL-CDS:KUM28486.1|REFSEQ:WP_059184867.1	PF07690 MFS_1	IPR011701 MFS|IPR020846 MFS_dom|IPR036259 MFS_trans_sf	5	yes	yes	yes	yes	yes
A0A1A5Q0X2	A0A1A5Q0X2	1	Rhizobium loti	Bacteria	Proteobacteria	Rhizobiales	Phyllobacteriaceae	Mesorhizobium	381	381	A8146_18310	MFS transporter	403	GI:1039862928|GI:1039220832|EMBL-CDS:OBQ61351.1|REFSEQ:WP_064991621.1	PF07690 MFS_1	IPR011701 MFS|IPR020846 MFS_dom|IPR036259 MFS_trans_sf	5	yes	yes	yes	yes	yes
Q983A8	Q983A8|A0A1A5HVA0|W9E0G4	3	Rhizobium loti (strain MAFF303099)|Rhizobium loti |Mesorhizobium loti R7A.	Bacteria	Proteobacteria	Rhizobiales	Phyllobacteriaceae	Mesorhizobium	266835|381|935547	266835	mlr8412|BAE39_11035|MesloDRAFT_1470	Mlr8412 protein |MFS transporter |Arabinose efflux permease family protein	405	GI:14027705|GI:499218058|GI:81776129|EMBL-CDS:BAB54298.1|REFSEQ:WP_010915598.1|GI:1039111420|GI:1039095571|GI:696354740|GI:1039099930|GI:1039111695|GI:1039101345|EMBL-CDS:OBP76637.1|REFSEQ:WP_032929892.1|GI:563517238|EMBL-CDS:ETA72594.1	PF07690 MFS_1	IPR011701 MFS|IPR020846 MFS_dom|IPR036259 MFS_trans_sf	5	yes	yes	yes	yes	yes
A0A222GGD5	A0A222GGD5|Q92QT8|A0A1Z1F0V1|A0A222KUF7|F7X4B4|A0A222J7P6|H0G055	7	Rhizobium meliloti |Rhizobium meliloti (strain 1021)|Sinorhizobium meliloti RU11/001.|Sinorhizobium meliloti (strain SM11)|Sinorhizobium meliloti CCNWSX0020.	Bacteria	Proteobacteria	Rhizobiales	Rhizobiaceae	Sinorhizobium	382|266834|1401243|707241|1107881	382	CDO22_08365|SMc01779|SMRU11_37830|CDO23_11295|SM11_chr2447|CDO25_07035|SM0020_14197	MFS transporter |MFS-type transporter |MFS-type transporter protein |Putative transport transmembrane protein	408	GI:1214612485|GI:1226748004|GI:499271721|GI:1226769597|GI:1226615906|GI:1242583517|GI:1226638512|GI:1242577766|GI:1226609671|EMBL-CDS:ASJ58825.1|EMBL-CDS:ASP50905.1|EMBL-CDS:ASP57140.1|EMBL-CDS:ASP70870.1|EMBL-CDS:ASP97609.1|EMBL-CDS:ASQ10176.1|REFSEQ:WP_010969114.1|GI:15074149|GI:81634799|GI:15964970|EMBL-CDS:CAC45796.1|REFSEQ:NP_385323.1|GI:1207858512|GI:504342711|EMBL-CDS:ARS72577.1|REFSEQ:WP_…	PF07690 MFS_1	IPR011701 MFS|IPR020846 MFS_dom|IPR036259 MFS_trans_sf	5	yes	yes	yes	yes	yes
A0A1X7FEZ1	A0A1X7FEZ1	1	Rhizobium oryzae.	Bacteria	Proteobacteria	Rhizobiales	Rhizobiaceae	Rhizobium	464029	464029	SAMN02982989_2858	Predicted arabinose efflux permease| MFS family	408	EMBL-CDS:SMF50847.1	PF07690 MFS_1	IPR011701 MFS|IPR036259 MFS_trans_sf	5	yes	yes	yes	yes	yes
A0A1Q8ZMQ7	A0A1Q8ZMQ7	1	Rhizobium oryziradicis.	Bacteria	Proteobacteria	Rhizobiales	Rhizobiaceae	Rhizobium	1867956	1867956	BJF95_19920	MFS transporter	408	GI:1129114390|GI:1130474714|EMBL-CDS:OLP43190.1|REFSEQ:WP_075640519.1	PF07690 MFS_1	IPR011701 MFS|IPR020846 MFS_dom|IPR036259 MFS_trans_sf	5	yes	yes	yes	yes	yes
A0A0D0L2M3	A0A0D0L2M3	1	Rhizobium radiobacter	Bacteria	Proteobacteria	Rhizobiales	Rhizobiaceae	Agrobacterium	358	358	RU07_02630	MFS transporter	411	GI:755317172|GI:756167887|EMBL-CDS:KIQ05104.1|REFSEQ:WP_042616020.1	PF07690 MFS_1	IPR011701 MFS|IPR020846 MFS_dom|IPR036259 MFS_trans_sf	5	yes	yes	yes	yes	yes
A0A083ZR87	A0A083ZR87|A0A1B9V8R4|A0A1G5CTB9|A0A1S7PNC1|A0A1S7Q2N8|A9CJE8|M8ACT2|A0A0X7A397|W1L7S5|A0A1S7QGN9|A0A0L6KAF0|A0A0Q8FXV8|A0A1B9T4P8|A0A1G8TFN3|A0A1S7PCD6|A0A1S7PMS2|A0A1S7PMZ9|A0A212S094|F5JAU3|W1L798|A0A1S7RE21|A0A178HA33	22	Rhizobium radiobacter |Rhizobium sp. NFACC06-2.|Agrobacterium genomosp. 7 str. Zutra 3/1.|Agrobacterium genomosp. 7 str. RV3.|Agrobacterium fabrum (strain C58 / ATCC 33970)|Agrobacterium tumefaciens str. Cherry 2E-2-2.|Agrobacterium sp. LY4.|Agrobacterium radiobacter DSM 30147.|Agrobacterium tumefaciens str. Kerr 14.|Agrobacterium sp. SUL3.|Rhizobium sp. Root651.|Rhizobium sp. PDC82.|Agrobacteriu…	Bacteria	Proteobacteria	Rhizobiales	Rhizobiaceae	Agrobacterium|Rhizobium	358|1566264|1183427|1183426|176299|1281779|477195|1336745|1183424|1701910|1736577|1881064|1183433|1183432|1183422|1279030|82789|1183431|359	358	SY94_1079|A6U96_01185|SAMN03159288_01179|AGR7C_Cc160227|AGR7B_Cc50133|Atu1173|H009_07187|L904_06990|L902_27105|AGR4C_Cc80018|AKG12_09290|ASD85_05975|A6U90_05270|SAMN05428983_1522|AGR8A_Cc40472|AGR3A_Cc270027|AGR4B_Cc61097|SAMN05661103_4445|AGRO_2519|L902_28515|AGR6A_Cc80461|A8L48_20695	Putative MFS-type transporter yddS |MFS transporter |Predicted arabinose efflux permease| MFS family |MFS permease	407	GI:796559227|GI:666385964|GI:499274052|EMBL-CDS:KJX88735.1|REFSEQ:WP_010971445.1|GI:1046554626|GI:1046153865|EMBL-CDS:OCJ69770.1|REFSEQ:WP_065654039.1|EMBL-CDS:SCY05537.1|EMBL-CDS:CUX24048.1|EMBL-CDS:CUX29956.1|GI:15888510|GI:15156214|EMBL-CDS:AAK86976.1|REFSEQ:NP_354191.1|GI:489616366|GI:474938848|EMBL-CDS:EMS98524.1|REFSEQ:WP_003520806.1|GI:523691041|GI:978145563|EMBL-CDS:KVK47351.1|REFSEQ:WP_0…	PF07690 MFS_1|None	IPR011701 MFS|IPR020846 MFS_dom|IPR036259 MFS_trans_sf|None	5	yes	yes	yes	yes	yes
A0A1L8PBA1	A0A1L8PBA1	1	Rhizobium sp. 58.	Bacteria	Proteobacteria	Rhizobiales	Rhizobiaceae	Rhizobium	1798804	1798804	AX761_21295	MFS transporter	416	GI:1105247005|GI:1104825863|EMBL-CDS:OJF92537.1|REFSEQ:WP_071831269.1	PF07690 MFS_1	IPR011701 MFS|IPR020846 MFS_dom|IPR036259 MFS_trans_sf	5	yes	yes	yes	yes	yes
A0A0N0JJ45	A0A0N0JJ45	1	Rhizobium sp. AAP116.	Bacteria	Proteobacteria	Rhizobiales	Rhizobiaceae	Rhizobium	1523429	1523429	IP85_15485	MFS transporter	411	GI:930047255|GI:929673224|EMBL-CDS:KPF56098.1|REFSEQ:WP_054150573.1	PF07690 MFS_1	IPR011701 MFS|IPR020846 MFS_dom|IPR036259 MFS_trans_sf	5	yes	yes	yes	yes	yes
A0A0N0J6G4	A0A0N0J6G4	1	Rhizobium sp. AAP43.	Bacteria	Proteobacteria	Rhizobiales	Rhizobiaceae	Rhizobium	1523420	1523420	IP76_15335	MFS transporter	407	GI:929660040|GI:930056056|EMBL-CDS:KPF43135.1|REFSEQ:WP_054159085.1	PF07690 MFS_1	IPR011701 MFS|IPR020846 MFS_dom|IPR036259 MFS_trans_sf	5	yes	yes	yes	yes	yes
A0A098RWF2	A0A098RWF2|A0A0D6SKK8|U4PSI4|A0A1L9CHP3|A0A1S7M6R5|A0A0X8J3C2|A0A1S9E2V7	7	Rhizobium sp. H41.|Rhizobium sp. UR51a.|Rhizobium sp. IRBG74.|Rhizobium pusense.|Agrobacterium genomosp. 2 str. CFBP 5494.|Rhizobium radiobacter	Bacteria	Proteobacteria	Rhizobiales	Rhizobiaceae	Rhizobium|Agrobacterium	1510041|1604021|424182|648995|1183436|358	1510041	LW14_00750|SZ54_0569|BN877_I1167|BA725_17745|AGR2A_Cc100268|AWN88_25445|BTE56_23860	MFS transporter |MFS permease |Arabinose efflux permease family protein	409	GI:739225702|GI:690573345|EMBL-CDS:KGE84509.1|REFSEQ:WP_037089005.1|GI:549788260|GI:758830439|EMBL-CDS:KIV69052.1|REFSEQ:WP_022555986.1|GI:549125615|EMBL-CDS:CDI08077.1|GI:1109590412|GI:1119538002|GI:1109543810|EMBL-CDS:OJH58369.1|REFSEQ:WP_072494282.1|EMBL-CDS:CUW85819.1|GI:618827756|GI:737223074|GI:987018254|EMBL-CDS:AMD61407.1|REFSEQ:WP_035207718.1|GI:1150495550|EMBL-CDS:OOO15590.1	PF07690 MFS_1	IPR011701 MFS|IPR020846 MFS_dom|IPR036259 MFS_trans_sf	5	yes	yes	yes	yes	yes
A0A1S1STW3	A0A1S1STW3	1	Rhizobium sp. LCM 4573.	Bacteria	Proteobacteria	Rhizobiales	Rhizobiaceae	Rhizobium	1848291	1848291	LCM4573_11950	MFS transporter	395	GI:1094012745|GI:1092366131|EMBL-CDS:OHV76694.1|REFSEQ:WP_071009209.1	PF07690 MFS_1	IPR011701 MFS|IPR020846 MFS_dom|IPR036259 MFS_trans_sf	5	yes	yes	yes	yes	yes
A0A0Q4W5E0	A0A0Q4W5E0	1	Rhizobium sp. Leaf262.	Bacteria	Proteobacteria	Rhizobiales	Rhizobiaceae	Rhizobium	1736312	1736312	ASF29_19825	MFS transporter	408	GI:944829756|GI:1011557436|EMBL-CDS:KQO80211.1|REFSEQ:WP_062449982.1	PF07690 MFS_1	IPR011701 MFS|IPR020846 MFS_dom|IPR036259 MFS_trans_sf	5	yes	yes	yes	yes	yes
A0A0Q5EMJ7	A0A0Q5EMJ7	1	Rhizobium sp. Leaf311.	Bacteria	Proteobacteria	Rhizobiales	Rhizobiaceae	Rhizobium	1736332	1736332	ASF69_15780	MFS transporter	409	GI:1011763646|GI:945002727|EMBL-CDS:KQQ58790.1|REFSEQ:WP_062587051.1	PF07690 MFS_1	IPR011701 MFS|IPR020846 MFS_dom|IPR036259 MFS_trans_sf	5	yes	yes	yes	yes	yes
A0A0Q6FDJ8	A0A0Q6FDJ8	1	Rhizobium sp. Leaf453.	Bacteria	Proteobacteria	Rhizobiales	Rhizobiaceae	Rhizobium	1736380	1736380	ASG68_17660	MFS transporter	411	GI:945335238|GI:1011787962|EMBL-CDS:KQT92621.1|REFSEQ:WP_062610281.1	PF07690 MFS_1	IPR011701 MFS|IPR020846 MFS_dom|IPR036259 MFS_trans_sf	5	yes	yes	yes	yes	yes
A0A1I1BJ95	A0A1I1BJ95	1	Rhizobium sp. NFR07.	Bacteria	Proteobacteria	Rhizobiales	Rhizobiaceae	Rhizobium	1566262	1566262	SAMN03159496_04381	Predicted arabinose efflux permease| MFS family	406	EMBL-CDS:SFB50321.1	None	None	5	yes	yes	yes	yes	yes
L0NDG9	L0NDG9	1	Rhizobium sp. NT-26.	Bacteria	Proteobacteria	Rhizobiales	Rhizobiaceae	Rhizobium	1125847	1125847	NT26_1205	MFS permease	407	GI:918935405|GI:430003144|EMBL-CDS:CCF18929.1|REFSEQ:WP_052637851.1	PF07690 MFS_1	IPR011701 MFS|IPR020846 MFS_dom|IPR036259 MFS_trans_sf	5	yes	yes	yes	yes	yes
H4FEH8	H4FEH8	1	Rhizobium sp. PDO1-076.	Bacteria	Proteobacteria	Rhizobiales	Rhizobiaceae	Rhizobium	1125979	1125979	PDO_0771	Major facilitator superfamily MFS_1	408	GI:494882814|GI:375052259|EMBL-CDS:EHS48666.1|REFSEQ:WP_007608864.1	PF07690 MFS_1	IPR011701 MFS|IPR020846 MFS_dom|IPR036259 MFS_trans_sf	5	yes	yes	yes	yes	yes
A0A0Q6SWW6	A0A0Q6SWW6	1	Rhizobium sp. Root1204.	Bacteria	Proteobacteria	Rhizobiales	Rhizobiaceae	Rhizobium	1736428	1736428	ASC96_19640	MFS transporter	401	GI:983316922|GI:945485210|EMBL-CDS:KQV40749.1|REFSEQ:WP_060502235.1	PF07690 MFS_1	IPR011701 MFS|IPR020846 MFS_dom|IPR036259 MFS_trans_sf	5	yes	yes	yes	yes	yes
A0A0Q6T222	A0A0Q6T222	1	Rhizobium sp. Root1212.	Bacteria	Proteobacteria	Rhizobiales	Rhizobiaceae	Rhizobium	1736429	1736429	ASC86_00465	MFS transporter	411	GI:947652077|GI:945487807|EMBL-CDS:KQV43328.1|REFSEQ:WP_056314792.1	PF07690 MFS_1	IPR011701 MFS|IPR020846 MFS_dom|IPR036259 MFS_trans_sf	5	yes	yes	yes	yes	yes
A0A0Q6ZRZ3	A0A0Q6ZRZ3	1	Rhizobium sp. Root1240.	Bacteria	Proteobacteria	Rhizobiales	Rhizobiaceae	Rhizobium	1736437	1736437	ASC71_01130	MFS transporter	408	GI:945575940|GI:1011361670|EMBL-CDS:KQW30930.1|REFSEQ:WP_062274757.1	PF07690 MFS_1	IPR011701 MFS|IPR020846 MFS_dom|IPR036259 MFS_trans_sf	5	yes	yes	yes	yes	yes
A0A0Q7YNV3	A0A0Q7YNV3	1	Rhizobium sp. Root149.	Bacteria	Proteobacteria	Rhizobiales	Rhizobiaceae	Rhizobium	1736473	1736473	ASD54_00555	MFS transporter	408	GI:945909638|GI:1011708780|EMBL-CDS:KQZ62928.1|REFSEQ:WP_062552666.1	PF07690 MFS_1	IPR011701 MFS|IPR020846 MFS_dom|IPR036259 MFS_trans_sf	5	yes	yes	yes	yes	yes
A0A0T1X7T1	A0A0T1X7T1	1	Rhizobium sp. Root482.	Bacteria	Proteobacteria	Rhizobiales	Rhizobiaceae	Rhizobium	1736543	1736543	ASD31_03990	MFS transporter	408	GI:945765990|GI:947670506|EMBL-CDS:KQY20086.1|REFSEQ:WP_056333111.1	PF07690 MFS_1	IPR011701 MFS|IPR020846 MFS_dom|IPR036259 MFS_trans_sf	5	yes	yes	yes	yes	yes
A0A0Q8BXZ2	A0A0Q8BXZ2	1	Rhizobium sp. Root564.	Bacteria	Proteobacteria	Rhizobiales	Rhizobiaceae	Rhizobium	1736563	1736563	ASD74_00160	MFS transporter	406	GI:1011529876|GI:945951847|EMBL-CDS:KRA04975.1|REFSEQ:WP_062423517.1	PF07690 MFS_1	IPR011701 MFS|IPR020846 MFS_dom|IPR036259 MFS_trans_sf	5	yes	yes	yes	yes	yes
A0A1N6NTP9	A0A1N6NTP9	1	Rhizobium sp. RU20A.	Bacteria	Proteobacteria	Rhizobiales	Rhizobiaceae	Rhizobium	1907412	1907412	SAMN05880582_101148	Predicted arabinose efflux permease| MFS family	416	EMBL-CDS:SIP95366.1	PF07690 MFS_1	IPR011701 MFS|IPR020846 MFS_dom|IPR036259 MFS_trans_sf	5	yes	yes	yes	yes	yes
A0A1N6NEU3	A0A1N6NEU3	1	Rhizobium sp. RU35A.	Bacteria	Proteobacteria	Rhizobiales	Rhizobiaceae	Rhizobium	1907414	1907414	SAMN05880590_101127	Predicted arabinose efflux permease| MFS family	408	EMBL-CDS:SIP90638.1	PF07690 MFS_1	IPR011701 MFS|IPR020846 MFS_dom|IPR036259 MFS_trans_sf	5	yes	yes	yes	yes	yes
A0A1W2EI13	A0A1W2EI13	1	Rhizobium sp. RU36D.	Bacteria	Proteobacteria	Rhizobiales	Rhizobiaceae	Rhizobium	1907415	1907415	SAMN05880593_12065	Predicted arabinose efflux permease| MFS family	407	EMBL-CDS:SMD08808.1	PF07690 MFS_1	IPR011701 MFS|IPR020846 MFS_dom|IPR036259 MFS_trans_sf	5	yes	yes	yes	yes	yes
A0A095WL34	A0A095WL34	1	Rhizobium sp. YS-1r.	Bacteria	Proteobacteria	Rhizobiales	Rhizobiaceae	Rhizobium	1532558	1532558	JL39_13225	MFS transporter	406	GI:739287959|GI:687294181|EMBL-CDS:KGD99298.1|REFSEQ:WP_037150678.1	PF07690 MFS_1	IPR011701 MFS|IPR020846 MFS_dom|IPR036259 MFS_trans_sf	5	yes	yes	yes	yes	yes
A0A285UCK1	A0A285UCK1	1	Rhizobium subbaraonis.	Bacteria	Proteobacteria	Rhizobiales	Rhizobiaceae	Rhizobium	908946	908946	SAMN05892877_106109	Predicted MFS family arabinose efflux permease	407	EMBL-CDS:SOC39620.1	None	None	5	yes	yes	yes	yes	yes
A0A1Q8ZZ15	A0A1Q8ZZ15	1	Rhizobium taibaishanense.	Bacteria	Proteobacteria	Rhizobiales	Rhizobiaceae	Rhizobium	887144	887144	BJF91_03675	MFS transporter	406	GI:1129119162|GI:1130448971|EMBL-CDS:OLP47517.1|REFSEQ:WP_075616697.1	PF07690 MFS_1	IPR011701 MFS|IPR020846 MFS_dom|IPR036259 MFS_trans_sf	5	yes	yes	yes	yes	yes
A0A1A9FZW6	A0A1A9FZW6|A0A021X8E3	2	Shinella sp. HZN7.|Shinella sp. DD12.	Bacteria	Proteobacteria	Rhizobiales	Rhizobiaceae	Shinella	879274|1410620	879274	shn_06650|SHLA_15c001360	MFS transporter |MFS permease	408	GI:1032823583|GI:1032556591|EMBL-CDS:ANH03750.1|REFSEQ:WP_064329709.1|GI:601180109|GI:558642185|EMBL-CDS:EYR81451.1|REFSEQ:WP_023513389.1	PF07690 MFS_1	IPR011701 MFS|IPR020846 MFS_dom|IPR036259 MFS_trans_sf	5	yes	yes	yes	yes	yes
A0A1L3L1U5	A0A1L3L1U5|A0A1L3LKJ2	2	Sinorhizobium americanum CCGM7.|Sinorhizobium americanum.	Bacteria	Proteobacteria	Rhizobiales	Rhizobiaceae	Sinorhizobium	1408224|194963	1408224	SAMCCGM7_Ch1280|SAMCFNEI73_Ch1290	MFS-type transporter YdeG	409	GI:739520477|GI:1110965955|EMBL-CDS:APG84050.1|REFSEQ:WP_037379875.1|GI:1110972884|GI:1032385617|EMBL-CDS:APG90601.1	PF07690 MFS_1	IPR011701 MFS|IPR020846 MFS_dom|IPR036259 MFS_trans_sf	5	yes	yes	yes	yes	yes
C3M9J0	C3M9J0	1	Sinorhizobium fredii (strain NBRC 101917 / NGR234)	Bacteria	Proteobacteria	Rhizobiales	Rhizobiaceae	Sinorhizobium	394	394	NGR_c09660	MFS permease	408	GI:502092565|GI:227821539|GI:227340538|EMBL-CDS:ACP24756.1|REFSEQ:WP_012707540.1|REFSEQ:YP_002825509.1	PF07690 MFS_1	IPR011701 MFS|IPR020846 MFS_dom|IPR036259 MFS_trans_sf	5	yes	yes	yes	yes	yes
A0A0T6ZT49	A0A0T6ZT49|G9A3U1	2	Sinorhizobium fredii USDA 205.|Rhizobium fredii (strain HH103)	Bacteria	Proteobacteria	Rhizobiales	Rhizobiaceae	Sinorhizobium	1230631|1117943	1230631	N181_11880|SFHH103_00898	MFS transporter |Multidrug resistance protein mdtL	409	GI:504093909|GI:959980962|EMBL-CDS:KSV90276.1|REFSEQ:WP_014327903.1|GI:365178542|EMBL-CDS:CCE95397.1	PF07690 MFS_1	IPR011701 MFS|IPR020846 MFS_dom|IPR036259 MFS_trans_sf	5	yes	yes	yes	yes	yes
I3X0X7	I3X0X7	1	Sinorhizobium fredii USDA 257.	Bacteria	Proteobacteria	Rhizobiales	Rhizobiaceae	Sinorhizobium	1185652	1185652	USDA257_c09410	Putative MFS-type transporter YdeG	409	GI:504574615|GI:390126152|EMBL-CDS:AFL49533.1|REFSEQ:WP_014761717.1	PF07690 MFS_1	IPR011701 MFS|IPR020846 MFS_dom|IPR036259 MFS_trans_sf	5	yes	yes	yes	yes	yes
A6U7P9	A6U7P9	1	Sinorhizobium medicae (strain WSM419)	Bacteria	Proteobacteria	Rhizobiales	Rhizobiaceae	Sinorhizobium	366394	366394	Smed_0823	Major facilitator superfamily MFS_1	408	GI:150027562|GI:150396047|GI:500687977|EMBL-CDS:ABR59679.1|REFSEQ:WP_011975019.1|REFSEQ:YP_001326514.1	PF07690 MFS_1	IPR011701 MFS|IPR020846 MFS_dom|IPR036259 MFS_trans_sf	5	yes	yes	yes	yes	yes
A0A0E0UAQ7	A0A0E0UAQ7	1	Sinorhizobium meliloti (strain BL225C)	Bacteria	Proteobacteria	Rhizobiales	Rhizobiaceae	Sinorhizobium	698936	698936	SinmeB_0843	Major facilitator superfamily MFS_1	401	GI:333811105|EMBL-CDS:AEG03774.1	PF07690 MFS_1	IPR011701 MFS|IPR020846 MFS_dom|IPR036259 MFS_trans_sf	5	yes	yes	yes	yes	yes
A0A178XU75	A0A178XU75	1	Sinorhizobium saheli.	Bacteria	Proteobacteria	Rhizobiales	Rhizobiaceae	Sinorhizobium	36856	36856	ATB98_05190	MFS transporter	409	GI:1032376210|GI:1055130307|EMBL-CDS:OAP38757.1|REFSEQ:WP_066878150.1	PF07690 MFS_1	IPR011701 MFS|IPR020846 MFS_dom|IPR036259 MFS_trans_sf	5	yes	yes	yes	yes	yes
A0A0T6YFR1	A0A0T6YFR1|A0A0T6Z2J9|A0A1G9KHF8|A0A226CMQ1	4	Sinorhizobium sp. GW3.|Sinorhizobium sp. GL2.|Ensifer sp. YR511.|Sinorhizobium sp. LM21.	Bacteria	Proteobacteria	Rhizobiales	Rhizobiaceae	Sinorhizobium|Ensifer	647869|1358416|1855294|1449788	647869	N185_20805|N182_16095|SAMN05216328_102133|B9J07_12745	MFS transporter |Predicted arabinose efflux permease| MFS family	409	GI:983441628|GI:959963752|EMBL-CDS:KSV73526.1|REFSEQ:WP_060604319.1|GI:959971642|EMBL-CDS:KSV81267.1|EMBL-CDS:SDL48803.1|GI:1215151138|EMBL-CDS:OWZ93508.1	PF07690 MFS_1|None	IPR011701 MFS|IPR020846 MFS_dom|IPR036259 MFS_trans_sf|None	5	yes	yes	yes	yes	yes
A0A1B3MGC6	A0A1B3MGC6	1	Sinorhizobium sp. RAC02.	Bacteria	Proteobacteria	Rhizobiales	Rhizobiaceae	Sinorhizobium	1842534	1842534	BSY16_1622	Major Facilitator Superfamily protein	408	GI:1060009640|GI:1059499312|EMBL-CDS:AOF92159.1|REFSEQ:WP_069059182.1	PF07690 MFS_1	IPR011701 MFS|IPR020846 MFS_dom|IPR036259 MFS_trans_sf	5	yes	yes	yes	yes	yes
A0A0T6XND6	A0A0T6XND6|A0A0Q9DK77|A0A0T7A9W0|A0A1G5VPB3	4	Sinorhizobium sp. Sb3.|Ensifer sp. Root278.|Sinorhizobium sp. GL28.|Sinorhizobium sp. NFACC03.	Bacteria	Proteobacteria	Rhizobiales	Rhizobiaceae	Sinorhizobium|Ensifer	1358417|1736509|1358418|1566295	1358417	N183_08015|ASE60_08765|N184_00400|SAMN03159448_00888	MFS transporter |Predicted arabinose efflux permease| MFS family	409	GI:960526228|GI:959953688|EMBL-CDS:KSV63659.1|REFSEQ:WP_058329383.1|GI:950207151|GI:946305299|EMBL-CDS:KRD56534.1|REFSEQ:WP_057252568.1|GI:959986399|GI:960516681|EMBL-CDS:KSV95437.1|REFSEQ:WP_058320182.1|EMBL-CDS:SDA47720.1	PF07690 MFS_1|None	IPR011701 MFS|IPR020846 MFS_dom|IPR036259 MFS_trans_sf|None	5	yes	yes	yes	yes	yes
A0A0F5FR05	A0A0F5FR05	1	Devosia geojensis.	Bacteria	Proteobacteria	Rhizobiales	Hyphomicrobiaceae	Devosia	443610	443610	VE25_13100	Uncharacterized protein	402	GI:805456225|GI:803467511|EMBL-CDS:KKB11258.1	PF07690 MFS_1	IPR011701 MFS|IPR020846 MFS_dom|IPR036259 MFS_trans_sf	6	no	no	no	no	no
A0A1E5XIU1	A0A1E5XIU1	1	Devosia insulae DS-56.	Bacteria	Proteobacteria	Rhizobiales	Hyphomicrobiaceae	Devosia	1116389	1116389	VW23_004765	Uncharacterized protein	404	GI:1071969632|GI:1071465113|EMBL-CDS:OEO28434.1|REFSEQ:WP_069912242.1	PF07690 MFS_1	IPR011701 MFS|IPR020846 MFS_dom|IPR036259 MFS_trans_sf	6	no	no	no	no	no
A0A0F5LQP9	A0A0F5LQP9	1	Devosia limi DSM 17137.	Bacteria	Proteobacteria	Rhizobiales	Hyphomicrobiaceae	Devosia	1121477	1121477	VW29_12600	Uncharacterized protein	405	GI:805710925|GI:806502863|EMBL-CDS:KKB84002.1|REFSEQ:WP_046135620.1	PF07690 MFS_1	IPR011701 MFS|IPR020846 MFS_dom|IPR036259 MFS_trans_sf	6	yes	yes	no	no	no
A0A1M5G6W0	A0A1M5G6W0	1	Devosia limi DSM 17137.	Bacteria	Proteobacteria	Rhizobiales	Hyphomicrobiaceae	Devosia	1121477	1121477	SAMN02745223_04092	Predicted arabinose efflux permease| MFS family	403	EMBL-CDS:SHF99466.1	PF07690 MFS_1	IPR011701 MFS|IPR020846 MFS_dom|IPR036259 MFS_trans_sf	6	yes	yes	no	no	no
A0A085FHX6	A0A085FHX6	1	Devosia sp. LC5.	Bacteria	Proteobacteria	Rhizobiales	Hyphomicrobiaceae	Devosia	1502724	1502724	FF80_00790	Major facilitator superfamily MFS_1	378	GI:668952359|EMBL-CDS:KFC71071.1	PF07690 MFS_1	IPR011701 MFS|IPR020846 MFS_dom|IPR036259 MFS_trans_sf	6	no	no	no	no	no
A0A0Q6P4X9	A0A0Q6P4X9|A0A0Q7E4U6	2	Devosia sp. Root105.|Devosia sp. Root413D1.	Bacteria	Proteobacteria	Rhizobiales	Hyphomicrobiaceae	Devosia	1736423|1736531	1736423	ASC68_08430|ASC89_11145	Uncharacterized protein	404	GI:945443206|GI:946957253|EMBL-CDS:KQU99380.1|REFSEQ:WP_055878921.1|GI:945625849|EMBL-CDS:KQW80600.1	PF07690 MFS_1	IPR011701 MFS|IPR020846 MFS_dom|IPR036259 MFS_trans_sf	6	no	no	no	no	no
A0A178I574	A0A178I574	1	Devosia sp. S37.	Bacteria	Proteobacteria	Rhizobiales	Hyphomicrobiaceae	Devosia	1770058	1770058	A3840_00180	Uncharacterized protein	396	GI:1031934063|GI:1055897714|EMBL-CDS:OAM84229.1|REFSEQ:WP_067450058.1	PF07690 MFS_1	IPR011701 MFS|IPR020846 MFS_dom|IPR036259 MFS_trans_sf	6	no	no	no	no	no
G4R6G6	G4R6G6	1	Pelagibacterium halotolerans (strain DSM 22347 / JCM 15775 / CGMCC1.7692 / B2)	Bacteria	Proteobacteria	Rhizobiales	Hyphomicrobiaceae	Pelagibacterium	1082931	1082931	KKY_1129	Major facilitator superfamily MFS_1	399	GI:351592825|GI:503896317|EMBL-CDS:AEQ51162.1|REFSEQ:WP_014130311.1	PF07690 MFS_1	IPR011701 MFS|IPR020846 MFS_dom|IPR036259 MFS_trans_sf	6	no	no	no	no	no
A0A0Q7IGD9	A0A0Q7IGD9	1	Devosia sp. Root436.	Bacteria	Proteobacteria	Rhizobiales	Hyphomicrobiaceae	Devosia	1736537	1736537	ASD04_03390	Uncharacterized protein	398	GI:947589104|GI:945688528|EMBL-CDS:KQX43003.1|REFSEQ:WP_056252437.1	PF07690 MFS_1	IPR011701 MFS|IPR020846 MFS_dom|IPR036259 MFS_trans_sf	6	yes	yes	yes	yes	yes
A0A0T2N4P6	A0A0T2N4P6	1	Devosia sp. Root635.	Bacteria	Proteobacteria	Rhizobiales	Hyphomicrobiaceae	Devosia	1736575	1736575	ASD80_14630	Uncharacterized protein	398	GI:945998473|GI:947565642|EMBL-CDS:KRA51426.1|REFSEQ:WP_056229186.1	PF07690 MFS_1	IPR011701 MFS|IPR020846 MFS_dom|IPR036259 MFS_trans_sf	6	yes	yes	yes	yes	yes
A0A1E4AVK0	A0A1E4AVK0	1	Devosia sp. SCN 66-27.	Bacteria	Proteobacteria	Rhizobiales	Hyphomicrobiaceae	Devosia	1660097	1660097	ABS47_03505	Uncharacterized protein	414	GI:1063984319|EMBL-CDS:ODS95431.1	PF07690 MFS_1	IPR011701 MFS|IPR020846 MFS_dom|IPR036259 MFS_trans_sf	6	yes	yes	yes	yes	yes
A0A1E4FHY0	A0A1E4FHY0	1	Pelagibacterium sp. SCN 63-23.	Bacteria	Proteobacteria	Rhizobiales	Hyphomicrobiaceae	Pelagibacterium	1660124	1660124	ABS75_10650	Uncharacterized protein	396	GI:1064068533|EMBL-CDS:ODT70872.1	PF07690 MFS_1	IPR011701 MFS|IPR020846 MFS_dom|IPR036259 MFS_trans_sf	6	yes	yes	yes	yes	yes
A0A1E4FX45	A0A1E4FX45	1	Pelagibacterium sp. SCN 64-44.	Bacteria	Proteobacteria	Rhizobiales	Hyphomicrobiaceae	Pelagibacterium	1660125	1660125	ABS76_32845	Uncharacterized protein	396	GI:1064073758|EMBL-CDS:ODT75885.1	PF07690 MFS_1	IPR011701 MFS|IPR020846 MFS_dom|IPR036259 MFS_trans_sf	6	yes	yes	yes	yes	yes
A0A1W1D9L8	A0A1W1D9L8	1	hydrothermal vent metagenome.	NA	NA	NA	NA	NA	652676	652676	MNB_SUP05	Putative membrane protein	390	EMBL-CDS:SFV77126.1	PF07690 MFS_1	IPR011701 MFS|IPR020846 MFS_dom|IPR036259 MFS_trans_sf	7	NA	NA	NA	NA	NA
A0A1W1DYE1	A0A1W1DYE1	1	hydrothermal vent metagenome.	NA	NA	NA	NA	NA	652676	652676	MNB_SUP05	Putative membrane protein	386	EMBL-CDS:SFV86618.1	PF07690 MFS_1	IPR011701 MFS|IPR020846 MFS_dom|IPR036259 MFS_trans_sf	7	NA	NA	NA	NA	NA
A0A1W1DT59	A0A1W1DT59	1	hydrothermal vent metagenome.	NA	NA	NA	NA	NA	652676	652676	MNB_SUP05	Putative membrane protein	340	EMBL-CDS:SFV84933.1	PF07690 MFS_1	IPR011701 MFS|IPR020846 MFS_dom|IPR036259 MFS_trans_sf	7	NA	NA	NA	NA	NA
A0A0F9MLH5	A0A0F9MLH5	1	marine sediment metagenome.	NA	NA	NA	NA	NA	412755	412755	LCGC14_1140480	Uncharacterized protein	393	EMBL-CDS:KKN00172.1	PF07690 MFS_1	IPR011701 MFS|IPR020846 MFS_dom|IPR036259 MFS_trans_sf	7	NA	NA	NA	NA	NA
X1T852	X1T852	1	marine sediment metagenome.	NA	NA	NA	NA	NA	412755	412755	S12H4_14691	Uncharacterized protein	377	EMBL-CDS:GAI83745.1	PF07690 MFS_1	IPR011701 MFS|IPR020846 MFS_dom|IPR036259 MFS_trans_sf	7	NA	NA	NA	NA	NA
B3T0N3	B3T0N3	1	uncultured marine microorganism HF4000_005K23.	NA	NA	NA	NA	NA	455508	455508	ALOHA_HF4000005K23ctg1g29	Putative sugar (And other) transporter	393	GI:167041389|EMBL-CDS:ABZ06142.1	PF07690 MFS_1	IPR011701 MFS|IPR020846 MFS_dom|IPR036259 MFS_trans_sf	7	NA	NA	NA	NA	NA
A5CFS5	A5CFS5	1	uncultured marine microorganism.	NA	NA	NA	NA	NA	415540	415540	None	Uncharacterized protein	391	GI:146328175|EMBL-CDS:CAM58092.1	PF07690 MFS_1	IPR011701 MFS|IPR020846 MFS_dom|IPR036259 MFS_trans_sf	7	NA	NA	NA	NA	NA
D1KCE2	D1KCE2	1	uncultured SUP05 cluster bacterium.	Bacteria	Proteobacteria	NA	NA	Candidatus Thioglobus	655186	655186	Sup05_0708	Major facilitator transporter	389	GI:269468588|EMBL-CDS:EEZ80237.1	PF07690 MFS_1	IPR011701 MFS|IPR020846 MFS_dom|IPR036259 MFS_trans_sf	7	NA	NA	NA	NA	NA
D1KC37	D1KC37	1	uncultured SUP05 cluster bacterium.	Bacteria	Proteobacteria	NA	NA	Candidatus Thioglobus	655186	655186	Sup05_1218	Uncharacterized protein	387	GI:269468635|EMBL-CDS:EEZ80275.1	PF07690 MFS_1	IPR011701 MFS|IPR020846 MFS_dom|IPR036259 MFS_trans_sf	7	NA	NA	NA	NA	NA
D0U4L5	D0U4L5	1	uncultured SUP05 cluster bacterium.	Bacteria	Proteobacteria	NA	NA	Candidatus Thioglobus	655186	655186	SUP05_FGYC49P140030	Major facilitator transporter	387	GI:260072649|EMBL-CDS:ACX30547.1	PF07690 MFS_1	IPR011701 MFS|IPR020846 MFS_dom|IPR036259 MFS_trans_sf	7	NA	NA	NA	NA	NA
A0A1Z9G8W2	A0A1Z9G8W2	1	Alphaproteobacteria bacterium TMED150.	Bacteria	Proteobacteria	NA	NA	NA	1986628	1986628	CBD10_05720	MFS transporter	394	GI:1200475351|EMBL-CDS:OUV90434.1	None	None	7	no	no	no	no	no
A0A1F6IDM0	A0A1F6IDM0	1	Candidatus Levybacteria bacterium RIFCSPHIGHO2_02_FULL_37_13.	Bacteria	Candidatus Levybacteria	NA	NA	NA	1798602	1798602	A3D74_05680	Uncharacterized protein	408	GI:1083630326|EMBL-CDS:OGH20784.1	PF07690 MFS_1	IPR011701 MFS|IPR020846 MFS_dom|IPR036259 MFS_trans_sf	7	no	no	no	no	no
A0A1X7GR37	A0A1X7GR37	1	Candidatus Pelagibacter sp. HIMB1321.	Bacteria	Proteobacteria	Pelagibacterales	Pelagibacteraceae	Candidatus Pelagibacter	1388755	1388755	SAMN02744631_0343	Arabinose efflux permease	396	EMBL-CDS:SMF73326.1	PF07690 MFS_1	IPR011701 MFS|IPR020846 MFS_dom|IPR036259 MFS_trans_sf	7	no	no	no	no	no
B6BQL2	B6BQL2	1	Candidatus Pelagibacter sp. HTCC7211.	Bacteria	Proteobacteria	Pelagibacterales	Pelagibacteraceae	Candidatus Pelagibacter	439493	439493	PB7211_497	Transporter| major facilitator family	387	GI:495820118|GI:207082748|EMBL-CDS:EDZ60174.1|REFSEQ:WP_008544697.1	PF07690 MFS_1	IPR011701 MFS|IPR020846 MFS_dom|IPR036259 MFS_trans_sf	7	no	no	no	no	no
A0A1W6BFJ9	A0A1W6BFJ9	1	Candidatus Pelagibacter sp. RS40.	Bacteria	Proteobacteria	Pelagibacterales	Pelagibacteraceae	Candidatus Pelagibacter	1977865	1977865	B8063_00860	MFS transporter	387	GI:1182967373|EMBL-CDS:ARJ48609.1	PF07690 MFS_1	IPR011701 MFS|IPR020846 MFS_dom|IPR036259 MFS_trans_sf	7	no	no	no	no	no
W9E312	W9E312	1	Candidatus Pelagibacter ubique HIMB083.	Bacteria	Proteobacteria	Pelagibacterales	Pelagibacteraceae	Candidatus Pelagibacter	1096769	1096769	Pelub83DRAFT_0578	Arabinose efflux permease family protein	389	GI:563514708|GI:564613104|EMBL-CDS:ETA70081.1|REFSEQ:WP_023854228.1	PF07690 MFS_1	IPR011701 MFS|IPR020846 MFS_dom|IPR036259 MFS_trans_sf	7	no	no	no	no	no
Q1V079	Q1V079|Q4FKY7	2	Candidatus Pelagibacter ubique HTCC1002.|Pelagibacter ubique (strain HTCC1062)	Bacteria	Proteobacteria	Pelagibacterales	Pelagibacteraceae	Candidatus Pelagibacter	314261|335992	314261	PU1002_06491|SAR11_1348	Uncharacterized protein	387	GI:494055839|GI:91718699|EMBL-CDS:EAS85349.1|REFSEQ:WP_006997936.1|GI:71063148|GI:499601592|EMBL-CDS:AAZ22151.1|REFSEQ:WP_011282326.1	PF07690 MFS_1	IPR011701 MFS|IPR020846 MFS_dom|IPR036259 MFS_trans_sf	7	no	no	no	no	no
A0A0M4NUX4	A0A0M4NUX4	1	Candidatus Thioglobus autotrophicus.	Bacteria	Proteobacteria	NA	NA	Candidatus Thioglobus	1705394	1705394	SP60_03670	Major facilitator transporter	370	GI:928927285|GI:928000654|EMBL-CDS:ALE53219.1	PF07690 MFS_1	IPR011701 MFS|IPR020846 MFS_dom|IPR036259 MFS_trans_sf	7	yes	yes	no	no	no
A0A0M5KS22	A0A0M5KS22	1	Candidatus Thioglobus singularis PS1.	Bacteria	Proteobacteria	NA	NA	Candidatus Thioglobus	1125411	1125411	W908_07945	ABC transporter permease	370	GI:927290244|EMBL-CDS:ALE02453.1	PF07690 MFS_1	IPR011701 MFS|IPR020846 MFS_dom|IPR036259 MFS_trans_sf	7	no	no	no	no	no
A0A1F8QP77	A0A1F8QP77	1	Chloroflexi bacterium RBG_16_57_11.	Bacteria	Chloroflexi	NA	NA	NA	1797651	1797651	A2W35_00155	Uncharacterized protein	395	GI:1084581393|EMBL-CDS:OGO37245.1	PF07690 MFS_1	IPR011701 MFS|IPR020846 MFS_dom|IPR036259 MFS_trans_sf	7	no	no	no	no	no
A0A1F8THV0	A0A1F8THV0	1	Chloroflexi bacterium RBG_19FT_COMBO_56_12.	Bacteria	Chloroflexi	NA	NA	NA	1797670	1797670	A2Z49_04380	Uncharacterized protein	402	GI:1084619414|EMBL-CDS:OGO71825.1	PF07690 MFS_1	IPR011701 MFS|IPR020846 MFS_dom|IPR036259 MFS_trans_sf	7	no	no	no	no	no
A0A1Z9NWG8	A0A1Z9NWG8	1	Flavobacteriaceae bacterium TMED220.	Bacteria	Bacteroidetes	Flavobacteriales	Flavobacteriaceae	NA	1986713	1986713	CBD80_04285	MFS transporter	391	GI:1200573352|EMBL-CDS:OUW83988.1	PF07690 MFS_1	IPR011701 MFS|IPR020846 MFS_dom|IPR036259 MFS_trans_sf	7	no	no	no	no	no
Q1YQC5	Q1YQC5	1	gamma proteobacterium HTCC2207.	Bacteria	Proteobacteria	Cellvibrionales	Porticoccaceae	NA	314287	314287	GB2207_00055	Putative membrane protein	395	GI:494438521|GI:90331062|EMBL-CDS:EAS46318.1|REFSEQ:WP_007231800.1	PF07690 MFS_1	IPR011701 MFS|IPR020846 MFS_dom|IPR036259 MFS_trans_sf	7	no	no	no	no	no
A0A1Z7YQM7	A0A1Z7YQM7	1	Gammaproteobacteria bacterium 42_54_T18.	Bacteria	Proteobacteria	NA	NA	NA	1856293	1856293	A9Q81_25260	Uncharacterized protein	396	GI:1199220906|EMBL-CDS:OUR88024.1	None	None	7	no	no	no	no	no
A0A1Y5FT60	A0A1Y5FT60	1	Gammaproteobacteria bacterium 53_120_T64.	Bacteria	Proteobacteria	NA	NA	NA	1856295	1856295	A9Q89_07850	Uncharacterized protein	381	GI:1199245293|EMBL-CDS:OUS11826.1	PF07690 MFS_1	IPR011701 MFS|IPR020846 MFS_dom|IPR036259 MFS_trans_sf	7	no	no	no	no	no
A0A1Z9F6L7	A0A1Z9F6L7	1	Gammaproteobacteria bacterium TMED139.	Bacteria	Proteobacteria	NA	NA	NA	1986737	1986737	CBC99_01400	Uncharacterized protein	391	GI:1200461877|EMBL-CDS:OUV77332.1	None	None	7	no	no	no	no	no
A0A1Z9LLW4	A0A1Z9LLW4	1	Gammaproteobacteria bacterium TMED186.	Bacteria	Proteobacteria	NA	NA	NA	1986743	1986743	CBD46_00310	MFS transporter	394	GI:1200544193|EMBL-CDS:OUW56310.1	None	None	7	no	no	no	no	no
A0A1Z8QXC2	A0A1Z8QXC2	1	Gammaproteobacteria bacterium TMED30.	Bacteria	Proteobacteria	NA	NA	NA	1986759	1986759	CBB90_07790	Uncharacterized protein	394	GI:1200280037|EMBL-CDS:OUU02470.1	None	None	7	no	no	no	no	no
A0A1Z8QDP8	A0A1Z8QDP8	1	Gammaproteobacteria bacterium TMED36.	Bacteria	Proteobacteria	NA	NA	NA	1986762	1986762	CBB96_03025	MFS transporter	387	GI:1200273212|EMBL-CDS:OUT95903.1	None	None	7	no	no	no	no	no
A0A1Z8ZFL2	A0A1Z8ZFL2	1	Gammaproteobacteria bacterium TMED92.	Bacteria	Proteobacteria	NA	NA	NA	1986770	1986770	CBC52_12185	Uncharacterized protein	399	GI:1200388672|EMBL-CDS:OUV06981.1	None	None	7	no	no	no	no	no
A0A1Z9ATK9	A0A1Z9ATK9	1	Gammaproteobacteria bacterium TMED95.	Bacteria	Proteobacteria	NA	NA	NA	1986771	1986771	CBC55_00155	Uncharacterized protein	396	GI:1200406277|EMBL-CDS:OUV23789.1	None	None	7	no	no	no	no	no
B7RWM9	B7RWM9	1	marine gamma proteobacterium HTCC2148.	Bacteria	Proteobacteria	Cellvibrionales	Halieaceae	NA	247634	247634	GPB2148_1898	Transporter| major facilitator family	387	GI:214038587|GI:494435422|EMBL-CDS:EEB79249.1|REFSEQ:WP_007228701.1	PF07690 MFS_1	IPR011701 MFS|IPR020846 MFS_dom|IPR036259 MFS_trans_sf	7	no	no	no	no	no
A0A1S2CID5	A0A1S2CID5	1	Marinobacter sp. AC-23.	Bacteria	Proteobacteria	Alteromonadales	Alteromonadaceae	Marinobacter	1879031	1879031	BCA33_02075	MFS transporter	395	GI:1095521174|GI:1098663328|EMBL-CDS:OHY82973.1|REFSEQ:WP_071263149.1	PF07690 MFS_1	IPR011701 MFS|IPR020846 MFS_dom|IPR036259 MFS_trans_sf	7	yes	yes	no	no	no
A0A0R2V1N9	A0A0R2V1N9	1	Pelagibacteraceae bacterium BACL20 MAG-120920-bin64.	Bacteria	Proteobacteria	Pelagibacterales	Pelagibacteraceae	NA	1655618	1655618	ABS16_01655	MFS transporter	387	GI:949125358|EMBL-CDS:KRP05599.1	PF07690 MFS_1	IPR011701 MFS|IPR020846 MFS_dom|IPR036259 MFS_trans_sf	7	no	no	no	no	no
A0A0R2RR08	A0A0R2RR08	1	Pelagibacteraceae bacterium BACL5 MAG-120820-bin39.	Bacteria	Proteobacteria	Pelagibacterales	Pelagibacteraceae	NA	1655605	1655605	ABS03_02090	MFS transporter	305	GI:949067255|EMBL-CDS:KRO63563.1	PF07690 MFS_1	IPR011701 MFS|IPR020846 MFS_dom|IPR036259 MFS_trans_sf	7	no	no	no	no	no
A0A0R2R1S7	A0A0R2R1S7|A0A0R2RC05|A0A0R2RFR4	3	Pelagibacteraceae bacterium BACL5 MAG-121015-bin10.|Pelagibacteraceae bacterium BACL5 MAG-121128-bin54.|Pelagibacteraceae bacterium BACL5 MAG-120705-bin12.	Bacteria	Proteobacteria	Pelagibacterales	Pelagibacteraceae	NA	1655606|1655607|1655603	1655606	ABS04_02830|ABS05_03770|ABS01_04310	MFS transporter	396	GI:949058139|EMBL-CDS:KRO56712.1|GI:949061905|EMBL-CDS:KRO59825.1|GI:949063626|EMBL-CDS:KRO61142.1	PF07690 MFS_1	IPR011701 MFS|IPR020846 MFS_dom|IPR036259 MFS_trans_sf	7	no	no	no	no	no
A0A1C2AHW5	A0A1C2AHW5	1	Pelagibacteraceae bacterium GOM-A1.	Bacteria	Proteobacteria	Pelagibacterales	Pelagibacteraceae	NA	1696173	1696173	AKH19_02615	MFS transporter	389	GI:1051234457|EMBL-CDS:OCW77568.1	PF07690 MFS_1	IPR011701 MFS|IPR020846 MFS_dom|IPR036259 MFS_trans_sf	7	no	no	no	no	no
A0A1Z9M6J4	A0A1Z9M6J4	1	Pelagibacteraceae bacterium TMED201.	Bacteria	Proteobacteria	Pelagibacterales	Pelagibacteraceae	NA	1986809	1986809	CBD61_03685	MFS transporter	389	GI:1200551476|EMBL-CDS:OUW63127.1	None	None	7	no	no	no	no	no
A0A1Z8NML6	A0A1Z8NML6	1	Rhizobiales bacterium TMED25.	Bacteria	Proteobacteria	Rhizobiales	NA	NA	1986854	1986854	CBB85_01440	MFS transporter	401	GI:1200251451|EMBL-CDS:OUT74683.1	PF07690 MFS_1	IPR011701 MFS|IPR020846 MFS_dom|IPR036259 MFS_trans_sf	7	no	no	no	no	no
A0A1Z8P8Q2	A0A1Z8P8Q2|A0A1Z8P865	2	Rhizobiales bacterium TMED28.	Bacteria	Proteobacteria	Rhizobiales	NA	NA	1986855	1986855	CBB88_04545|CBB88_06635	MFS transporter	398	GI:1200258951|EMBL-CDS:OUT82028.1|GI:1200258831|EMBL-CDS:OUT81915.1	PF07690 MFS_1	IPR011701 MFS|IPR020846 MFS_dom|IPR036259 MFS_trans_sf	7	no	no	no	no	no
A0A0R2W386	A0A0R2W386	1	SAR92 bacterium BACL16 MAG-120619-bin48.	Bacteria	Proteobacteria	Cellvibrionales	Porticoccaceae	NA	1655625	1655625	ABS23_08775	Uncharacterized protein	396	GI:949142645|EMBL-CDS:KRP18359.1	PF07690 MFS_1	IPR011701 MFS|IPR020846 MFS_dom|IPR036259 MFS_trans_sf	7	no	no	no	no	no
A0A1G3RE52	A0A1G3RE52	1	Spirochaetes bacterium RBG_16_67_19.	Bacteria	Spirochaetes	NA	NA	NA	1802196	1802196	A2V99_10300	Uncharacterized protein	423	GI:1088548867|EMBL-CDS:OHD76769.1	PF07690 MFS_1	IPR011701 MFS|IPR020846 MFS_dom|IPR036259 MFS_trans_sf	7	no	no	no	no	no
A0A127M6N4	A0A127M6N4|I2JKB9	2	Zhongshania aliphaticivorans.|gamma proteobacterium BDW918.	Bacteria	Proteobacteria	Cellvibrionales	Spongiibacteraceae	Zhongshania|NA	1470434|1168065	1470434	AZF00_11720|DOK_08064	Uncharacterized protein |Drug transport transmembrane protein	458	GI:1004369860|GI:495524521|EMBL-CDS:AMO68924.1|REFSEQ:WP_008249166.1|GI:385279482|EMBL-CDS:EIF43421.1	PF07690 MFS_1	IPR011701 MFS|IPR020846 MFS_dom|IPR036259 MFS_trans_sf	7	no	no	no	no	no
A0A1Y6BSF8	A0A1Y6BSF8	1	Alteromonadaceae bacterium Bs31.	Bacteria	Proteobacteria	Alteromonadales	Alteromonadaceae	NA	1304903	1304903	SAMN02745866_01625	Predicted arabinose efflux permease| MFS family	399	EMBL-CDS:SMF24747.1	PF07690 MFS_1	IPR011701 MFS|IPR020846 MFS_dom|IPR036259 MFS_trans_sf	7	yes	yes	yes	yes	yes
A0A1H6JUN8	A0A1H6JUN8	1	Bathymodiolus azoricus thioautotrophic gill symbiont.	Bacteria	Proteobacteria	NA	NA	NA	235205	235205	BAZSYMB_SCAFFOLD00041_11	Major facilitator superfamily transporter	349	EMBL-CDS:SEH66269.1	None	None	7	yes	yes	yes	yes	yes
A0A1H6KLU0	A0A1H6KLU0	1	Bathymodiolus azoricus thioautotrophic gill symbiont.	Bacteria	Proteobacteria	NA	NA	NA	235205	235205	BAZSYMA_ACONTIG08612_0	Major facilitator superfamily transporter	195	EMBL-CDS:SEH76672.1	None	None	7	yes	yes	yes	yes	yes
A0A1J5TXV0	A0A1J5TXV0	1	Bathymodiolus thermophilus thioautotrophic gill symbiont.	Bacteria	Proteobacteria	NA	NA	NA	2360	2360	BGC33_07060	MFS transporter	370	GI:1101743573|GI:1102014984|EMBL-CDS:OIR25578.1|REFSEQ:WP_071563367.1	PF07690 MFS_1	IPR011701 MFS|IPR036259 MFS_trans_sf	7	yes	yes	yes	yes	yes
Q1MZZ5	Q1MZZ5	1	Bermanella marisrubri.	Bacteria	Proteobacteria	Oceanospirillales	Oceanospirillaceae	Bermanella	207949	207949	RED65_02819	Uncharacterized protein	396	GI:94426581|GI:494077125|EMBL-CDS:EAT11568.1|REFSEQ:WP_007019179.1	PF07690 MFS_1	IPR011701 MFS|IPR020846 MFS_dom|IPR036259 MFS_trans_sf	7	yes	yes	yes	yes	yes
A0A1Y5D9L8	A0A1Y5D9L8	1	Bermanella sp. 47_1433_sub80_T6.	Bacteria	Proteobacteria	Oceanospirillales	Oceanospirillaceae	Bermanella	1856278	1856278	A9Q73_06125	Uncharacterized protein	375	GI:1199198508|EMBL-CDS:OUR67103.1	PF07690 MFS_1	IPR011701 MFS|IPR020846 MFS_dom|IPR036259 MFS_trans_sf	7	yes	yes	yes	yes	yes
A0A139SLS7	A0A139SLS7	1	Cephaloticoccus capnophilus.	Bacteria	Verrucomicrobia	Opitutales	Opitutaceae	Cephaloticoccus	1548208	1548208	AXK12_05130	Multidrug transporter	373	GI:1002801003|EMBL-CDS:KXU35509.1	PF07690 MFS_1	IPR011701 MFS|IPR036259 MFS_trans_sf	7	yes	yes	yes	no	yes
A0A139SH64	A0A139SH64	1	Cephaloticoccus primus.	Bacteria	Verrucomicrobia	Opitutales	Opitutaceae	Cephaloticoccus	1548207	1548207	AXK11_00785	Multidrug transporter	375	GI:1002799326|EMBL-CDS:KXU33908.1	PF07690 MFS_1	IPR011701 MFS|IPR020846 MFS_dom|IPR036259 MFS_trans_sf	7	yes	yes	yes	no	yes
A0A1H7R3D4	A0A1H7R3D4	1	Colwellia chukchiensis.	Bacteria	Proteobacteria	Alteromonadales	Colwelliaceae	Colwellia	641665	641665	SAMN05216262_11356	Predicted arabinose efflux permease| MFS family	427	EMBL-CDS:SEL54434.1	None	None	7	yes	yes	yes	yes	yes
A0A099KTG2	A0A099KTG2	1	Colwellia psychrerythraea	Bacteria	Proteobacteria	Alteromonadales	Colwelliaceae	Colwellia	28229	28229	ND2E_1987	Major facilitator superfamily MFS_1	422	GI:694341171|GI:917449848|EMBL-CDS:KGJ94054.1|REFSEQ:WP_052056266.1	PF07690 MFS_1	IPR011701 MFS|IPR020846 MFS_dom|IPR036259 MFS_trans_sf	7	yes	yes	yes	yes	yes
A0A099KY99	A0A099KY99	1	Colwellia psychrerythraea	Bacteria	Proteobacteria	Alteromonadales	Colwelliaceae	Colwellia	28229	28229	GAB14E_1932	Major facilitator superfamily MFS_1	421	GI:694342300|GI:917487143|EMBL-CDS:KGJ95150.1|REFSEQ:WP_052093560.1	PF07690 MFS_1	IPR011701 MFS|IPR020846 MFS_dom|IPR036259 MFS_trans_sf	7	yes	yes	yes	yes	yes
A0A1Y5EJK9	A0A1Y5EJK9	1	Colwellia psychrerythraea	Bacteria	Proteobacteria	Alteromonadales	Colwelliaceae	Colwellia	28229	28229	A9Q75_07100	MFS transporter	383	GI:1199214158|EMBL-CDS:OUR81666.1	PF07690 MFS_1	IPR011701 MFS|IPR020846 MFS_dom|IPR036259 MFS_trans_sf	7	yes	yes	yes	yes	yes
Q484S7	Q484S7	1	Colwellia psychrerythraea (strain 34H / ATCC BAA-681)	Bacteria	Proteobacteria	Alteromonadales	Colwelliaceae	Colwellia	167879	167879	CPS_1700	Putative membrane protein	422	GI:499353631|GI:71145849|EMBL-CDS:AAZ26322.1|REFSEQ:WP_011042532.1	PF07690 MFS_1	IPR011701 MFS|IPR020846 MFS_dom|IPR036259 MFS_trans_sf	7	yes	yes	yes	yes	yes
A0A1Y5D8T9	A0A1Y5D8T9	1	Colwellia sp. 39_35_sub15_T18.	Bacteria	Proteobacteria	Alteromonadales	Colwelliaceae	Colwellia	1856279	1856279	A9Q74_03485	MFS transporter	411	GI:1199194000|EMBL-CDS:OUR62857.1	PF07690 MFS_1	IPR011701 MFS|IPR020846 MFS_dom|IPR036259 MFS_trans_sf	7	yes	yes	yes	yes	yes
A0A0S2JGU9	A0A0S2JGU9|A0A1Z5I6P7	2	Colwellia sp. MT41.|Colwellia marinimaniae.	Bacteria	Proteobacteria	Alteromonadales	Colwelliaceae	Colwellia	58049|1513592	58049	CMT41_11305|MTCD1_02923	Uncharacterized protein |MFS transporter	422	GI:950125340|GI:953005526|EMBL-CDS:ALO35239.1|REFSEQ:WP_057181407.1|EMBL-CDS:GAW97297.1	PF07690 MFS_1	IPR011701 MFS|IPR020846 MFS_dom|IPR036259 MFS_trans_sf	7	yes	yes	yes	yes	yes
A0A222GEG3	A0A222GEG3	1	Colwellia sp. NB097-1.	Bacteria	Proteobacteria	Alteromonadales	Colwelliaceae	Colwellia	1967665	1967665	B5D82_15985	MFS transporter	436	GI:1226608796|EMBL-CDS:ASP50053.1	PF07690 MFS_1	IPR011701 MFS|IPR020846 MFS_dom|IPR036259 MFS_trans_sf	7	yes	yes	yes	yes	yes
A0A1D8RYJ1	A0A1D8RYJ1	1	Colwellia sp. PAMC 20917.	Bacteria	Proteobacteria	Alteromonadales	Colwelliaceae	Colwellia	1816218	1816218	A3Q34_15735	Uncharacterized protein	422	GI:1082262247|GI:1084287641|EMBL-CDS:AOW78165.1|REFSEQ:WP_070376213.1	PF07690 MFS_1	IPR011701 MFS|IPR020846 MFS_dom|IPR036259 MFS_trans_sf	7	yes	yes	yes	yes	yes
A4ABS1	A4ABS1	1	Congregibacter litoralis KT71.	Bacteria	Proteobacteria	Cellvibrionales	Halieaceae	Congregibacter	314285	314285	KT71_06152	Arabinose efflux permease	402	GI:88699471|GI:495569072|EMBL-CDS:EAQ96584.1|REFSEQ:WP_008293651.1	PF07690 MFS_1	IPR011701 MFS|IPR020846 MFS_dom|IPR036259 MFS_trans_sf	7	yes	yes	yes	yes	yes
A0A081MYV8	A0A081MYV8|A0A142B7W9	2	Endozoicomonas montiporae.|Endozoicomonas montiporae CL-33.	Bacteria	Proteobacteria	Oceanospirillales	Hahellaceae	Endozoicomonas	1027273|570277	1027273	GZ77_25025|EZMO1_0603	Uncharacterized protein |Major facilitator transporter	391	GI:662306039|GI:736880005|EMBL-CDS:KEQ11381.1|GI:1003462852|EMBL-CDS:AMO54845.1	PF07690 MFS_1	IPR011701 MFS|IPR020846 MFS_dom|IPR036259 MFS_trans_sf	7	yes	yes	yes	yes	yes
A0A1D2X833	A0A1D2X833	1	Endozoicomonas sp.	Bacteria	Proteobacteria	Oceanospirillales	Hahellaceae	Endozoicomonas	1868284	1868284	ACH42_12340	Uncharacterized protein	391	GI:1067249620|EMBL-CDS:OED42232.1	PF07690 MFS_1	IPR011701 MFS|IPR020846 MFS_dom|IPR036259 MFS_trans_sf	7	yes	yes	yes	yes	yes
A0A1X7AMT5	A0A1X7AMT5	1	Endozoicomonas sp. S-B4-1U.	Bacteria	Proteobacteria	Oceanospirillales	Hahellaceae	Endozoicomonas	1960125	1960125	EHSB41UT_03193	Major Facilitator Superfamily protein	408	EMBL-CDS:SMA49341.1	PF07690 MFS_1	IPR011701 MFS|IPR020846 MFS_dom|IPR036259 MFS_trans_sf	7	yes	yes	yes	yes	yes
F3KGK4	F3KGK4	1	gamma proteobacterium IMCC2047.	Bacteria	Proteobacteria	NA	NA	NA	434085	434085	imdm_2288	Putative membrane protein	393	GI:330720087|EMBL-CDS:EGG98502.1	PF07690 MFS_1	IPR011701 MFS|IPR020846 MFS_dom|IPR036259 MFS_trans_sf	7	yes	yes	yes	yes	yes
F3KY66	F3KY66	1	gamma proteobacterium IMCC3088.	Bacteria	Proteobacteria	Cellvibrionales	Halieaceae	NA	876044	876044	IMCC3088_796	Hypothetical membrane protein	394	GI:497260126|GI:328923678|EMBL-CDS:EGG30988.1|REFSEQ:WP_009574343.1	PF07690 MFS_1	IPR011701 MFS|IPR020846 MFS_dom|IPR036259 MFS_trans_sf	7	yes	yes	yes	yes	yes
A0A1Y5H4N1	A0A1Y5H4N1	1	Gammaproteobacteria bacterium 45_16_T64.	Bacteria	Proteobacteria	NA	NA	NA	1856297	1856297	A9Q99_01680	Uncharacterized protein	400	GI:1199266272|EMBL-CDS:OUS32141.1	PF07690 MFS_1	IPR011701 MFS|IPR020846 MFS_dom|IPR036259 MFS_trans_sf	7	yes	yes	yes	yes	yes
A0A1Y5G187	A0A1Y5G187	1	Gammaproteobacteria bacterium 50_400_T64.	Bacteria	Proteobacteria	NA	NA	NA	1856294	1856294	A9Q88_02595	Uncharacterized protein	393	GI:1199251384|EMBL-CDS:OUS17662.1	PF07690 MFS_1	IPR011701 MFS|IPR020846 MFS_dom|IPR036259 MFS_trans_sf	7	yes	yes	yes	yes	yes
A0A1J5MQH5	A0A1J5MQH5	1	Gammaproteobacteria bacterium MedPE.	Bacteria	Proteobacteria	NA	NA	NA	1860093	1860093	BM565_03145	Uncharacterized protein	396	GI:1101461714|EMBL-CDS:OIQ48132.1	PF07690 MFS_1	IPR011701 MFS|IPR020846 MFS_dom|IPR036259 MFS_trans_sf	7	yes	yes	yes	yes	yes
W2UFA4	W2UFA4	1	Gammaproteobacteria bacterium MOLA455.	Bacteria	Proteobacteria	Cellvibrionales	Porticoccaceae	NA	1411685	1411685	U062_00684	Major Facilitator Superfamily protein	399	GI:568788392|GI:737509469|EMBL-CDS:ETN92805.1|REFSEQ:WP_035488999.1	None	IPR020846 MFS_dom|IPR036259 MFS_trans_sf	7	yes	yes	yes	yes	yes
B8KWP5	B8KWP5	1	Luminiphilus syltensis NOR5-1B.	Bacteria	Proteobacteria	Cellvibrionales	Halieaceae	Luminiphilus	565045	565045	NOR51B_1105	Major facilitator superfamily protein	394	GI:219678811|GI:496310728|EMBL-CDS:EED35160.1|REFSEQ:WP_009019906.1	PF07690 MFS_1	IPR011701 MFS|IPR020846 MFS_dom|IPR036259 MFS_trans_sf	7	yes	yes	yes	yes	yes
A0Z995	A0Z995	1	marine gamma proteobacterium HTCC2080.	Bacteria	Proteobacteria	Cellvibrionales	Halieaceae	NA	247639	247639	MGP2080_02570	Uncharacterized protein	404	GI:119458366|EMBL-CDS:EAW39474.1	PF07690 MFS_1	IPR011701 MFS|IPR020846 MFS_dom|IPR036259 MFS_trans_sf	7	yes	yes	yes	yes	yes
A0A1E3C791	A0A1E3C791	1	Marinobacter adhaerens.	Bacteria	Proteobacteria	Alteromonadales	Alteromonadaceae	Marinobacter	1033846	1033846	A6779_15795	MFS transporter	398	GI:1061075322|GI:1061381625|EMBL-CDS:ODM28594.1|REFSEQ:WP_069185025.1	PF07690 MFS_1	IPR011701 MFS|IPR020846 MFS_dom|IPR036259 MFS_trans_sf	7	yes	yes	yes	yes	yes
A6EWB5	A6EWB5	1	Marinobacter algicola DG893.	Bacteria	Proteobacteria	Alteromonadales	Alteromonadaceae	Marinobacter	443152	443152	MDG893_07890	Conserved hypothetical drug transport transmembrane protein	396	GI:149360851|GI:494260757|EMBL-CDS:EDM49302.1|REFSEQ:WP_007152316.1	PF07690 MFS_1	IPR011701 MFS|IPR020846 MFS_dom|IPR036259 MFS_trans_sf	7	yes	yes	yes	yes	yes
A0A1M6U5H8	A0A1M6U5H8	1	Marinobacter antarcticus.	Bacteria	Proteobacteria	Alteromonadales	Alteromonadaceae	Marinobacter	564117	564117	SAMN05216369_2604	Predicted arabinose efflux permease| MFS family	395	GI:1119914968|EMBL-CDS:SHK64424.1|REFSEQ:WP_072798308.1	PF07690 MFS_1	IPR011701 MFS|IPR020846 MFS_dom|IPR036259 MFS_trans_sf	7	yes	yes	yes	yes	yes
A0A0P8CVZ6	A0A0P8CVZ6	1	Marinobacter excellens HL-55.	Bacteria	Proteobacteria	Alteromonadales	Alteromonadaceae	Marinobacter	1305731	1305731	HLUCCX14_13760	Arabinose efflux permease	393	GI:938293706|GI:764481615|EMBL-CDS:KPQ27684.1|REFSEQ:WP_044385368.1	PF07690 MFS_1	IPR011701 MFS|IPR020846 MFS_dom|IPR036259 MFS_trans_sf	7	yes	yes	yes	yes	yes
A0A137SBM3	A0A137SBM3|A0A1M2UYA6	2	Marinobacter excellens LAMA 842.|Marinobacter hydrocarbonoclasticus	Bacteria	Proteobacteria	Alteromonadales	Alteromonadaceae	Marinobacter	1306954|2743	1306954	J122_2121|BEE62_09585	Putative membrane protein |MFS transporter	393	GI:1001797699|GI:1001037754|EMBL-CDS:KXO09842.1|REFSEQ:WP_061332200.1|GI:1119779982|GI:1112892718|EMBL-CDS:OJT00309.1|REFSEQ:WP_072677205.1	PF07690 MFS_1	IPR011701 MFS|IPR020846 MFS_dom|IPR036259 MFS_trans_sf	7	yes	yes	yes	yes	yes
A0A1I6G919	A0A1I6G919	1	Marinobacter gudaonensis.	Bacteria	Proteobacteria	Alteromonadales	Alteromonadaceae	Marinobacter	375760	375760	SAMN04488073_0214	Predicted arabinose efflux permease| MFS family	395	EMBL-CDS:SFR38567.1	None	None	7	yes	yes	yes	yes	yes
R8B1G2	R8B1G2	1	Marinobacter lipolyticus SM19.	Bacteria	Proteobacteria	Alteromonadales	Alteromonadaceae	Marinobacter	1318628	1318628	MARLIPOL_06674	Major facilitator superfamily protein	398	GI:501087071|GI:499161344|EMBL-CDS:EON92414.1|REFSEQ:WP_012137340.1	PF07690 MFS_1	IPR011701 MFS|IPR020846 MFS_dom|IPR036259 MFS_trans_sf	7	yes	yes	yes	yes	yes
A0A1H3BKR5	A0A1H3BKR5	1	Marinobacter mobilis.	Bacteria	Proteobacteria	Alteromonadales	Alteromonadaceae	Marinobacter	488533	488533	SAMN04487960_10965	Predicted arabinose efflux permease| MFS family	395	EMBL-CDS:SDX42365.1	None	None	7	yes	yes	yes	yes	yes
A0A072N6C9	A0A072N6C9	1	Marinobacter nitratireducens.	Bacteria	Proteobacteria	Alteromonadales	Alteromonadaceae	Marinobacter	1137280	1137280	D777_01157	Putative membrane protein	398	GI:738172456|GI:656106835|EMBL-CDS:KEF32523.1|REFSEQ:WP_036129215.1	PF07690 MFS_1	IPR011701 MFS|IPR020846 MFS_dom|IPR036259 MFS_trans_sf	7	yes	yes	yes	yes	yes
A0A1I4VUN9	A0A1I4VUN9	1	Marinobacter pelagius.	Bacteria	Proteobacteria	Alteromonadales	Alteromonadaceae	Marinobacter	379482	379482	SAMN04487961_1946	Predicted arabinose efflux permease| MFS family	401	EMBL-CDS:SFN04981.1	None	None	7	yes	yes	yes	yes	yes
A0A0H4IBJ1	A0A0H4IBJ1|M1FJ88	2	Marinobacter psychrophilus.|Marinobacter sp. BSs20148.	Bacteria	Proteobacteria	Alteromonadales	Alteromonadaceae	Marinobacter	330734|490759	330734	ABA45_08275|MRBBS_1731	MFS transporter |Putative MFS-type transporter ydeG	394	GI:857135571|GI:860336597|EMBL-CDS:AKO52422.1|REFSEQ:WP_048385273.1|GI:504683923|GI:399160105|EMBL-CDS:AFP30668.1|REFSEQ:WP_014871025.1	PF07690 MFS_1	IPR011701 MFS|IPR020846 MFS_dom|IPR036259 MFS_trans_sf	7	yes	yes	yes	yes	yes
A0A1D9GJP6	A0A1D9GJP6	1	Marinobacter salinus.	Bacteria	Proteobacteria	Alteromonadales	Alteromonadaceae	Marinobacter	1874317	1874317	BKP64_06595	MFS transporter	396	GI:1092229524|GI:1093968518|EMBL-CDS:AOY87862.1|REFSEQ:WP_070967581.1	PF07690 MFS_1	IPR011701 MFS|IPR036259 MFS_trans_sf	7	yes	yes	yes	yes	yes
M7CUB9	M7CUB9	1	Marinobacter santoriniensis NKSG1.	Bacteria	Proteobacteria	Alteromonadales	Alteromonadaceae	Marinobacter	1288826	1288826	MSNKSG1_05271	Major facilitator superfamily protein	401	GI:469613586|GI:496224174|EMBL-CDS:EMP56719.1|REFSEQ:WP_008938209.1	PF07690 MFS_1	IPR011701 MFS|IPR020846 MFS_dom|IPR036259 MFS_trans_sf	7	yes	yes	yes	yes	yes
A0A1I4J9H2	A0A1I4J9H2|A0A1Q8G216|A0A1W6KAD5	3	Marinobacter sp. DSM 26291.|Marinobacter sp. C18.|Marinobacter salarius.	Bacteria	Proteobacteria	Alteromonadales	Alteromonadaceae	Marinobacter	1761792|1772288|1420917	1761792	SAMN04487868_105195|AWH63_11325|MARSALSMR5_02326	Predicted arabinose efflux permease| MFS family |MFS transporter |Major Facilitator Superfamily protein	396	EMBL-CDS:SFL63248.1|GI:1126561286|GI:1126510632|EMBL-CDS:OLF81689.1|REFSEQ:WP_075196820.1|GI:1188296417|EMBL-CDS:ARM84396.1	None|PF07690 MFS_1	None|IPR011701 MFS|IPR020846 MFS_dom|IPR036259 MFS_trans_sf	7	yes	yes	yes	yes	yes
A3JKH4	A3JKH4	1	Marinobacter sp. ELB17.	Bacteria	Proteobacteria	Alteromonadales	Alteromonadaceae	Marinobacter	270374	270374	MELB17_11609	Uncharacterized protein	391	GI:494593886|GI:126626652|EMBL-CDS:EAZ97305.1|REFSEQ:WP_007352477.1	PF07690 MFS_1	IPR011701 MFS|IPR020846 MFS_dom|IPR036259 MFS_trans_sf	7	yes	yes	yes	yes	yes
A0A212U9G1	A0A212U9G1|A0A212Q9L7|A0A0K1UE01|A0A196QLT8|A0A1I2CJI9|E4PLA5|G6YVF1	7	Marinobacter sp. es.048.|Marinobacter sp. es.042.|Marinobacter sp. CP1.|Marinobacter sp. EhN04.|Marinobacter sp. DSM 26671.|Marinobacter adhaerens (strain HP15)|Marinobacter manganoxydans MnI7-9.	Bacteria	Proteobacteria	Alteromonadales	Alteromonadaceae	Marinobacter	1761795|1761794|1671721|1849167|1761793|225937|1094979	1761795	SAMN04487881_2618|SAMN04487880_1350|ACP86_18735|A8B80_00550|SAMN04487869_113109|HP15_1549|KYE_14230	Predicted arabinose efflux permease| MFS family |MFS transporter |Major facilitator superfamily MFS_1 |Drug transport transmembrane protein	398	EMBL-CDS:SNC74897.1|EMBL-CDS:SNB55954.1|GI:921169270|GI:914752017|EMBL-CDS:AKV98021.1|REFSEQ:WP_053115041.1|GI:1032120327|GI:1032598335|EMBL-CDS:OAN92626.1|REFSEQ:WP_064228120.1|GI:1011979238|EMBL-CDS:SFE68312.1|GI:311694440|GI:504389843|EMBL-CDS:ADP97313.1|REFSEQ:WP_014576945.1|GI:357225398|GI:495449744|EMBL-CDS:EHJ03900.1|REFSEQ:WP_008174438.1	PF07690 MFS_1|None	IPR011701 MFS|IPR020846 MFS_dom|IPR036259 MFS_trans_sf|None	7	yes	yes	yes	yes	yes
A0A0P7XE13	A0A0P7XE13	1	Marinobacter sp. HL-58.	Bacteria	Proteobacteria	Alteromonadales	Alteromonadaceae	Marinobacter	1479237	1479237	HLUCCO03_11395	Major facilitator family permease	395	GI:938266507|GI:654322865|EMBL-CDS:KPQ01720.1|REFSEQ:WP_027831888.1	PF07690 MFS_1	IPR011701 MFS|IPR020846 MFS_dom|IPR036259 MFS_trans_sf	7	yes	yes	yes	yes	yes
A0A142FM62	A0A142FM62	1	Marinobacter sp. LQ44.	Bacteria	Proteobacteria	Alteromonadales	Alteromonadaceae	Marinobacter	1749259	1749259	ASQ50_02115	MFS transporter	393	GI:954179670|GI:1008271673|EMBL-CDS:AMQ87571.1|REFSEQ:WP_058091160.1	PF07690 MFS_1	IPR011701 MFS|IPR020846 MFS_dom|IPR036259 MFS_trans_sf	7	yes	yes	yes	yes	yes
A0A285Q1H6	A0A285Q1H6	1	Marinobacter sp. LV10R510-11A.	Bacteria	Proteobacteria	Alteromonadales	Alteromonadaceae	Marinobacter	1415568	1415568	SAMN04488490_1340	Predicted arabinose efflux permease| MFS family	395	EMBL-CDS:SOB75704.1	None	None	7	yes	yes	yes	yes	yes
A0A0T6W5E5	A0A0T6W5E5|U7G6Q4	2	Marinobacter sp. P4B1.|Marinobacter sp. ES-1.	Bacteria	Proteobacteria	Alteromonadales	Alteromonadaceae	Marinobacter	1119533|1396858	1119533	AQ621_14450|Q666_11185	MFS transporter	399	GI:953789620|GI:552188735|EMBL-CDS:KRW83045.1|REFSEQ:WP_022989252.1|GI:550666555|EMBL-CDS:ERP92301.1	PF07690 MFS_1	IPR011701 MFS|IPR020846 MFS_dom|IPR036259 MFS_trans_sf	7	yes	yes	yes	yes	yes
A0A1I4PCH7	A0A1I4PCH7	1	Marinobacter zhejiangensis.	Bacteria	Proteobacteria	Alteromonadales	Alteromonadaceae	Marinobacter	488535	488535	SAMN04487963_1926	Predicted arabinose efflux permease| MFS family	392	EMBL-CDS:SFM25295.1	None	None	7	yes	yes	yes	yes	yes
A0A1X9NKU2	A0A1X9NKU2	1	Oceanicoccus sagamiensis.	Bacteria	Proteobacteria	Cellvibrionales	Spongiibacteraceae	Oceanicoccus	716816	716816	BST96_10835	Uncharacterized protein	391	GI:1189027954|EMBL-CDS:ARN74573.1	PF07690 MFS_1	IPR011701 MFS|IPR020846 MFS_dom|IPR036259 MFS_trans_sf	7	yes	yes	yes	yes	yes
A0A1T4QMI2	A0A1T4QMI2	1	Oceanospirillum multiglobuliferum.	Bacteria	Proteobacteria	Oceanospirillales	Oceanospirillaceae	Oceanospirillum	64969	64969	BTE48_03175	Uncharacterized protein	393	GI:1163324605|EMBL-CDS:OPX56445.1	PF07690 MFS_1	IPR011701 MFS|IPR020846 MFS_dom|IPR036259 MFS_trans_sf	7	yes	yes	yes	yes	yes
A0A1H5WWB6	A0A1H5WWB6|A0A1T1HFN2	2	Oleiphilus messinensis.|Oceanospirillum linum.	Bacteria	Proteobacteria	Oceanospirillales	Oleiphilaceae|Oceanospirillaceae	Oleiphilus|Oceanospirillum	141451|966	141451	SAMN04489856_104180|BTA35_0204040	Predicted arabinose efflux permease| MFS family |Uncharacterized protein	388	EMBL-CDS:SEG03593.1|GI:1151999859|GI:1147537714|EMBL-CDS:OOV88659.1|REFSEQ:WP_077243104.1	PF07690 MFS_1	IPR011701 MFS|IPR020846 MFS_dom|IPR036259 MFS_trans_sf	7	yes	yes	yes	yes	yes
A0A166EXU7	A0A166EXU7	1	Oleiphilus sp. HI0009.	Bacteria	Proteobacteria	Oceanospirillales	Oleiphilaceae	Oleiphilus	1822219	1822219	A3715_12975	Uncharacterized protein	389	GI:1024435968|EMBL-CDS:KZX76409.1	PF07690 MFS_1	IPR011701 MFS|IPR020846 MFS_dom|IPR036259 MFS_trans_sf	7	yes	yes	yes	yes	yes
A0A166IPL4	A0A166IPL4	1	Oleiphilus sp. HI0009.	Bacteria	Proteobacteria	Oceanospirillales	Oleiphilaceae	Oleiphilus	1822219	1822219	A3715_33915	Uncharacterized protein	371	GI:1057072147|GI:1024445121|EMBL-CDS:KZX82575.1	PF07690 MFS_1	IPR011701 MFS|IPR020846 MFS_dom|IPR036259 MFS_trans_sf	7	yes	yes	yes	yes	yes
A0A165VU37	A0A165VU37	1	Oleiphilus sp. HI0065.	Bacteria	Proteobacteria	Oceanospirillales	Oleiphilaceae	Oleiphilus	1822241	1822241	A3737_08140	Uncharacterized protein	394	GI:1024577379|EMBL-CDS:KZY74682.1	PF07690 MFS_1	IPR011701 MFS|IPR020846 MFS_dom|IPR036259 MFS_trans_sf	7	yes	yes	yes	yes	yes
A0A167KZQ1	A0A167KZQ1	1	Oleiphilus sp. HI0065.	Bacteria	Proteobacteria	Oceanospirillales	Oleiphilaceae	Oleiphilus	1822241	1822241	A3737_18910	Uncharacterized protein	359	GI:1024560079|GI:1057090472|EMBL-CDS:KZY63310.1	PF07690 MFS_1	IPR011701 MFS|IPR020846 MFS_dom|IPR036259 MFS_trans_sf	7	yes	yes	yes	yes	yes
A0A176H1J4	A0A176H1J4	1	Oleiphilus sp. HI0069.	Bacteria	Proteobacteria	Oceanospirillales	Oleiphilaceae	Oleiphilus	1822245	1822245	A3741_10235	ABC transporter permease	391	GI:1024580507|EMBL-CDS:KZY76991.1	PF07690 MFS_1	IPR011701 MFS|IPR020846 MFS_dom|IPR036259 MFS_trans_sf	7	yes	yes	yes	yes	yes
R4YUX8	R4YUX8	1	Oleispira antarctica RB-8.	Bacteria	Proteobacteria	Oceanospirillales	Oceanospirillaceae	Oleispira	698738	698738	OLEAN_C30480	Putative transporter (MFS superfamily)	391	GI:800983701|GI:508731739|EMBL-CDS:CCK77224.1|REFSEQ:WP_046009976.1	PF07690 MFS_1	IPR011701 MFS|IPR020846 MFS_dom|IPR036259 MFS_trans_sf	7	yes	yes	yes	yes	yes
A0A1Y5HPJ3	A0A1Y5HPJ3	1	Oleispira antarctica.	Bacteria	Proteobacteria	Oceanospirillales	Oceanospirillaceae	Oleispira	188908	188908	A9R00_11265	Uncharacterized protein	391	GI:1199271512|EMBL-CDS:OUS37052.1	PF07690 MFS_1	IPR011701 MFS|IPR020846 MFS_dom|IPR036259 MFS_trans_sf	7	yes	yes	yes	yes	yes
K6Z6D3	K6Z6D3	1	Paraglaciecola arctica BSs20135.	Bacteria	Proteobacteria	Alteromonadales	Alteromonadaceae	Paraglaciecola	493475	493475	GARC_2033	Major facilitator transporter	397	GI:494893315|EMBL-CDS:GAC19000.1|REFSEQ:WP_007619360.1	PF07690 MFS_1	IPR011701 MFS|IPR020846 MFS_dom|IPR036259 MFS_trans_sf	7	yes	yes	yes	yes	yes
K6ZJ47	K6ZJ47	1	Paraglaciecola psychrophila 170.	Bacteria	Proteobacteria	Alteromonadales	Alteromonadaceae	Paraglaciecola	1129794	1129794	C427_0457	Uncharacterized protein	394	GI:469482714|GI:494909048|EMBL-CDS:AGH42567.1|REFSEQ:WP_007635089.1	PF07690 MFS_1	IPR011701 MFS|IPR020846 MFS_dom|IPR036259 MFS_trans_sf	7	yes	yes	yes	yes	yes
A0A136A511	A0A136A511	1	Paraglaciecola sp. S66.	Bacteria	Proteobacteria	Alteromonadales	Alteromonadaceae	Paraglaciecola	1799789	1799789	AX660_09965	ABC transporter permease	396	GI:1056961436|GI:998766039|EMBL-CDS:KXI30296.1|REFSEQ:WP_068374459.1	PF07690 MFS_1	IPR011701 MFS|IPR020846 MFS_dom|IPR036259 MFS_trans_sf	7	yes	yes	yes	yes	yes
Q6LQY6	Q6LQY6	1	Photobacterium profundum (strain SS9)	Bacteria	Proteobacteria	Vibrionales	Vibrionaceae	Photobacterium	298386	298386	PBPRA1886	Hypothetical drug transport transmembrane protein	400	GI:499537811|GI:46913504|GI:81615212|EMBL-CDS:CAG20290.1|REFSEQ:WP_011218594.1	PF07690 MFS_1	IPR011701 MFS|IPR020846 MFS_dom|IPR036259 MFS_trans_sf	7	yes	yes	yes	yes	yes
Q1YZD3	Q1YZD3	1	Photobacterium profundum 3TCK.	Bacteria	Proteobacteria	Vibrionales	Vibrionaceae	Photobacterium	314280	314280	P3TCK_19510	Hypothetical drug transport transmembrane protein	390	GI:493274003|GI:90325140|EMBL-CDS:EAS41643.1|REFSEQ:WP_006231812.1	PF07690 MFS_1	IPR011701 MFS|IPR020846 MFS_dom|IPR036259 MFS_trans_sf	7	yes	yes	yes	yes	yes
A0A1Q9GXI9	A0A1Q9GXI9	1	Photobacterium proteolyticum.	Bacteria	Proteobacteria	Vibrionales	Vibrionaceae	Photobacterium	1903952	1903952	BIT28_00555	MFS transporter	390	GI:1131001313|GI:1129681748|EMBL-CDS:OLQ79780.1|REFSEQ:WP_075762629.1	PF07690 MFS_1	IPR011701 MFS|IPR020846 MFS_dom|IPR036259 MFS_trans_sf	7	yes	yes	yes	yes	yes
A0A095XZI9	A0A095XZI9	1	Pseudohaliea rubra DSM 19751.	Bacteria	Proteobacteria	Cellvibrionales	Halieaceae	Pseudohaliea	1265313	1265313	HRUBRA_00220	Putative membrane protein	409	GI:687960237|EMBL-CDS:KGE05176.1	PF07690 MFS_1	IPR011701 MFS|IPR020846 MFS_dom|IPR036259 MFS_trans_sf	7	yes	yes	yes	yes	yes
A0A1W2GRH6	A0A1W2GRH6	1	Reichenbachiella faecimaris.	Bacteria	Bacteroidetes	Cytophagales	Flammeovirgaceae	Reichenbachiella	692418	692418	SAMN04488029_3912	Predicted arabinose efflux permease| MFS family	384	EMBL-CDS:SMD38856.1	PF07690 MFS_1	IPR011701 MFS|IPR020846 MFS_dom|IPR036259 MFS_trans_sf	7	yes	yes	yes	no	yes
A4BIE4	A4BIE4	1	Reinekea blandensis MED297.	Bacteria	Proteobacteria	Oceanospirillales	Saccharospirillaceae	Reinekea	314283	314283	MED297_00645	Uncharacterized protein	401	GI:88776942|EMBL-CDS:EAR08151.1	PF07690 MFS_1	IPR011701 MFS|IPR020846 MFS_dom|IPR036259 MFS_trans_sf	7	yes	yes	yes	yes	yes
Q21EZ3	Q21EZ3	1	Saccharophagus degradans (strain 2-40 / ATCC 43961 / DSM 17024)	Bacteria	Proteobacteria	Cellvibrionales	Cellvibrionaceae	Saccharophagus	203122	203122	Sde_3481	Major facilitator superfamily MFS_1	393	GI:89952721|GI:499789217|EMBL-CDS:ABD82736.1|REFSEQ:WP_011469951.1	PF07690 MFS_1	IPR011701 MFS|IPR020846 MFS_dom|IPR036259 MFS_trans_sf	7	yes	yes	yes	yes	yes
A0A1S2ARX0	A0A1S2ARX0|A0A1S2TUG7|A0A231LTR6	3	Shewanella algae.	Bacteria	Proteobacteria	Alteromonadales	Shewanellaceae	Shewanella	38313	38313	BEH76_11890|BFS86_12570|AMR44_07680	ABC transporter permease	396	GI:1095491647|GI:1098557809|EMBL-CDS:OHY54170.1|REFSEQ:WP_071238124.1|GI:1100969115|GI:1100639425|EMBL-CDS:OIN13951.1|REFSEQ:WP_071476510.1|GI:1221391379|EMBL-CDS:OXS01374.1	PF07690 MFS_1	IPR011701 MFS|IPR020846 MFS_dom|IPR036259 MFS_trans_sf	7	yes	yes	yes	yes	yes
A1S3D7	A1S3D7	1	Shewanella amazonensis (strain ATCC BAA-1098 / SB2B)	Bacteria	Proteobacteria	Alteromonadales	Shewanellaceae	Shewanella	326297	326297	Sama_0685	Uncharacterized protein	417	GI:119766323|EMBL-CDS:ABL98893.1	PF07690 MFS_1	IPR011701 MFS|IPR020846 MFS_dom|IPR036259 MFS_trans_sf	7	yes	yes	yes	yes	yes
A9EII8	A9EII8	1	Shewanella benthica KT99.	Bacteria	Proteobacteria	Alteromonadales	Shewanellaceae	Shewanella	314608	314608	KT99_01047	Uncharacterized protein	400	GI:161328548|EMBL-CDS:EDP99701.1	PF07690 MFS_1	IPR011701 MFS|IPR020846 MFS_dom|IPR036259 MFS_trans_sf	7	yes	yes	yes	yes	yes
A0A1E5IQ50	A0A1E5IQ50	1	Shewanella colwelliana	Bacteria	Proteobacteria	Alteromonadales	Shewanellaceae	Shewanella	23	23	BEL05_10470	ABC transporter permease	404	GI:1068688494|GI:1069300169|EMBL-CDS:OEG72694.1	PF07690 MFS_1	IPR011701 MFS|IPR020846 MFS_dom|IPR036259 MFS_trans_sf	7	yes	yes	yes	yes	yes
A3QBH6	A3QBH6	1	Shewanella loihica (strain ATCC BAA-1088 / PV-4)	Bacteria	Proteobacteria	Alteromonadales	Shewanellaceae	Shewanella	323850	323850	Shew_0953	Major facilitator superfamily MFS_1	412	GI:126637181|EMBL-CDS:ABO22824.1	PF07690 MFS_1	IPR011701 MFS|IPR020846 MFS_dom|IPR036259 MFS_trans_sf	7	yes	yes	yes	yes	yes
A0A220PYS7	A0A220PYS7	1	Shewanella marisflavi.	Bacteria	Proteobacteria	Alteromonadales	Shewanellaceae	Shewanella	260364	260364	CFF01_14620	MFS transporter	399	GI:1214730545|EMBL-CDS:ASJ97713.1	None	None	7	yes	yes	yes	yes	yes
A8H111	A8H111	1	Shewanella pealeana (strain ATCC 700345 / ANG-SQ1)	Bacteria	Proteobacteria	Alteromonadales	Shewanellaceae	Shewanella	398579	398579	Spea_0921	Major facilitator superfamily MFS_1	395	GI:501104433|GI:157845749|EMBL-CDS:ABV86248.1|REFSEQ:WP_012154182.1	PF07690 MFS_1	IPR011701 MFS|IPR020846 MFS_dom|IPR036259 MFS_trans_sf	7	yes	yes	yes	yes	yes
B8CU01	B8CU01	1	Shewanella piezotolerans (strain WP3 / JCM 13877)	Bacteria	Proteobacteria	Alteromonadales	Shewanellaceae	Shewanella	225849	225849	swp_4200	Major facilitator superfamily protein	376	GI:212558404|EMBL-CDS:ACJ30858.1	PF07690 MFS_1	IPR011701 MFS|IPR020846 MFS_dom|IPR036259 MFS_trans_sf	7	yes	yes	yes	yes	yes
A0A1S6HQC1	A0A1S6HQC1	1	Shewanella psychrophila.	Bacteria	Proteobacteria	Alteromonadales	Shewanellaceae	Shewanella	225848	225848	Sps_02585	Arabinose efflux permease family protein	398	GI:1148953310|EMBL-CDS:AQS37737.1	PF07690 MFS_1	IPR011701 MFS|IPR020846 MFS_dom|IPR036259 MFS_trans_sf	7	yes	yes	yes	yes	yes
A8FS13	A8FS13	1	Shewanella sediminis (strain HAW-EB3)	Bacteria	Proteobacteria	Alteromonadales	Shewanellaceae	Shewanella	425104	425104	Ssed_1025	Major facilitator superfamily MFS_1	398	GI:157316538|GI:501091174|EMBL-CDS:ABV35636.1|REFSEQ:WP_012141372.1	PF07690 MFS_1	IPR011701 MFS|IPR020846 MFS_dom|IPR036259 MFS_trans_sf	7	yes	yes	yes	yes	yes
A0A0C3MRY1	A0A0C3MRY1	1	Shewanella sp. cp20.	Bacteria	Proteobacteria	Alteromonadales	Shewanellaceae	Shewanella	1521167	1521167	DB48_10885	ABC transporter permease	398	GI:752457877|GI:753204012|EMBL-CDS:KIO36437.1|REFSEQ:WP_041510356.1	PF07690 MFS_1	IPR011701 MFS|IPR020846 MFS_dom|IPR036259 MFS_trans_sf	7	yes	yes	yes	yes	yes
D4ZGM4	D4ZGM4	1	Shewanella violacea (strain JCM 10179 / CIP 106290 / LMG 19151 /DSS12)	Bacteria	Proteobacteria	Alteromonadales	Shewanellaceae	Shewanella	637905	637905	SVI_0852	Drug transport transmembrane protein| putative	402	GI:293326092|GI:502815158|EMBL-CDS:BAJ00823.1|REFSEQ:WP_013050134.1	PF07690 MFS_1	IPR011701 MFS|IPR020846 MFS_dom|IPR036259 MFS_trans_sf	7	yes	yes	yes	yes	yes
B1KH82	B1KH82	1	Shewanella woodyi (strain ATCC 51908 / MS32)	Bacteria	Proteobacteria	Alteromonadales	Shewanellaceae	Shewanella	392500	392500	Swoo_1097	Major facilitator superfamily MFS_1	396	GI:501280718|GI:169810806|EMBL-CDS:ACA85390.1|REFSEQ:WP_012323736.1	PF07690 MFS_1	IPR011701 MFS|IPR020846 MFS_dom|IPR036259 MFS_trans_sf	7	yes	yes	yes	yes	yes
C5BJW3	C5BJW3	1	Teredinibacter turnerae (strain ATCC 39867 / T7901)	Bacteria	Proteobacteria	Cellvibrionales	Cellvibrionaceae	Teredinibacter	377629	377629	TERTU_4607	Major facilitator family protein	403	GI:237683997|GI:506297598|EMBL-CDS:ACR11261.1|REFSEQ:WP_015817373.1	PF07690 MFS_1	IPR011701 MFS|IPR020846 MFS_dom|IPR036259 MFS_trans_sf	7	yes	yes	yes	yes	yes
A0A1L6KG89	A0A1L6KG89|W8G751|A0A160TF72|M5DMI4	4	Thalassolituus oleivorans.|Thalassolituus oleivorans R6-15.|hydrothermal vent metagenome.|Thalassolituus oleivorans MIL-1.	Bacteria|NA	Proteobacteria|NA	Oceanospirillales|NA	Oceanospirillaceae|NA	Thalassolituus|NA	187493|1208320|652676|1298593	187493	CN03_14810|R615_14130|MGWOODY_Tha1086|TOL_0657	Uncharacterized protein |ABC transporter permease |Putative membrane protein |Major facilitator transporter	392	GI:1126517684|GI:1128880619|EMBL-CDS:APR68092.1|REFSEQ:WP_075274212.1|GI:643877518|GI:588291444|EMBL-CDS:AHK16638.1|REFSEQ:WP_025266239.1|EMBL-CDS:CUS41864.1|GI:461491418|GI:505298730|EMBL-CDS:CCU71095.1|REFSEQ:WP_015485832.1	PF07690 MFS_1	IPR011701 MFS|IPR020846 MFS_dom|IPR036259 MFS_trans_sf	7	yes	yes	yes	yes	yes
A0A166SVI5	A0A166SVI5	1	Thalassolituus sp. HI0120.	Bacteria	Proteobacteria	Oceanospirillales	Oceanospirillaceae	Thalassolituus	1822263	1822263	A3759_02580	Uncharacterized protein	395	GI:1024677070|GI:1057297117|EMBL-CDS:KZZ41094.1	PF07690 MFS_1	IPR011701 MFS|IPR020846 MFS_dom|IPR036259 MFS_trans_sf	7	yes	yes	yes	yes	yes
A0A1Y5GZ57	A0A1Y5GZ57	1	Thalassotalea sp. 42_200_T64.	Bacteria	Proteobacteria	Alteromonadales	Colwelliaceae	Thalassotalea	1856287	1856287	A9Q98_07845	MFS transporter	404	GI:1199262205|EMBL-CDS:OUS28172.1	PF07690 MFS_1	IPR011701 MFS|IPR020846 MFS_dom|IPR036259 MFS_trans_sf	7	yes	yes	yes	yes	yes
A0A099LEE9	A0A099LEE9	1	Thalassotalea sp. ND16A.	Bacteria	Proteobacteria	Alteromonadales	Colwelliaceae	Thalassotalea	1535422	1535422	ND16A_3451	Uncharacterized protein	415	GI:917466424|GI:694347996|EMBL-CDS:KGK00483.1	PF07690 MFS_1	IPR011701 MFS|IPR020846 MFS_dom|IPR036259 MFS_trans_sf	7	yes	yes	yes	yes	yes
A0A1Q6CNI1	A0A1Q6CNI1	1	Thalassotalea sp. PP2-459.	Bacteria	Proteobacteria	Alteromonadales	Colwelliaceae	Thalassotalea	1742724	1742724	BI291_06890	MFS transporter	396	GI:1124184855|GI:1123468343|EMBL-CDS:OKY27975.1	PF07690 MFS_1	IPR011701 MFS|IPR020846 MFS_dom|IPR036259 MFS_trans_sf	7	yes	yes	yes	yes	yes
B5JLR0	B5JLR0	1	Verrucomicrobiae bacterium DG1235.	Bacteria	Verrucomicrobia	NA	NA	NA	382464	382464	VDG1235_1288	Transporter| major facilitator family	375	GI:198257362|EMBL-CDS:EDY81670.1	PF07690 MFS_1	IPR011701 MFS|IPR020846 MFS_dom|IPR036259 MFS_trans_sf	7	yes	yes	yes	no	yes
A0A1H5S8N3	A0A1H5S8N3	1	Vibrio hangzhouensis.	Bacteria	Proteobacteria	Vibrionales	Vibrionaceae	Vibrio	462991	462991	SAMN04488244_101265	Predicted arabinose efflux permease| MFS family	389	EMBL-CDS:SEF46348.1	PF07690 MFS_1	IPR011701 MFS|IPR020846 MFS_dom|IPR036259 MFS_trans_sf	7	yes	yes	yes	yes	yes
A0A090SZN7	A0A090SZN7	1	Vibrio maritimus.	Bacteria	Proteobacteria	Vibrionales	Vibrionaceae	Vibrio	990268	990268	JCM19240_6568	Putative membrane protein	391	GI:755146972|EMBL-CDS:GAL33136.1|REFSEQ:WP_042496962.1	PF07690 MFS_1	IPR011701 MFS|IPR020846 MFS_dom|IPR036259 MFS_trans_sf	7	yes	yes	yes	yes	yes
A0A090ST46	A0A090ST46	1	Vibrio maritimus.	Bacteria	Proteobacteria	Vibrionales	Vibrionaceae	Vibrio	990268	990268	JCM19235_4018	Putative membrane protein	389	GI:755127364|EMBL-CDS:GAL22502.1|REFSEQ:WP_042477682.1	PF07690 MFS_1	IPR011701 MFS|IPR020846 MFS_dom|IPR036259 MFS_trans_sf	7	yes	yes	yes	yes	yes
A0A1A7UQN3	A0A1A7UQN3|A0A240ELF8	2	Vibrio mediterranei.|Vibrio thalassae.	Bacteria	Proteobacteria	Vibrionales	Vibrionaceae	Vibrio	689|1243014	689	VME0621_00485|VTH8203_02437	Multidrug efflux system protein MdtL	396	EMBL-CDS:SBO08393.1|EMBL-CDS:SNX48800.1	PF07690 MFS_1	IPR011701 MFS|IPR020846 MFS_dom|IPR036259 MFS_trans_sf	7	yes	yes	yes	yes	yes
A6CYP1	A6CYP1|A0A1J4QTS3|A0A241TAG2	3	Vibrio shilonii AK1.|Vibrio barjaei.|Vibrio shilonii.	Bacteria	Proteobacteria	Vibrionales	Vibrionaceae	Vibrio	391591|1676683|62153	391591	VSAK1_15867|AWH66_2003015|BSZ05_21185	Hypothetical drug transport transmembrane protein |MFS transporter	389	GI:492962365|GI:148837488|EMBL-CDS:EDL54433.1|REFSEQ:WP_006070450.1|GI:1100650314|GI:1027657966|EMBL-CDS:OIN24096.1|REFSEQ:WP_063603411.1|GI:1214536359|EMBL-CDS:ASI92319.1	PF07690 MFS_1	IPR011701 MFS|IPR020846 MFS_dom|IPR036259 MFS_trans_sf	7	yes	yes	yes	yes	yes
A0A090T900	A0A090T900	1	Vibrio variabilis.	Bacteria	Proteobacteria	Vibrionales	Vibrionaceae	Vibrio	990271	990271	JCM19239_3414	Putative membrane protein	380	EMBL-CDS:GAL27957.1	PF07690 MFS_1	IPR011701 MFS|IPR020846 MFS_dom|IPR036259 MFS_trans_sf	7	yes	yes	yes	yes	yes
A0A193LFX3	A0A193LFX3	1	Woeseia oceani.	Bacteria	Proteobacteria	Chromatiales	Woeseiaceae	Woeseia	1548547	1548547	BA177_08725	Uncharacterized protein	396	GI:1057245404|GI:1041527045|EMBL-CDS:ANO51274.1|REFSEQ:WP_068615467.1	PF07690 MFS_1	IPR011701 MFS|IPR020846 MFS_dom|IPR036259 MFS_trans_sf	7	yes	yes	yes	yes	yes
A0A141RD88	A0A141RD88	1	uncultured bacterium.	Bacteria	NA	NA	NA	NA	77133	77133	None	MFS_1	269	GI:995944442|EMBL-CDS:AMJ33909.1	PF07690 MFS_1	IPR011701 MFS|IPR020846 MFS_dom|IPR036259 MFS_trans_sf	8	NA	NA	NA	NA	NA
A0A246QDV0	A0A246QDV0	1	Achromobacter sp. HZ28.	Bacteria	Proteobacteria	Burkholderiales	Alcaligenaceae	Achromobacter	2015171	2015171	CEY04_03145	MFS transporter	417	GI:1211517928|EMBL-CDS:OWT82301.1	PF07690 MFS_1	IPR011701 MFS|IPR020846 MFS_dom|IPR036259 MFS_trans_sf	8	no	no	no	no	no
A0A175RHA3	A0A175RHA3|A0A175QUA1	2	Aureimonas ureilytica.	Bacteria	Proteobacteria	Rhizobiales	Aurantimonadaceae	Aureimonas	401562	401562	NS365_19715|NS226_23040	MFS transporter	403	GI:968189976|EMBL-CDS:KTR03075.1|GI:968165506|EMBL-CDS:KTQ79147.1	PF07690 MFS_1	IPR011701 MFS|IPR020846 MFS_dom|IPR036259 MFS_trans_sf	8	no	no	no	no	no
A0A157SM47	A0A157SM47	1	Bordetella ansorpii.	Bacteria	Proteobacteria	Burkholderiales	Alcaligenaceae	Bordetella	288768	288768	SAMEA3906486_03611	Putative transporter	437	EMBL-CDS:SAI71559.1	PF07690 MFS_1	IPR011701 MFS|IPR020846 MFS_dom|IPR036259 MFS_trans_sf	8	no	no	no	no	no
A0A157Q3X9	A0A157Q3X9	1	Bordetella ansorpii.	Bacteria	Proteobacteria	Burkholderiales	Alcaligenaceae	Bordetella	288768	288768	SAMEA1982600_03190	Putative transporter	432	EMBL-CDS:SAI40457.1	PF07690 MFS_1	IPR011701 MFS|IPR020846 MFS_dom|IPR036259 MFS_trans_sf	8	no	no	no	no	no
A0A193FD88	A0A193FD88	1	Bordetella bronchialis.	Bacteria	Proteobacteria	Burkholderiales	Alcaligenaceae	Bordetella	463025	463025	BAU08_01220	MFS transporter	407	GI:1040755240|GI:1040760275|GI:1054574098|EMBL-CDS:ANN70148.1|REFSEQ:WP_066343259.1	PF07690 MFS_1	IPR011701 MFS|IPR020846 MFS_dom|IPR036259 MFS_trans_sf	8	yes	yes	no	no	no
A0A193G9T0	A0A193G9T0	1	Bordetella flabilis.	Bacteria	Proteobacteria	Burkholderiales	Alcaligenaceae	Bordetella	463014	463014	BAU07_04020	MFS transporter	409	GI:1040767201|GI:1054892902|EMBL-CDS:ANN76393.1|REFSEQ:WP_066654350.1	PF07690 MFS_1	IPR011701 MFS|IPR020846 MFS_dom|IPR036259 MFS_trans_sf	8	no	no	no	no	no
A0A0S1XXZ9	A0A0S1XXZ9	1	Bordetella sp. N.	Bacteria	Proteobacteria	Burkholderiales	Alcaligenaceae	Bordetella	1746199	1746199	ASB57_07095	MFS transporter	418	GI:948535210|GI:951172681|EMBL-CDS:ALM82749.1|REFSEQ:WP_057651595.1	PF07690 MFS_1	IPR011701 MFS|IPR020846 MFS_dom|IPR036259 MFS_trans_sf	8	no	no	no	no	no
A0A1R4GQ04	A0A1R4GQ04	1	Brevundimonas diminuta 3F5N.	Bacteria	Proteobacteria	Caulobacterales	Caulobacteraceae	Brevundimonas	1255603	1255603	FM111_14475	Major facilitator superfamily MFS_1	404	EMBL-CDS:SJM69952.1	PF07690 MFS_1	IPR011701 MFS|IPR020846 MFS_dom|IPR036259 MFS_trans_sf	8	no	no	no	no	no
A0A0B6RW80	A0A0B6RW80	1	Burkholderia glumae PG1.	Bacteria	Proteobacteria	Burkholderiales	Burkholderiaceae	Burkholderia	595500	595500	BGL_1c07600	Major facilitator superfamily MFS-1 transporter	417	GI:755895844|GI:756184752|EMBL-CDS:AJK45295.1|REFSEQ:WP_042626415.1	PF07690 MFS_1	IPR011701 MFS|IPR020846 MFS_dom|IPR036259 MFS_trans_sf	8	no	no	no	no	no
A0A0P0KYF3	A0A0P0KYF3	1	Burkholderia plantarii.	Bacteria	Proteobacteria	Burkholderiales	Burkholderiaceae	Burkholderia	41899	41899	bpln_1g07520	Arabinose efflux permease family protein	421	GI:941150591|EMBL-CDS:ALK29577.1	PF07690 MFS_1	IPR011701 MFS|IPR020846 MFS_dom|IPR036259 MFS_trans_sf	8	no	no	no	no	no
E1T5Q6	E1T5Q6	1	Burkholderia sp. (strain CCGE1003)	Bacteria	Proteobacteria	Burkholderiales	Burkholderiaceae	Burkholderia	640512	640512	BC1003_2556	Major facilitator superfamily MFS_1	428	GI:503105330|GI:307585111|EMBL-CDS:ADN58509.1	PF07690 MFS_1	IPR011701 MFS|IPR020846 MFS_dom|IPR036259 MFS_trans_sf	8	no	no	no	no	no
A0A1X0MFR4	A0A1X0MFR4	1	Burkholderia sp. A27.	Bacteria	Proteobacteria	Burkholderiales	Burkholderiaceae	Burkholderia	1755991	1755991	B2G74_32170	MFS transporter	390	GI:1177747241|EMBL-CDS:ORC44656.1	PF07690 MFS_1	IPR011701 MFS|IPR020846 MFS_dom|IPR036259 MFS_trans_sf	8	no	no	no	no	no
A0A211ZAS4	A0A211ZAS4	1	Burkholderia sp. Bk.	Bacteria	Proteobacteria	Burkholderiales	Burkholderiaceae	Burkholderia	1938441	1938441	BWU74_04960	MFS transporter	427	GI:1207214697|EMBL-CDS:OWJ62353.1	PF07690 MFS_1	IPR011701 MFS|IPR020846 MFS_dom|IPR036259 MFS_trans_sf	8	no	no	no	no	no
E8YLM7	E8YLM7	1	Burkholderia sp. CCGE1001.	Bacteria	Proteobacteria	Burkholderiales	Burkholderiaceae	Burkholderia	640510	640510	BC1001_2586	Major facilitator superfamily MFS_1	417	GI:503354536|GI:323383911|EMBL-CDS:ADX56002.1|REFSEQ:WP_013589197.1	PF07690 MFS_1	IPR011701 MFS|IPR020846 MFS_dom|IPR036259 MFS_trans_sf	8	no	no	no	no	no
A0A1N6IIK7	A0A1N6IIK7	1	Burkholderia sp. GAS332.	Bacteria	Proteobacteria	Burkholderiales	Burkholderiaceae	Burkholderia	1882750	1882750	SAMN05444172_1119	Predicted arabinose efflux permease| MFS family	430	GI:1123583041|EMBL-CDS:SIO31825.1|REFSEQ:WP_074282608.1	PF07690 MFS_1	IPR011701 MFS|IPR020846 MFS_dom|IPR036259 MFS_trans_sf	8	no	no	no	no	no
A0A0M4PER3	A0A0M4PER3|B1GA93	2	Burkholderia sp. HB1.|Paraburkholderia graminis C4D1M.	Bacteria	Proteobacteria	Burkholderiales	Burkholderiaceae	Burkholderia|Paraburkholderia	1678678|396598	1678678	AC233_13285|BgramDRAFT_6280	MFS transporter |Major facilitator superfamily MFS_1	427	GI:928218367|GI:928005714|EMBL-CDS:ALE55534.1|REFSEQ:WP_053858574.1|GI:170138746|GI:492940227|EMBL-CDS:EDT06944.1|REFSEQ:WP_006052846.1	PF07690 MFS_1	IPR011701 MFS|IPR020846 MFS_dom|IPR036259 MFS_trans_sf	8	no	no	no	no	no
A0A160FM66	A0A160FM66	1	Burkholderia sp. OLGA172.	Bacteria	Proteobacteria	Burkholderiales	Burkholderiaceae	Burkholderia	1804984	1804984	AYM40_14880	MFS transporter	442	GI:1024360450|GI:1024314945|EMBL-CDS:ANB73494.1|REFSEQ:WP_063496876.1	PF07690 MFS_1	IPR011701 MFS|IPR020846 MFS_dom|IPR036259 MFS_trans_sf	8	no	no	no	no	no
A0A1H4KU85	A0A1H4KU85	1	Burkholderia sp. WP9.	Bacteria	Proteobacteria	Burkholderiales	Burkholderiaceae	Burkholderia	1500263	1500263	SAMN02787142_0051	Predicted arabinose efflux permease| MFS family	418	EMBL-CDS:SEB62090.1	None	None	8	yes	yes	no	no	no
A0A0Q6PMG0	A0A0Q6PMG0	1	Devosia sp. Root105.	Bacteria	Proteobacteria	Rhizobiales	Hyphomicrobiaceae	Devosia	1736423	1736423	ASC68_25775	MFS transporter	416	GI:946954804|GI:945449662|EMBL-CDS:KQV05813.1|REFSEQ:WP_055876476.1	PF07690 MFS_1	IPR011701 MFS|IPR020846 MFS_dom|IPR036259 MFS_trans_sf	8	no	no	no	no	no
R0G399	R0G399|A0A1V2VCH2	2	Herbaspirillum frisingense GSF30.|Herbaspirillum sp. VT-16-41.	Bacteria	Proteobacteria	Burkholderiales	Oxalobacteraceae	Herbaspirillum	864073|1953765	864073	HFRIS_013279|BTM36_22935	Major facilitator superfamily permease |MFS transporter	412	GI:481869401|GI:493509510|EMBL-CDS:EOA04259.1|REFSEQ:WP_006463874.1|GI:1147475406|GI:1143644642|EMBL-CDS:ONN64343.1|REFSEQ:WP_077238090.1	PF07690 MFS_1	IPR011701 MFS|IPR020846 MFS_dom|IPR036259 MFS_trans_sf	8	no	no	no	no	no
J2L1B1	J2L1B1	1	Herbaspirillum sp. CF444.	Bacteria	Proteobacteria	Burkholderiales	Oxalobacteraceae	Herbaspirillum	1144319	1144319	PMI16_03322	Arabinose efflux permease family protein	425	GI:495156684|GI:398095736|EMBL-CDS:EJL86070.1|REFSEQ:WP_007881487.1	PF07690 MFS_1	IPR011701 MFS|IPR020846 MFS_dom|IPR036259 MFS_trans_sf	8	no	no	no	no	no
A0A0H3H3Y4	A0A0H3H3Y4|A0A220V6N1|A0A181Y392	3	Klebsiella oxytoca (strain ATCC 8724 / DSM 4798 / JCM 20051 / NBRC3318 / NRRL B-199 / KCTC 1686)|Klebsiella michiganensis.|Klebsiella oxytoca.	Bacteria	Proteobacteria	Enterobacterales	Enterobacteriaceae	Klebsiella	1006551|1134687|571	1006551	KOX_11975|CF000_23225|SAMEA2273639_04098	Major facilitator superfamily permease |MFS transporter	408	GI:503994078|GI:365908668|EMBL-CDS:AEX04121.1|REFSEQ:WP_014228072.1|GI:1215233945|GI:1235326652|GI:1241290188|EMBL-CDS:ASK75782.1|GI:1033069263|EMBL-CDS:SBM21537.1|REFSEQ:WP_064379766.1	PF07690 MFS_1	IPR011701 MFS|IPR020846 MFS_dom|IPR036259 MFS_trans_sf	8	no	no	no	no	no
A0A0G3RJT0	A0A0G3RJT0	1	Klebsiella pneumoniae.	Bacteria	Proteobacteria	Enterobacterales	Enterobacteriaceae	Klebsiella	573	573	AGG09_02895	MFS transporter permease	411	GI:839750363|GI:959190289|GI:836558751|GI:828952712|EMBL-CDS:ALR28635.1|EMBL-CDS:KMI23398.1|REFSEQ:WP_047718099.1	PF07690 MFS_1	IPR011701 MFS|IPR020846 MFS_dom|IPR036259 MFS_trans_sf	8	no	no	no	no	no
A0A0F0GH77	A0A0F0GH77	1	Lechevalieria aerocolonigenes	Bacteria	Actinobacteria	Pseudonocardiales	Pseudonocardiaceae	Lechevalieria	68170	68170	UK23_45730	Uncharacterized protein	396	GI:770194458|GI:772761180|EMBL-CDS:KJK33506.1|REFSEQ:WP_045318122.1	PF07690 MFS_1	IPR011701 MFS|IPR020846 MFS_dom|IPR036259 MFS_trans_sf	8	no	no	no	no	no
A0A1C4ZQI9	A0A1C4ZQI9	1	Micromonospora matsumotoense.	Bacteria	Actinobacteria	Micromonosporales	Micromonosporaceae	Micromonospora	121616	121616	GA0070216_110221	Predicted arabinose efflux permease| MFS family	425	EMBL-CDS:SCF35235.1	PF07690 MFS_1	IPR011701 MFS|IPR020846 MFS_dom|IPR036259 MFS_trans_sf	8	no	no	no	no	no
A0A0B5F9M4	A0A0B5F9M4	1	Pandoraea apista.	Bacteria	Proteobacteria	Burkholderiales	Burkholderiaceae	Pandoraea	93218	93218	B7H01_06740	MFS transporter	425	GI:754749351|GI:822483449|GI:1226587621|GI:827414246|GI:783166157|GI:961569979|EMBL-CDS:CFB62109.1|EMBL-CDS:OXS95439.1|REFSEQ:WP_042114011.1	PF07690 MFS_1	IPR011701 MFS|IPR020846 MFS_dom|IPR036259 MFS_trans_sf	8	no	no	no	no	no
A0A0H3X1F2	A0A0H3X1F2	1	Pandoraea faecigallinarum.	Bacteria	Proteobacteria	Burkholderiales	Burkholderiaceae	Pandoraea	656179	656179	AB870_12885	MFS transporter	394	GI:1033914656|GI:920757950|EMBL-CDS:AKM32813.2	PF07690 MFS_1	IPR011701 MFS|IPR020846 MFS_dom|IPR036259 MFS_trans_sf	8	no	no	no	no	no
A0A0U2W8V6	A0A0U2W8V6	1	Pandoraea norimbergensis.	Bacteria	Proteobacteria	Burkholderiales	Burkholderiaceae	Pandoraea	93219	93219	AT302_09540	MFS transporter	429	GI:961561781|GI:963311758|EMBL-CDS:ALS59968.1|REFSEQ:WP_058376887.1	PF07690 MFS_1	IPR011701 MFS|IPR020846 MFS_dom|IPR036259 MFS_trans_sf	8	no	no	no	no	no
A0A0E3U623	A0A0E3U623	1	Pandoraea oxalativorans.	Bacteria	Proteobacteria	Burkholderiales	Burkholderiaceae	Pandoraea	573737	573737	MB84_05970	MFS transporter	419	GI:808995304|GI:807226404|EMBL-CDS:AKC69108.1|REFSEQ:WP_046290454.1	PF07690 MFS_1	IPR011701 MFS|IPR020846 MFS_dom|IPR036259 MFS_trans_sf	8	no	no	no	no	no
V5PWR3	V5PWR3|V5UEX1	2	Pandoraea pnomenusa 3kgm.|Pandoraea pnomenusa.	Bacteria	Proteobacteria	Burkholderiales	Burkholderiaceae	Pandoraea	1416914|93220	1416914	U875_22195|A6P55_12900	MFS transporter	401	GI:676691135|EMBL-CDS:AHB07733.1|GI:1025020718|GI:564128567|EMBL-CDS:AHB76070.1|EMBL-CDS:ANC44948.1	PF07690 MFS_1	IPR011701 MFS|IPR020846 MFS_dom|IPR036259 MFS_trans_sf	8	no	no	no	no	no
A0A0B3SPN3	A0A0B3SPN3	1	Pandoraea pnomenusa.	Bacteria	Proteobacteria	Burkholderiales	Burkholderiaceae	Pandoraea	93220	93220	PJ20_08665	MFS transporter	421	GI:738671292|GI:738671107|EMBL-CDS:KHQ97756.1	PF07690 MFS_1	IPR011701 MFS|IPR020846 MFS_dom|IPR036259 MFS_trans_sf	8	no	no	no	no	no
A0A0A8C0W3	A0A0A8C0W3	1	Pandoraea pulmonicola.	Bacteria	Proteobacteria	Burkholderiales	Burkholderiaceae	Pandoraea	93221	93221	RO07_09845	MFS transporter	421	GI:1102966118|GI:917752871|EMBL-CDS:AJC23214.2|REFSEQ:WP_052266924.1	PF07690 MFS_1	IPR011701 MFS|IPR020846 MFS_dom|IPR036259 MFS_trans_sf	8	no	no	no	no	no
A0A1Q4CI93	A0A1Q4CI93	1	Pandoraea sp. 64-18.	Bacteria	Proteobacteria	Burkholderiales	Burkholderiaceae	Pandoraea	1895806	1895806	BGP02_19985	MFS transporter	431	GI:1113561632|EMBL-CDS:OJY21592.1	PF07690 MFS_1	IPR011701 MFS|IPR020846 MFS_dom|IPR036259 MFS_trans_sf	8	no	no	no	no	no
A0A1E3LJ46	A0A1E3LJ46	1	Pandoraea sp. ISTKB.	Bacteria	Proteobacteria	Burkholderiales	Burkholderiaceae	Pandoraea	1586708	1586708	A9762_16985	MFS transporter	429	GI:1062822944|GI:1062544267|EMBL-CDS:ODP33786.1	PF07690 MFS_1	IPR011701 MFS|IPR020846 MFS_dom|IPR036259 MFS_trans_sf	8	no	no	no	no	no
R7X2X7	R7X2X7	1	Pandoraea sp. SD6-2.	Bacteria	Proteobacteria	Burkholderiales	Burkholderiaceae	Pandoraea	1286093	1286093	C266_08952	Major facilitator superfamily protein	430	GI:490315596|EMBL-CDS:EON13881.1	PF07690 MFS_1	IPR011701 MFS|IPR020846 MFS_dom|IPR036259 MFS_trans_sf	8	no	no	no	no	no
A0A239S8B0	A0A239S8B0	1	Pandoraea sputorum.	Bacteria	Proteobacteria	Burkholderiales	Burkholderiaceae	Pandoraea	93222	93222	SAMEA4530655_00289	Arabinose efflux permease	444	EMBL-CDS:SNU81148.1	PF07690 MFS_1	IPR011701 MFS|IPR020846 MFS_dom|IPR036259 MFS_trans_sf	8	no	no	no	no	no
A0A0C5KHN0	A0A0C5KHN0	1	Pandoraea vervacti.	Bacteria	Proteobacteria	Burkholderiales	Burkholderiaceae	Pandoraea	656178	656178	UC34_01635	MFS transporter	429	GI:764683943|GI:1102961070|EMBL-CDS:AJP59317.2	PF07690 MFS_1	IPR011701 MFS|IPR020846 MFS_dom|IPR036259 MFS_trans_sf	8	no	no	no	no	no
A0A1I7EHG6	A0A1I7EHG6	1	Paraburkholderia aspalathi.	Bacteria	Proteobacteria	Burkholderiales	Burkholderiaceae	Paraburkholderia	1324617	1324617	SAMN05192563_1020161	Predicted arabinose efflux permease| MFS family	422	EMBL-CDS:SFU23359.1	None	None	8	no	no	no	no	no
A0A0N7JUB9	A0A0N7JUB9|A0A142YS20|A0A1G7YVZ5|A0A1H6MAU9|A0A235GW75|I5CM58	6	Paraburkholderia caribensis MBA4.|Paraburkholderia caribensis.|Burkholderia sp. yr281.|Paraburkholderia hospita.|Burkholderia sp. CF145.|Paraburkholderia terrae BS001.	Bacteria	Proteobacteria	Burkholderiales	Burkholderiaceae	Paraburkholderia|Burkholderia	1323664|75105|1761778|169430|1882792|1171375	1323664	K788_0003433|ATN79_04575|SAMN04487926_101617|SAMN05192544_1014159|BDU10_2966|WQE_31491	Permeases of the major facilitator superfamily |MFS transporter |Predicted arabinose efflux permease| MFS family |Putative MFS family arabinose efflux permease |Major facilitator transporter	418	GI:944368368|GI:738031214|EMBL-CDS:ALL65981.1|REFSEQ:WP_035990126.1|GI:1015460181|GI:939392136|EMBL-CDS:AMV41958.1|REFSEQ:WP_054934119.1|EMBL-CDS:SDH00614.1|EMBL-CDS:SEH98588.1|GI:1229645746|EMBL-CDS:OYD77851.1|GI:494862125|GI:389935037|EMBL-CDS:EIM96976.1|REFSEQ:WP_007588225.1	PF07690 MFS_1|None	IPR011701 MFS|IPR020846 MFS_dom|IPR036259 MFS_trans_sf|None	8	no	no	no	no	no
A0A1H6Z9Z8	A0A1H6Z9Z8	1	Paraburkholderia diazotrophica.	Bacteria	Proteobacteria	Burkholderiales	Burkholderiaceae	Paraburkholderia	667676	667676	SAMN05192539_101232	Predicted arabinose efflux permease| MFS family	418	EMBL-CDS:SEJ50128.1	None	None	8	no	no	no	no	no
A0A0D5VBG1	A0A0D5VBG1	1	Paraburkholderia fungorum.	Bacteria	Proteobacteria	Burkholderiales	Burkholderiaceae	Paraburkholderia	134537	134537	OI25_2470	Major Facilitator Superfamily protein	428	GI:780555231|GI:817511884|EMBL-CDS:AJZ59257.1|REFSEQ:WP_046568142.1	PF07690 MFS_1	IPR011701 MFS|IPR020846 MFS_dom|IPR036259 MFS_trans_sf	8	yes	yes	no	no	no
A0A1A9N5J3	A0A1A9N5J3	1	Paraburkholderia ginsengiterrae.	Bacteria	Proteobacteria	Burkholderiales	Burkholderiaceae	Paraburkholderia	1462993	1462993	A6V37_05330	MFS transporter	418	GI:1028589559|GI:1032710230|EMBL-CDS:OAJ57631.1|REFSEQ:WP_064286398.1	PF07690 MFS_1	IPR011701 MFS|IPR020846 MFS_dom|IPR036259 MFS_trans_sf	8	no	no	no	no	no
B1G9T4	B1G9T4	1	Paraburkholderia graminis C4D1M.	Bacteria	Proteobacteria	Burkholderiales	Burkholderiaceae	Paraburkholderia	396598	396598	BgramDRAFT_6136	Major facilitator superfamily MFS_1	416	GI:170138920|GI:492939687|EMBL-CDS:EDT07114.1|REFSEQ:WP_006052701.1	PF07690 MFS_1	IPR011701 MFS|IPR020846 MFS_dom|IPR036259 MFS_trans_sf	8	no	no	no	no	no
A0A1N6KZF6	A0A1N6KZF6	1	Paraburkholderia phenazinium.	Bacteria	Proteobacteria	Burkholderiales	Burkholderiaceae	Paraburkholderia	60549	60549	SAMN05444165_5368	Predicted arabinose efflux permease| MFS family	434	GI:1123606499|EMBL-CDS:SIO61875.1|REFSEQ:WP_074300354.1	PF07690 MFS_1	IPR011701 MFS|IPR020846 MFS_dom|IPR036259 MFS_trans_sf	8	no	no	no	no	no
K0DS48	K0DS48	1	Paraburkholderia phenoliruptrix BR3459a.	Bacteria	Proteobacteria	Burkholderiales	Burkholderiaceae	Paraburkholderia	1229205	1229205	BUPH_03159	Major facilitator superfamily protein	383	GI:407236534|EMBL-CDS:AFT86733.1	PF07690 MFS_1	IPR011701 MFS|IPR020846 MFS_dom|IPR036259 MFS_trans_sf	8	no	no	no	no	no
B2JF52	B2JF52	1	Paraburkholderia phymatum (strain DSM 17167 / CIP 108236 / LMG 21445 /STM815)	Bacteria	Proteobacteria	Burkholderiales	Burkholderiaceae	Paraburkholderia	391038	391038	Bphy_0792	Major facilitator superfamily MFS_1	419	GI:184192016|GI:501368635|EMBL-CDS:ACC69981.1|REFSEQ:WP_012400201.1	PF07690 MFS_1	IPR011701 MFS|IPR020846 MFS_dom|IPR036259 MFS_trans_sf	8	no	no	no	no	no
B2T5Y0	B2T5Y0	1	Paraburkholderia phytofirmans (strain DSM 17436 / LMG 22146 / PsJN)	Bacteria	Proteobacteria	Burkholderiales	Burkholderiaceae	Paraburkholderia	398527	398527	Bphyt_2950	Major facilitator superfamily MFS_1	418	GI:187716120|GI:501402358|EMBL-CDS:ACD17344.1|REFSEQ:WP_012433924.1	PF07690 MFS_1	IPR011701 MFS|IPR020846 MFS_dom|IPR036259 MFS_trans_sf	8	no	no	no	no	no
A0A1N7SS08	A0A1N7SS08	1	Paraburkholderia piptadeniae.	Bacteria	Proteobacteria	Burkholderiales	Burkholderiaceae	Paraburkholderia	1701573	1701573	BN2476_760011	Arabinose efflux permease family protein	417	EMBL-CDS:SIT50241.1	PF07690 MFS_1	IPR011701 MFS|IPR020846 MFS_dom|IPR036259 MFS_trans_sf	8	no	no	no	no	no
A0A1H3ZHG4	A0A1H3ZHG4	1	Paraburkholderia sartisoli.	Bacteria	Proteobacteria	Burkholderiales	Burkholderiaceae	Paraburkholderia	83784	83784	SAMN05192564_101743	Predicted arabinose efflux permease| MFS family	418	EMBL-CDS:SEA23189.1	None	None	8	no	no	no	no	no
A0A244DBE4	A0A244DBE4	1	Paraburkholderia terrae.	Bacteria	Proteobacteria	Burkholderiales	Burkholderiaceae	Paraburkholderia	311230	311230	CA603_49175	MFS transporter	420	GI:1197455820|EMBL-CDS:OUL70360.1	PF07690 MFS_1	IPR011701 MFS|IPR020846 MFS_dom|IPR036259 MFS_trans_sf	8	no	no	no	no	no
A0A1M6JTQ8	A0A1M6JTQ8	1	Paraburkholderia terricola.	Bacteria	Proteobacteria	Burkholderiales	Burkholderiaceae	Paraburkholderia	169427	169427	SAMN05192548_1002301	Predicted arabinose efflux permease| MFS family	443	EMBL-CDS:SHJ50078.1	PF07690 MFS_1	IPR011701 MFS|IPR020846 MFS_dom|IPR036259 MFS_trans_sf	8	no	no	no	no	no
Q13VH7	Q13VH7|I2IHK9	2	Paraburkholderia xenovorans (strain LB400)|Burkholderia sp. Ch1-1.	Bacteria	Proteobacteria	Burkholderiales	Burkholderiaceae	Paraburkholderia|Burkholderia	266265|243261	266265	Bxe_A1035|BCh11DRAFT_05688	Major facilitator superfamily (MFS) transporter |Arabinose efflux permease family protein	418	GI:685749178|GI:91688712|GI:499808696|EMBL-CDS:ABE31912.1|REFSEQ:WP_011489430.1|GI:385180935|GI:494326121|EMBL-CDS:EIF30211.1|REFSEQ:WP_007180933.1	PF07690 MFS_1	IPR011701 MFS|IPR020846 MFS_dom|IPR036259 MFS_trans_sf	8	no	no	no	no	no
A0A1V0F0E5	A0A1V0F0E5	1	Pseudomonas tolaasii.	Bacteria	Proteobacteria	Pseudomonadales	Pseudomonadaceae	Pseudomonas	29442	29442	B5P22_17500	MFS transporter	424	GI:1168990864|EMBL-CDS:ARB29003.1	PF07690 MFS_1	IPR011701 MFS|IPR020846 MFS_dom|IPR036259 MFS_trans_sf	8	no	no	no	no	no
A0A225U5E2	A0A225U5E2|A0A1Y6GPC2|A0A181WZ64	3	Raoultella ornithinolytica |Klebsiella oxytoca.	Bacteria	Proteobacteria	Enterobacterales	Enterobacteriaceae	Raoultella|Klebsiella	54291|571	54291	CAC00_08215|SAMEA3181514_03270|SAMEA2273573_00056	MFS transporter |Major Facilitator Superfamily |Major facilitator superfamily permease	408	GI:1214652046|EMBL-CDS:OWY88497.1|GI:1051483848|GI:1050205454|EMBL-CDS:SMQ91362.1|REFSEQ:WP_065906333.1|GI:764401364|EMBL-CDS:SBL23585.1|REFSEQ:WP_044351075.1	None|PF07690 MFS_1	None|IPR011701 MFS|IPR020846 MFS_dom|IPR036259 MFS_trans_sf	8	no	no	no	no	no
A0A1H1J9K4	A0A1H1J9K4|A0A1H5E5I4	2	Rhizobiales bacterium GAS113.|Rhizobiales bacterium GAS191.	Bacteria	Proteobacteria	Rhizobiales	NA	NA	1884352|1882830	1884352	SAMN05519103_03517|SAMN05444161_4224	Predicted arabinose efflux permease| MFS family	414	EMBL-CDS:SDR46573.1|EMBL-CDS:SED86336.1	None	None	8	no	no	no	no	no
A0A1C3UZW7	A0A1C3UZW7	1	Rhizobium miluonense.	Bacteria	Proteobacteria	Rhizobiales	Rhizobiaceae	Rhizobium	411945	411945	GA0061102_100793	Predicted arabinose efflux permease| MFS family	403	EMBL-CDS:SCB21050.1	PF07690 MFS_1	IPR011701 MFS|IPR020846 MFS_dom|IPR036259 MFS_trans_sf	8	no	no	no	no	no
A0A1S1H9U0	A0A1S1H9U0	1	Sphingomonas haloaromaticamans.	Bacteria	Proteobacteria	Sphingomonadales	Sphingomonadaceae	Sphingomonas	653954	653954	BHE75_00824	Major Facilitator Superfamily protein	408	GI:1093694809|GI:1091545947|EMBL-CDS:OHT18845.1	PF07690 MFS_1	IPR011701 MFS|IPR020846 MFS_dom|IPR036259 MFS_trans_sf	8	no	no	no	no	no
A0A1V0U388	A0A1V0U388	1	Streptomyces gilvosporeus.	Bacteria	Actinobacteria	Streptomycetales	Streptomycetaceae	Streptomyces	553510	553510	B1H19_17545	Uncharacterized protein	385	GI:1175646871|EMBL-CDS:ARF59530.1	PF07690 MFS_1	IPR011701 MFS|IPR020846 MFS_dom|IPR036259 MFS_trans_sf	8	no	no	no	no	no
A0A0D7CSI8	A0A0D7CSI8	1	Streptomyces natalensis ATCC 27448.	Bacteria	Actinobacteria	Streptomycetales	Streptomycetaceae	Streptomyces	1240678	1240678	SNA_04695	Uncharacterized protein	392	GI:739940491|GI:762057269|EMBL-CDS:KIZ19026.1|REFSEQ:WP_037790776.1	PF07690 MFS_1	IPR011701 MFS|IPR020846 MFS_dom|IPR036259 MFS_trans_sf	8	no	no	no	no	no
A0A1Z3GYV9	A0A1Z3GYV9|A0A1Q9XE34|A0A0M7D098|A0A225MYP8|A0A095V6W7	5	Achromobacter denitrificans |Alcaligenes xylosoxydans xylosoxydans |Achromobacter sp.|Achromobacter insolitus.|Achromobacter sp. RTa.	Bacteria	Proteobacteria	Burkholderiales	Alcaligenaceae	Achromobacter	32002|85698|134375|217204|1532557	32002	B9P52_02375|BVK87_06370|ERS370000_00528|CEY08_01845|JL37_07150	MFS transporter |Putative transporter	403	GI:1209454859|EMBL-CDS:ASC63199.1|GI:1130684330|GI:1011865249|EMBL-CDS:OLU09248.1|REFSEQ:WP_062683041.1|GI:935566691|EMBL-CDS:CUI45815.1|GI:1140970479|GI:1211500253|GI:1134961375|EMBL-CDS:OWT64711.1|REFSEQ:WP_076815747.1|GI:759851404|GI:687291926|EMBL-CDS:KGD97081.1|REFSEQ:WP_043542933.1	PF07690 MFS_1	IPR011701 MFS|IPR020846 MFS_dom|IPR036259 MFS_trans_sf	8	yes	yes	yes	yes	yes
A0A225N6B5	A0A225N6B5	1	Achromobacter marplatensis.	Bacteria	Proteobacteria	Burkholderiales	Alcaligenaceae	Achromobacter	470868	470868	CEY09_07430	MFS transporter	408	GI:1211504934|EMBL-CDS:OWT69357.1	PF07690 MFS_1	IPR011701 MFS|IPR020846 MFS_dom|IPR036259 MFS_trans_sf	8	yes	yes	yes	yes	yes
J4QVZ3	J4QVZ3	1	Achromobacter piechaudii HLE.	Bacteria	Proteobacteria	Burkholderiales	Alcaligenaceae	Achromobacter	1156919	1156919	QWC_06044	Major facilitator protein	392	GI:400199476|EMBL-CDS:EJO32430.1	PF07690 MFS_1	IPR011701 MFS|IPR020846 MFS_dom|IPR036259 MFS_trans_sf	8	yes	yes	yes	yes	yes
A0A0M7EL96	A0A0M7EL96	1	Achromobacter sp.	Bacteria	Proteobacteria	Burkholderiales	Alcaligenaceae	Achromobacter	134375	134375	ERS369989_00041	Putative transporter	431	EMBL-CDS:CUJ82154.1	PF07690 MFS_1	IPR011701 MFS|IPR020846 MFS_dom|IPR036259 MFS_trans_sf	8	yes	yes	yes	yes	yes
A0A0M7F8P8	A0A0M7F8P8	1	Achromobacter sp.	Bacteria	Proteobacteria	Burkholderiales	Alcaligenaceae	Achromobacter	134375	134375	ERS370003_01188	Putative transporter	407	GI:935514820|EMBL-CDS:CUI77457.1	PF07690 MFS_1	IPR011701 MFS|IPR020846 MFS_dom|IPR036259 MFS_trans_sf	8	yes	yes	yes	yes	yes
A0A167B185	A0A167B185	1	Achromobacter sp. AR476-2.	Bacteria	Proteobacteria	Burkholderiales	Alcaligenaceae	Achromobacter	1631616	1631616	A3839_14080	MFS transporter	403	GI:1026289765|GI:1027706829|EMBL-CDS:OAD13799.1|REFSEQ:WP_063641865.1	PF07690 MFS_1	IPR011701 MFS|IPR020846 MFS_dom|IPR036259 MFS_trans_sf	8	yes	yes	yes	yes	yes
A0A0U1Q8C1	A0A0U1Q8C1	1	Achromobacter sp. LC458.	Bacteria	Proteobacteria	Burkholderiales	Alcaligenaceae	Achromobacter	1120623	1120623	YH64_21300	MFS transporter	407	GI:820900253|GI:820735628|EMBL-CDS:KKX35895.1|REFSEQ:WP_046806352.1	PF07690 MFS_1	IPR011701 MFS|IPR020846 MFS_dom|IPR036259 MFS_trans_sf	8	yes	yes	yes	yes	yes
E3HUN5	E3HUN5	1	Achromobacter xylosoxidans (strain A8)	Bacteria	Proteobacteria	Burkholderiales	Alcaligenaceae	Achromobacter	762376	762376	AXYL_01660	Major facilitator superfamily protein 16	403	GI:503157677|GI:310759549|EMBL-CDS:ADP14998.1|REFSEQ:WP_013392338.1	PF07690 MFS_1	IPR011701 MFS|IPR020846 MFS_dom|IPR036259 MFS_trans_sf	8	yes	yes	yes	yes	yes
A0A176XRJ4	A0A176XRJ4	1	Alcaligenes xylosoxydans xylosoxydans	Bacteria	Proteobacteria	Burkholderiales	Alcaligenaceae	Achromobacter	85698	85698	A7J67_08810	MFS transporter	408	GI:1028211320|GI:1026798596|EMBL-CDS:OAE56728.1|REFSEQ:WP_063954420.1	PF07690 MFS_1	IPR011701 MFS|IPR020846 MFS_dom|IPR036259 MFS_trans_sf	8	yes	yes	yes	yes	yes
A0A0D6I4V1	A0A0D6I4V1|A0A0M7CB51|A0A0M7H2T9|A0A1D8I8L0|A0A1R1JRV2|A0A1C2ZFT4|A0A179SX83	7	Alcaligenes xylosoxydans xylosoxydans |Achromobacter sp.|Achromobacter ruhlandii.	Bacteria	Proteobacteria	Burkholderiales	Alcaligenaceae	Achromobacter	85698|134375|72557	85698	ERS451415_03993|ERS369984_00426|ERS369982_02402|AruCF_1907|BIZ92_28015|A7P25_00600|A6I77_13510	Putative transporter |Major facilitator superfamily protein |MFS transporter	408	GI:983110937|GI:777200516|GI:568195209|GI:1175761179|GI:1133607382|EMBL-CDS:CKH80573.1|REFSEQ:WP_024069573.1|EMBL-CDS:CUI36401.1|GI:935685050|EMBL-CDS:CUJ02908.1|GI:896007882|GI:1073953077|EMBL-CDS:AOU92798.1|REFSEQ:WP_049073047.1|GI:1134170149|GI:1133614105|EMBL-CDS:OMG84755.1|REFSEQ:WP_076412834.1|GI:1055186311|GI:1057713672|EMBL-CDS:OCZ70878.1|REFSEQ:WP_068981125.1|GI:1033891051|GI:1035683618|…	PF07690 MFS_1	IPR011701 MFS|IPR020846 MFS_dom|IPR036259 MFS_trans_sf	8	yes	yes	yes	yes	yes
A0A0N0XML6	A0A0N0XML6	1	Amantichitinum ursilacus.	Bacteria	Proteobacteria	Neisseriales	Neisseriaceae	Amantichitinum	857265	857265	WG78_06440	Major Facilitator Superfamily protein	393	GI:928393817|EMBL-CDS:KPC54266.1	PF07690 MFS_1	IPR011701 MFS|IPR020846 MFS_dom|IPR036259 MFS_trans_sf	8	yes	yes	yes	yes	yes
A0A1W1XAZ3	A0A1W1XAZ3	1	Andreprevotia lacus DSM 23236.	Bacteria	Proteobacteria	Neisseriales	Chromobacteriaceae	Andreprevotia	1121001	1121001	SAMN02745857_01106	Predicted arabinose efflux permease| MFS family	397	EMBL-CDS:SMC21029.1	PF07690 MFS_1	IPR011701 MFS|IPR020846 MFS_dom|IPR036259 MFS_trans_sf	8	yes	yes	yes	yes	yes
A0A0A1PSC9	A0A0A1PSC9	1	bacterium YEK0313.	Bacteria	NA	NA	NA	NA	1522316	1522316	BN1110_02247	Multidrug efflux system protein MdtL	391	EMBL-CDS:CEJ11952.1	PF07690 MFS_1	IPR011701 MFS|IPR020846 MFS_dom|IPR036259 MFS_trans_sf	8	yes	yes	yes	yes	yes
A0A1W6YEY1	A0A1W6YEY1	1	Bordetella genomosp. 8.	Bacteria	Proteobacteria	Burkholderiales	Alcaligenaceae	Bordetella	1416806	1416806	CAL12_01295	MFS transporter	414	GI:1190204995|EMBL-CDS:ARP79592.1	PF07690 MFS_1	IPR011701 MFS|IPR020846 MFS_dom|IPR036259 MFS_trans_sf	8	yes	yes	yes	yes	yes
A0A1W6YV24	A0A1W6YV24	1	Bordetella genomosp. 9.	Bacteria	Proteobacteria	Burkholderiales	Alcaligenaceae	Bordetella	1416803	1416803	CAL13_00815	MFS transporter	409	GI:1190210330|EMBL-CDS:ARP84926.1	PF07690 MFS_1	IPR011701 MFS|IPR020846 MFS_dom|IPR036259 MFS_trans_sf	8	yes	yes	yes	yes	yes
A0A0H4W1Z9	A0A0H4W1Z9	1	Bordetella hinzii.	Bacteria	Proteobacteria	Burkholderiales	Alcaligenaceae	Bordetella	103855	103855	ACR54_01447	Putative transporter	407	GI:657874897|GI:890877633|EMBL-CDS:AKQ54781.1|REFSEQ:WP_029579436.1	PF07690 MFS_1	IPR011701 MFS|IPR020846 MFS_dom|IPR036259 MFS_trans_sf	8	yes	yes	yes	yes	yes
A9IUE3	A9IUE3	1	Bordetella petrii (strain ATCC BAA-461 / DSM 12804 / CCUG 43448)	Bacteria	Proteobacteria	Burkholderiales	Alcaligenaceae	Bordetella	340100	340100	Bpet3192	Putative membrane protein	412	GI:501207075|GI:163261231|EMBL-CDS:CAP43533.1	PF07690 MFS_1	IPR011701 MFS|IPR020846 MFS_dom|IPR036259 MFS_trans_sf	8	yes	yes	yes	yes	yes
A0A0J6BQV4	A0A0J6BQV4|A0A0M7HQ76	2	Bordetella pseudohinzii.|Achromobacter sp.	Bacteria	Proteobacteria	Burkholderiales	Alcaligenaceae	Bordetella|Achromobacter	1331258|134375	1331258	L540_07895|ERS370011_03843	MFS transporter |Putative transporter	407	GI:985547067|GI:985547186|GI:759493886|GI:1049196795|GI:849064061|EMBL-CDS:KMM24179.1|REFSEQ:WP_043214729.1|EMBL-CDS:CUJ11757.1	PF07690 MFS_1	IPR011701 MFS|IPR020846 MFS_dom|IPR036259 MFS_trans_sf	8	yes	yes	yes	yes	yes
A0A1B2QXU4	A0A1B2QXU4	1	Bordetella sp. H567.	Bacteria	Proteobacteria	Burkholderiales	Alcaligenaceae	Bordetella	1697043	1697043	AKI39_01190	MFS transporter	409	GI:1054869723|GI:1051518926|EMBL-CDS:AOB29590.1|REFSEQ:WP_066631681.1	PF07690 MFS_1	IPR011701 MFS|IPR020846 MFS_dom|IPR036259 MFS_trans_sf	8	yes	yes	yes	yes	yes
A0A0F0F3R9	A0A0F0F3R9|A0A069I3P1	2	Burkholderiaceae bacterium 16.|Cupriavidus sp. SK-3.	Bacteria	Proteobacteria	Burkholderiales	Burkholderiaceae	NA|Cupriavidus	1619952|1470558	1619952	UB46_37940|CF70_020850	MFS transporter	405	GI:771677618|GI:770097971|EMBL-CDS:KJK15130.1|REFSEQ:WP_045242286.1|GI:737906878|GI:645567343|EMBL-CDS:KDP84147.1|REFSEQ:WP_035873119.1	PF07690 MFS_1	IPR011701 MFS|IPR020846 MFS_dom|IPR036259 MFS_trans_sf	8	yes	yes	yes	yes	yes
H1S1N2	H1S1N2	1	Cupriavidus basilensis OR16.	Bacteria	Proteobacteria	Burkholderiales	Burkholderiaceae	Cupriavidus	1127483	1127483	OR16_07866	Major facilitator superfamily transporter	399	GI:373102572|EMBL-CDS:EHP43607.1	PF07690 MFS_1	IPR011701 MFS|IPR020846 MFS_dom|IPR036259 MFS_trans_sf	8	yes	yes	yes	yes	yes
A0A0C4YLA1	A0A0C4YLA1	1	Cupriavidus basilensis.	Bacteria	Proteobacteria	Burkholderiales	Burkholderiaceae	Cupriavidus	68895	68895	RR42_m4057	Permeases of the major facilitator superfamily	404	GI:752318798|GI:759632936|EMBL-CDS:AJG21406.1|REFSEQ:WP_043350650.1	PF07690 MFS_1	IPR011701 MFS|IPR020846 MFS_dom|IPR036259 MFS_trans_sf	8	yes	yes	yes	yes	yes
L2EEG3	L2EEG3|A0A132HBY0|Q1LHN8	3	Cupriavidus sp. HMR-1.|Cupriavidus metallidurans.|Cupriavidus metallidurans (strain ATCC 43123 / DSM 2839 / NBRC 102507/ CH34)	Bacteria	Proteobacteria	Burkholderiales	Burkholderiaceae	Cupriavidus	1249621|119219|266264	1249621	D769_17439|AU374_04840|Rmet_3466	Major facilitator superfamily transporter |Uncharacterized protein |Major facilitator superfamily (MFS) transporter	402	GI:495922844|GI:429499580|EMBL-CDS:EKZ97994.1|REFSEQ:WP_008647423.1|GI:984756743|GI:499837162|EMBL-CDS:KWW33719.1|REFSEQ:WP_011517896.1|GI:93356249|EMBL-CDS:ABF10338.1	PF07690 MFS_1	IPR011701 MFS|IPR020846 MFS_dom|IPR036259 MFS_trans_sf	8	yes	yes	yes	yes	yes
V2J3C1	V2J3C1|A0A0M4KKZ6	2	Cupriavidus sp. HPC|Cupriavidus gilardii CR3.	Bacteria	Proteobacteria	Burkholderiales	Burkholderiaceae	Cupriavidus	1217418|1267562	1217418	B551_0210385|CR3_2766	MFS transporter |MFS transporter| MHS family| proline/betaine transporter	400	GI:554388076|EMBL-CDS:ESJ19884.1|GI:927307582|EMBL-CDS:ALD91957.1	PF07690 MFS_1	IPR011701 MFS|IPR020846 MFS_dom|IPR036259 MFS_trans_sf	8	yes	yes	yes	yes	yes
A0A1I1R1E2	A0A1I1R1E2	1	Cupriavidus sp. OV038.	Bacteria	Proteobacteria	Burkholderiales	Burkholderiaceae	Cupriavidus	1855313	1855313	SAMN05216321_115100	Predicted arabinose efflux permease| MFS family	403	EMBL-CDS:SFD28052.1	None	None	8	yes	yes	yes	yes	yes
A0A1D9GXU6	A0A1D9GXU6	1	Cupriavidus sp. USMAA2-4.	Bacteria	Proteobacteria	Burkholderiales	Burkholderiaceae	Cupriavidus	876364	876364	BKK79_11705	MFS transporter	407	GI:1092234034|GI:1094042714|EMBL-CDS:AOY92371.1|REFSEQ:WP_071037760.1	PF07690 MFS_1	IPR011701 MFS|IPR020846 MFS_dom|IPR036259 MFS_trans_sf	8	yes	yes	yes	yes	yes
A0A1G6SGS7	A0A1G6SGS7	1	Cupriavidus sp. YR651.	Bacteria	Proteobacteria	Burkholderiales	Burkholderiaceae	Cupriavidus	1855315	1855315	SAMN05216345_106252	Predicted arabinose efflux permease| MFS family	402	EMBL-CDS:SDD15983.1	None	None	8	yes	yes	yes	yes	yes
A0A1Q3YXQ9	A0A1Q3YXQ9	1	Devosia sp. 67-54.	Bacteria	Proteobacteria	Rhizobiales	Hyphomicrobiaceae	Devosia	1895754	1895754	BGO82_01185	MFS transporter	403	GI:1113454936|EMBL-CDS:OJX16387.1	PF07690 MFS_1	IPR011701 MFS|IPR020846 MFS_dom|IPR036259 MFS_trans_sf	8	yes	yes	yes	yes	yes
A0A225SW64	A0A225SW64	1	Herbaspirillum aquaticum.	Bacteria	Proteobacteria	Burkholderiales	Oxalobacteraceae	Herbaspirillum	568783	568783	CEJ45_06490	MFS transporter	413	GI:1213695898|EMBL-CDS:OWY35464.1	PF07690 MFS_1	IPR011701 MFS|IPR020846 MFS_dom|IPR036259 MFS_trans_sf	8	yes	yes	yes	yes	yes
A0A0K2BEJ3	A0A0K2BEJ3	1	Herbaspirillum hiltneri N3.	Bacteria	Proteobacteria	Burkholderiales	Oxalobacteraceae	Herbaspirillum	1262470	1262470	F506_13735	MFS transporter	420	GI:921255251|GI:917677841|EMBL-CDS:AKZ63583.1|REFSEQ:WP_053198287.1	PF07690 MFS_1	IPR011701 MFS|IPR020846 MFS_dom|IPR036259 MFS_trans_sf	8	yes	yes	yes	yes	yes
A0A0U3K5D3	A0A0U3K5D3	1	Herbaspirillum rubrisubalbicans M1.	Bacteria	Proteobacteria	Burkholderiales	Oxalobacteraceae	Herbaspirillum	1078773	1078773	Hrubri_2612	Permease of the major facilitator superfamily protein	416	GI:971152040|GI:971487589|EMBL-CDS:ALU89793.1|REFSEQ:WP_058895750.1	PF07690 MFS_1	IPR011701 MFS|IPR020846 MFS_dom|IPR036259 MFS_trans_sf	8	yes	yes	yes	yes	yes
D8IWL5	D8IWL5	1	Herbaspirillum seropedicae (strain SmR1)	Bacteria	Proteobacteria	Burkholderiales	Oxalobacteraceae	Herbaspirillum	757424	757424	Hsero_2536	Permease of the major facilitator superfamily protein	417	GI:300074636|GI:502999538|EMBL-CDS:ADJ64035.1|REFSEQ:WP_013234514.1	PF07690 MFS_1	IPR011701 MFS|IPR020846 MFS_dom|IPR036259 MFS_trans_sf	8	yes	yes	yes	yes	yes
I3CVW7	I3CVW7	1	Herbaspirillum sp. GW103.	Bacteria	Proteobacteria	Burkholderiales	Oxalobacteraceae	Herbaspirillum	1175306	1175306	GWL_20010	Major facilitator superfamily permease	412	GI:386434935|GI:495604751|EMBL-CDS:EIJ47760.1|REFSEQ:WP_008329330.1	PF07690 MFS_1	IPR011701 MFS|IPR020846 MFS_dom|IPR036259 MFS_trans_sf	8	yes	yes	yes	yes	yes
[truncated: 567 more rows]

## Sheet: Fig2A_Tree
ID in tree	ID from COBALT	sequence span from COBALT	Name from this study	original sequence header	Uniprot ID	Uniprot ID	Order	Family	Genus	organism	cluster #	gene neighborhood (> or < are given to indicate strand)	gene neighborhood label (Figure 3)	IPR004677 (CcoN)	IPR003468 (CcoO)	IPR032858 or IPR004678 (CcoP)
[truncated: 1,635 more rows]

[truncated: 1 more sheets: Neighborhoods]
